# Supplementary material for: Dissection of intercellular communication using the transcriptome-based framework ICELLNET
Source: Nat Commun. 2021 Feb 17;12:1089. doi: 10.1038/s41467-021-21244-x (PMC7889941; doi:10.1038/s41467-021-21244-x)
Supplement: Supplementary file 6 — Supplementary Data 3 [file 41467_2021_21244_MOESM6_ESM.xlsx]

## Sheet: readme
Results for CAF ouward communication scores with BioGPS primary cell types
A_ CAF whole DB out
Results global communications scores
Scores representation (% of total score) for each family of molecules for CAF-S1
Scores representation (% of total score) for each family of molecules for CAF-S4
pvalue (wilcoxon two-sided tests, pvalues corrected with BH method) comparing scores 'CAF to primary cells' between CAF-S1 and CAF-S4
pvalue (wilcoxon two-sided tests, pvalues corrected with BH method) comparing scores 'CAF S1 to primary cells' between primary cells
pvalue (wilcoxon two-sided tests, pvalues corrected with BH method) comparing scores 'CAF S4 to primary cells' between primary cells
B_CAF individual scores
Scores for each ligand/receptor interaction between CAF-S1 or CAF-S4 and each primary cell
C_ CAF whole DB out
Results global communications scores restricted to cytokines interactions
Scores representation (% of total score) for each family of molecules for CAF-S1
Scores representation (% of total score) for each family of molecules for CAF-S4
pvalue (wilcoxon two-sided tests, pvalues corrected with BH method) comparing scores 'CAF to primary cells' between CAF-S1 and CAF-S4
pvalue (wilcoxon two-sided tests, pvalues corrected with BH method) comparing scores 'CAF S1 to primary cells' between primary cells
pvalue (wilcoxon two-sided tests, pvalues corrected with BH method) comparing scores 'CAF S4 to primary cells' between primary cells

## Sheet: A_CAF whole db out
CAF out-flow communication scores :
Global communication scores
	CAF S1	CAF S4	.=> Score scaling		CAF S1	CAF S4
Epith	459.1400	338.2766			5.706490	3.250536
Fblast_B	670.4339	538.0139			10.000000	7.309215
Endoth	503.1830	356.8937			6.601447	3.628838
Mono	554.7651	502.8571			7.649600	6.594826
Macroph	568.1875	498.0422			7.922344	6.496986
pDC	491.7173	376.4611			6.368464	4.026449
DC2	409.2508	334.4730			4.692738	3.173248
DC1	460.3630	383.0649			5.731343	4.160639
NK	360.2681	332.9599			3.697406	3.142502
Neutrop	619.0978	507.3785			8.956845	6.686701
CD4 T cell	452.2535	368.4993			5.566557	3.864664
CD8 T cell	343.1174	262.0420			3.348901	1.701444
Treg	399.7140	338.0809			4.498948	3.246560
B cell	326.2877	227.5223			3.006922	1.000000
Contribution CAF_S1 (Family of molecules)
	Epith	Fblast_B	Endoth	Mono	Macroph	pDC	DC2	DC1	NK	Neutrop	CD4 T	CD8 T	Treg	B
Growth factor	47.533348	47.596740	64.227583	35.891085	36.992920	61.404962	32.458425	35.042095	28.317178	33.084983	33.757470	43.213491	28.828384	32.296676
Chemokine	6.145334	5.516712	9.093361	72.328939	36.526854	135.424081	39.209337	79.876063	42.438206	135.375707	45.526087	53.192509	53.461403	26.297924
Checkpoint	25.314289	22.910477	26.497833	29.249070	31.699058	27.036309	26.301786	25.321840	35.360024	46.517278	29.384359	27.077834	24.258210	25.872444
Cytokine	241.380541	396.348778	248.780300	266.656916	285.694156	184.806734	203.150736	204.574515	150.759879	250.359031	241.024595	144.765167	204.544512	164.711102
Notch signaling	5.240287	5.003961	3.613732	5.872662	5.314074	5.160749	4.114385	3.846255	5.388445	8.388412	2.513514	1.131098	3.835067	2.592517
Antigen binding	1.749763	1.068946	1.908515	25.957919	34.801895	13.587495	9.101314	13.614643	2.083075	27.102273	1.979530	2.184432	1.720495	4.412373
other	131.776442	191.988325	149.061642	118.808524	137.158538	64.296979	94.914843	98.087631	95.921303	118.270090	98.067981	71.552823	83.065890	70.104710
Contribution CAF_S4 (Family of molecules)
	Epith	Fblast_B	Endoth	Mono	Macroph	pDC	DC2	DC1	NK	Neutrop	CD4 T	CD8 T	Treg	B
Growth factor	26.741005	15.090062	27.744218	14.38892	13.98080	24.93838	11.45129	14.16440	11.061967	13.95510	15.555181	21.785101	11.665448	13.972284
Chemokine	3.230349	2.723738	3.485807	89.73901	52.20670	71.09585	32.78489	62.76842	25.582853	84.60420	25.819197	27.182574	42.708661	7.817847
Checkpoint	25.056407	22.979241	21.707263	21.30564	19.84774	17.23858	15.12110	15.05006	16.679491	41.97754	18.782218	17.377301	16.406147	15.031136
Cytokine	167.284596	375.402767	197.775923	202.81943	223.91494	142.79722	160.82565	166.28257	120.021112	171.93904	189.658055	129.235612	155.515441	125.248246
Notch signaling	63.988293	61.102552	44.126693	71.71013	64.88929	63.01707	50.24009	46.96600	65.797428	102.42954	30.692116	13.811655	46.829378	31.656802
Antigen binding	3.558776	2.174088	3.881654	52.79480	70.78222	27.63508	18.51081	27.69029	4.236685	55.12226	4.026089	4.442831	3.499247	8.974153
other	48.417152	58.541495	58.172179	50.09921	52.42052	29.73896	45.53921	50.14321	89.580405	37.35085	83.966413	48.206962	61.456575	24.821820
Statistical analysis
		pvalue
wilcoxon	Epith	0.06666667
	Fblast_B	0.33333333
	Endoth	0.06666667
	Mono	0.41025641
	Macroph	0.41025641
	pDC	0.06666667
	DC2	0.16666667
	DC1	0.16666667
	NK	0.90476190
	Neutrop	0.11111111
	CD4 T cell	0.33333333
	CD8 T cell	0.06666667
	Treg	0.33333333
	B cell	0.06666667
pvalue CAF S1		Epith	Fblast_B	Endoth	Mono	Macroph	pDC	DC2	DC1	NK	Neutrop	CD4 T	CD8 T	Treg	B
	Fblast_B	9.453543e-04	NA	NA	NA	NA	NA	NA	NA	NA	NA	NA	NA	NA	NA
	Endoth	1.313525e-03	1.486300e-04	NA	NA	NA	NA	NA	NA	NA	NA	NA	NA	NA	NA
	Mono	5.384750e-05	7.510367e-03	4.399863e-03	NA	NA	NA	NA	NA	NA	NA	NA	NA	NA	NA
	Macroph	1.374438e-06	5.373913e-04	2.643390e-10	1.448719e-01	NA	NA	NA	NA	NA	NA	NA	NA	NA	NA
	pDC	1.331448e-01	3.939394e-03	9.090909e-01	1.687922e-01	6.133413e-03	NA	NA	NA	NA	NA	NA	NA	NA	NA
	DC2	5.846487e-02	8.658009e-04	5.384750e-05	4.350766e-05	4.721468e-06	4.895105e-03	NA	NA	NA	NA	NA	NA	NA	NA
	DC1	2.567285e-01	3.385417e-02	1.448719e-01	7.025350e-02	1.083399e-02	1.849593e-01	4.938942e-02	NA	NA	NA	NA	NA	NA	NA
	NK	4.772465e-04	1.812958e-04	7.330372e-07	4.046939e-07	7.607730e-08	3.530498e-04	2.534224e-02	0.034689439	NA	NA	NA	NA	NA	NA
	Neutrop	5.633995e-06	1.746602e-02	4.944666e-09	8.831285e-03	1.582975e-03	8.774886e-04	5.517993e-05	0.010833987	5.648427e-06	NA	NA	NA	NA	NA
	CD4 T cell	6.888958e-01	4.361918e-05	2.282943e-03	5.517993e-05	2.021139e-07	8.198375e-02	6.005797e-02	0.627586207	3.711783e-04	1.433443e-06	NA	NA	NA	NA
	CD8 T cell	1.374438e-06	2.195872e-05	1.525270e-10	1.771287e-10	2.614086e-11	2.195872e-05	1.467798e-05	0.001873353	7.430684e-01	2.021139e-07	4.056823e-08	NA	NA	NA
	Treg	1.587556e-01	8.666667e-02	3.093939e-02	2.901639e-02	2.512031e-02	8.666667e-02	9.090909e-01	0.219277108	2.476190e-01	3.468944e-02	2.784578e-01	0.02438534	NA	NA
	B cell	7.046554e-07	1.226054e-05	2.614086e-11	2.614086e-11	5.674102e-12	1.226054e-05	4.312234e-05	0.001352657	7.285274e-02	7.956447e-08	7.947164e-09	0.10803932	0.04941176	NA
pvalue CAF S4		Epith	Fblast_B	Endoth	Mono	Macroph	pDC	DC2	DC1	NK	Neutrop	CD4 T	CD8 T	Treg	B
	Fblast_B	9.673392e-04	NA	NA	NA	NA	NA	NA	NA	NA	NA	NA	NA	NA	NA
	Endoth	8.900733e-03	1.446130e-04	NA	NA	NA	NA	NA	NA	NA	NA	NA	NA	NA	NA
	Mono	4.113192e-07	2.092252e-01	1.511158e-17	NA	NA	NA	NA	NA	NA	NA	NA	NA	NA	NA
	Macroph	2.092518e-07	4.382043e-02	1.673277e-23	9.148131e-01	NA	NA	NA	NA	NA	NA	NA	NA	NA	NA
	pDC	4.382043e-02	4.281950e-03	6.741953e-02	9.598732e-04	1.593619e-04	NA	NA	NA	NA	NA	NA	NA	NA	NA
	DC2	4.115931e-01	9.090909e-04	9.430012e-02	1.059242e-05	3.224656e-06	5.194805e-02	NA	NA	NA	NA	NA	NA	NA	NA
	DC1	1.059942e-01	3.801170e-02	1.244662e-01	3.134217e-02	8.047462e-03	7.386364e-01	8.909091e-02	NA	NA	NA	NA	NA	NA	NA
	NK	1.000000e+00	1.719986e-04	2.119570e-02	3.224656e-06	1.958402e-07	9.430012e-02	3.637017e-01	0.229666667	NA	NA	NA	NA	NA	NA
	Neutrop	1.097466e-05	9.762363e-02	2.929907e-10	9.200128e-01	6.616553e-01	9.202929e-04	5.739371e-05	0.015648314	3.241002e-05	NA	NA	NA	NA	NA
	CD4 T cell	3.945772e-02	4.225608e-05	3.131695e-01	1.273677e-07	2.558962e-09	4.115931e-01	1.633652e-01	0.503900929	3.875875e-02	3.147106e-06	NA	NA	NA	NA
	CD8 T cell	9.961678e-05	2.049480e-05	1.127278e-09	1.518246e-10	1.742724e-11	2.049480e-05	1.268558e-04	0.001998243	1.145981e-04	1.768497e-07	6.106562e-08	NA	NA	NA
	Treg	3.999649e-01	9.430012e-02	3.147811e-01	2.938850e-02	2.791145e-02	9.430012e-02	6.156448e-01	0.239473684	3.510549e-01	3.880514e-02	3.592105e-01	0.027145947	NA	NA
	B cell	1.131217e-06	1.097466e-05	1.742724e-11	1.742724e-11	1.891367e-12	1.097466e-05	2.483710e-07	0.001414141	2.980144e-08	6.819812e-08	4.002169e-10	0.008047462	0.0112	NA

## Sheet: B_CAF individual scores 
CAF out-flow communication : Individual score matrices
L/R Interaction	CAF_S1															CAF_S4
	Epith	Fblast_B	Endoth	Mono	Macroph	pDC	DC2	DC1	NK	Neutrop	CD4 T cell	CD8 T cell	Treg	B cell		Epith	Fblast_B	Endoth	Mono	Macroph	pDC	DC2	DC1	NK	Neutrop	CD4 T cell	CD8 T cell	Treg	B cell
HLA-A / LILRB1	0.171731415976899	0.104912283214978	0.187312138990076	2.54765324955712	3.41564974301353	1.33355168886595	0.893253154230386	1.33621612780474	0.204444449342009	2.65996648771727	0.194282005953663	0.214392176039316	0.168858817746013	0.433054591270716		0.306557115761579	0.187278528901619	0.334370206809766	4.54780639699556	6.09726372844245	2.38051818959392	1.5945429032195	2.38527446969301	0.364953030680079	4.74829634320813	0.346812090558554	0.382710680830248	0.301429251279749	0.773044149855018
HLA-B / LILRB1	0.198266011961105	0.121122509125329	0.216254146500849	2.94129671485028	3.9434092414073	1.53960167154863	1.03127164912423	1.54267779876451	0.236033607526283	3.07096371662615	0.224300942824684	0.24751837919217	0.194949562306483	0.499966801556221		0.354861650892747	0.216788208545387	0.387057280673744	5.26440915249733	7.05801614563184	2.75561900639915	1.84579674704358	2.76112473867966	0.422459073062806	5.49649051561834	0.401459645454421	0.443014815285948	0.348925783277814	0.894853549717905
HLA-C / LILRB1	0.406818357597835	0.248529033005223	0.443727877678075	6.03519224958254	8.0914083813829	3.15908015286639	2.11604719530161	3.16539200132366	0.484312987394793	6.30125356879364	0.460238950009672	0.507878377651489	0.400013395979835	1.02587261957156		0.627061958357167	0.383077850923651	0.683953579669935	9.30252875861216	12.4719405865979	4.86934512729619	3.26163427357851	4.87907408858949	0.746510683851218	9.71263053684247	0.709403427636391	0.782833921207243	0.616572921962829	1.58126024020152
HLA-F / LILRB1	0.518942194699303	0.31702650439812	0.566024404727476	7.69856092513574	10.3214939670793	4.02975912257165	2.69925423744685	4.03781058935002	0.617795239339926	8.03795181627269	0.587086119255777	0.647855523273436	0.510261707078878	1.30861495982113		1.37349765898596	0.839082206216879	1.49811135568305	20.3759792829368	27.3181636525734	10.665667154579	7.14418564150371	10.6869771788639	1.63513455570469	21.2742538869664	1.55385593743866	1.7146958826364	1.35052278905383	3.46354488455078
HLA-G / LILRB1	0.45400534323685	0.277355991504694	0.495196009832338	6.73521604322675	9.02993331262299	3.52550282534855	2.36148815623996	3.53254678703756	0.540488598829659	7.03213789617297	0.513622206490173	0.566787345904829	0.446411072040888	1.1448638982666		0.896797131639566	0.547861520419808	0.978161089582865	13.3040778451532	17.8368347736212	6.96392865955845	4.66464951671722	6.97784260293419	1.06762757825398	13.8905878279319	1.01455837114779	1.11957551519803	0.881796161437595	2.26145060928843
IGHG1 + IGLC1 / FCGR3B	NA	NA	NA	NA	NA	NA	NA	NA	NA	NA	NA	NA	NA	NA		NA	NA	NA	NA	NA	NA	NA	NA	NA	NA	NA	NA	NA	NA
IGHG1 + IGLC1 / FCGR2B	NA	NA	NA	NA	NA	NA	NA	NA	NA	NA	NA	NA	NA	NA		NA	NA	NA	NA	NA	NA	NA	NA	NA	NA	NA	NA	NA	NA
TGFB1 / TGFBR1 + TGFBR2	2.04653118679149	1.8763689778969	1.57224596434896	1.4211136016594	1.29011307594998	0.943924049809313	0.70502903148045	0.787556890614025	0.943299659278544	3.22717772142199	1.09734211435357	0.901356499440257	0.720605279210344	0.712371242163194		6.58391714903388	6.03648650517693	5.05808913833626	4.57187961418734	4.15043643593659	3.03670805460256	2.26815636179397	2.53365761119074	3.03469932121518	10.3821876158954	3.53027093438849	2.89976353761888	2.31826687328206	2.29177706551837
TGFB2 / TGFBR1 + TGFBR2	0.872162609375914	0.799645211603271	0.670038234304734	0.605630715545576	0.549802707123448	0.402268613177136	0.30045960880068	0.335630200596543	0.402002518979256	1.37531436637813	0.467650221022605	0.384127758034429	0.307097680554518	0.303588611509742		3.41123111396573	3.12759868014369	2.62067560319112	2.36876279518645	2.15040645049451	1.57336624465431	1.17516751464988	1.3127278912825	1.57232548826635	5.37917483235173	1.8290889419655	1.50241313472791	1.20113055945369	1.18740577306877
TGFB3 / TGFBR1 + TGFBR2	9.17322149495471	8.4104988732154	7.04732015256171	6.3698955196243	5.78270835822464	4.23097602382039	3.1601704913586	3.53008732244466	4.22817730143831	14.4652650461677	4.91864591933669	4.04017435387605	3.2299883233119	3.19308067874794		10.3584455363762	9.49717550806671	7.95786758423596	7.19291645238538	6.52986190449693	4.77763833922047	3.56847961628368	3.98619146919177	4.77447800853597	16.3342463966869	5.554158470521	4.56218418198083	3.64731824567401	3.6056419571093
CD40LG / CD40	NA	NA	NA	NA	NA	NA	NA	NA	NA	NA	NA	NA	NA	NA		NA	NA	NA	NA	NA	NA	NA	NA	NA	NA	NA	NA	NA	NA
CD70 / CD27	0.00400675060011561	0.00327229265029182	0.00412030909851144	0.00775045226066355	0.00543574211890096	0.00403160917687887	0.0054839526920176	0.00419431986114753	0.00577414325712352	0.00592473507479829	0.304728486607401	0.0368914192713247	0.0728401496576008	0.151352574558456		0	0	0	0	0	0	0	0	0	0	0	0	0	0
TNFSF18 / TNFRSF18	0.896780976681977	0.63516562644529	1.04938993098671	1.71147634098455	2.39401907563191	1.03778427490241	1.02043002281374	1.1592640395231	9.15223206882359	1.8881426272472	1.85343412306986	0.998613248759418	1.95755963560188	1.10893670846596		0	0	0	0	0	0	0	0	0	0	0	0	0	0
TNFSF4 / TNFRSF4	0.784853213844712	0.603393383542859	1.27432138218936	1.24339431545966	3.84774787759367	1.11589906077801	0.871848738285079	1.37846354566695	2.19412244842846	1.0336673264996	4.1522216937245	0.706183051390865	1.43148137434645	0.992190793859178		0.0101932298072698	0.00783653212364286	0.0165501656460617	0.0161485023886783	0.0499723740247139	0.0144926661031387	0.011323078493855	0.0179027051862301	0.0284960218644728	0.0134246868298628	0.0539267078076065	0.00917150621523773	0.0185912707703159	0.0128860130736052
TNFSF9 / TNFRSF9	0.0953430795748149	0.0943089897746542	0.114473740877787	0.131370768212413	0.189868079218836	0.115266543057911	0.12684834881971	0.137878640021424	0.141272575775798	0.444520735429072	0.0865877859334544	0.122751383516217	0.183654348508537	0.113060484817568		0.00332238427461195	0.00328634973801095	0.00398902320173039	0.00457782752979069	0.0066162612269351	0.00401664967979116	0.00442023648972233	0.00480460488013297	0.00492287207718239	0.0154900461335487	0.0030172918647235	0.00427747108756981	0.00639973370033711	0.00393977600170903
CD86 / CTLA4	0.00111702572171384	0.0015570661575405	0.0013978688364061	0.00167215365614132	0.00285236467120463	0.00135397057177435	0.00493070949887826	0.00267409187925434	0.00160914194876259	0.00517893743703689	0.0246591890384404	0.00416345950820613	0.164202781091934	0.00384612265544652		0.0103982806307646	0.0144945730004598	0.0130126210734426	0.0155659110048416	0.0265523772066393	0.0126039765221389	0.0458994811681226	0.0248928536312244	0.0149793413282343	0.0482102101971814	0.229549922409455	0.0387572278055772	1.5285472527224	0.0358031708082009
CD80 / CTLA4	0.000377969530574353	0.000526866618376371	0.000472998801755689	0.000565808933647668	0.000965158558880773	0.000458144885544671	0.00166841095819184	0.000904836148950725	0.000544487575512705	0.00175240418720837	0.00834396372798232	0.00140879552304986	0.0555615209944299	0.00130141781550033		0	0	0	0	0	0	0	0	0	0	0	0	0	0
CD86 / CD28	0.00162195754489617	0.00174253472449277	0.00184074678206741	0.00382112971728057	0.0025121542278104	0.00186700149052796	0.00174253472449277	0.00168030134147517	0.00219731713885214	0.00367176959803833	0.103068854507647	0.0285206703886367	0.132697130939275	0.00333726516431874		0.015098640429819	0.0162210813250814	0.0171353275381579	0.0355705140485713	0.023385392243659	0.0173797299911586	0.0162210813250814	0.0156417569920427	0.0204546052972867	0.0341801356492786	0.959457649567461	0.265496065769699	1.2352643091216	0.031066267359196
CD80 / CD28	0.000548824006411723	0.000589623872595808	0.000622856021665103	0.00129296092062081	0.000850041082992289	0.000631739863495508	0.000589623872595808	0.000568565877145957	0.000743509223960098	0.00124242173154117	0.0348755501308604	0.00965057848615995	0.0449009107979432	0.00112923500599822		0	0	0	0	0	0	0	0	0	0	0	0	0	0
ICOSLG / ICOS	0.00340360450356199	0.00339025703492057	0.00342612835689438	0.00528025859454558	0.00616653051233584	0.00328347728578921	0.00453813933808265	0.00597966595135596	0.006394464207597	0.00710848044217316	0.0715446564961158	0.0370373186987048	0.321340307542176	0.00747458243919496		0.00112851109144526	0.00112408555775332	0.00113597917955041	0.00175074112853234	0.0020445965656773	0.00108868128821778	0.00150468145526035	0.00198263909399011	0.00212017106410893	0.00235691280050865	0.0237215981777589	0.0122802237760408	0.106544723633509	0.00247829886748763
PDCD1LG2 / PDCD1	4.72533904141223	4.33322229957915	6.10107066106389	7.07471646917485	6.75149707576555	7.89550320843562	7.99297855668792	7.09797763182597	7.1286516924648	9.88551940911877	6.68592275057764	8.1917269940335	6.42008089170776	7.96860971962484		2.14828919441928	1.97002047083175	2.77374047887046	3.21639078404968	3.0694449830812	3.58954650206766	3.63386189098207	3.22696604731335	3.24091144941928	4.49427106535936	3.03963281235696	3.72421924240497	2.91877266077219	3.62278304375347
CD274 / PDCD1	6.66357648013558	6.11062146982897	8.60360507561809	9.97662048256586	9.52082310401368	11.1340771566822	11.2715348993573	10.0094228984315	10.0526788314411	13.9403573058412	9.42835153166863	11.5518058811754	9.05346677891838	11.2371704636886		2.50925858157312	2.30103599885468	3.23980221924631	3.75682947972516	3.58519289882899	4.19268522490699	4.24444677089349	3.76918166683558	3.78547026522294	5.24942743647566	3.55037149516535	4.34998654647637	3.40920364247487	4.23150638439687
BTLA / TNFRSF14	0.0198446773018621	0.0164168912186986	0.0272265780408256	0.0697677341260819	0.0876830889136313	0.0539325278184655	0.0772877512518158	0.0909212024778792	0.0996051610807426	0.109880250749491	0.101980647302986	0.0197697589490784	0.0823884725975432	0.0458254210437996		0	0	0	0	0	0	0	0	0	0	0	0	0	0
LGALS9 / HAVCR2	0.0255603192926119	0.0197567685353522	0.026260038178239	0.624700789100947	1.26601372774537	0.0950520086200833	0.756245195603203	0.778636199943269	1.00071832010123	0.122554684819296	0.0450015283305244	0.0436530504781115	0.0803441920437656	0.0291686735459436		0.00512458006062295	0.00396102806618199	0.00526486647130022	0.125246057024314	0.253822678480942	0.0190569461406311	0.151619352088855	0.156108517230528	0.200633688913783	0.0245709487026019	0.00902234170630341	0.00875198582242115	0.0161081808024734	0.00584801782548813
CCL1 / CCR8	NA	NA	NA	NA	NA	NA	NA	NA	NA	NA	NA	NA	NA	NA		NA	NA	NA	NA	NA	NA	NA	NA	NA	NA	NA	NA	NA	NA
CCL11 / CXCR3	0.891318742568949	0.702590874645545	0.909537521898188	1.26242126305992	1.14457534685164	30.3478148806338	3.19404787693471	12.2504940802558	6.86147258430436	0.939635212291914	4.5294688301617	9.76259630225564	4.22675680438357	1.50234857238037		0.00239215333882322	0.00188563869056086	0.00244104955486835	0.00338813164718861	0.00307185253348815	0.0814485584398908	0.00857230071382632	0.0328783171683963	0.0184150672120731	0.00252182682020297	0.0121563515582966	0.0262012075194498	0.0113439221224699	0.00403205720002907
CCL11 / CCR2	0.0717642937116429	0.0658028013843876	0.0679157353737945	10.7968813924705	0.532298379883737	8.54711983486385	1.52171493599003	2.21918438430283	0.116188150362553	0.267523315720014	2.23950879696284	0.785321506430188	1.91069602184942	0.172053196280279		0.000192603595786405	0.000176603927997629	0.000182274696327828	0.0289770590904844	0.00142860156067073	0.0229390680054168	0.00408403334409196	0.00595592696623196	0.000311829942025454	0.000717988708582759	0.00601047435683674	0.0021076741393793	0.0051279947900229	0.000461762564030498
CCL11 / CCR3	0.297974112698579	0.207577471767549	0.303414651273132	0.739243641391531	0.348938474046526	2.72529132288363	0.422594996286624	0.584788146269871	0.266811737904691	15.6434017721227	0.361586563724118	0.460432978851523	1.04458340631412	0.300206128524037		0.000799713654085595	0.000557103893857381	0.000814315167432664	0.00198400870586629	0.000936493642362407	0.0073142349935469	0.00113417566921503	0.00156947548592079	0.000716078950417179	0.0419843250147312	0.000970439040912857	0.00123572660941637	0.00280349056263714	0.000805704018535674
CCL13 / CCR2	0.0162741361558964	0.0149222363069839	0.0154013906838136	2.44843095016238	0.120710395960959	1.93824790490163	0.345082418817774	0.503248996921768	0.0263482252929242	0.0606668113030982	0.507858005689368	0.178088969608644	0.433292457904623	0.0390168563989945		0.0135912657204558	0.0124622331316903	0.012862396580873	2.04479520897876	0.100810700550297	1.61871831815111	0.288193905020923	0.420285954055903	0.0220045923045089	0.050665592627134	0.424135145328994	0.14873013747991	0.361862090475227	0.0325847380048782
CCL13 / CCR3	0.0675722010234507	0.0470727692522915	0.068805963120789	0.167639797595257	0.0791294938327051	0.618019905989763	0.0958327345351311	0.132613608001079	0.0605054453416551	3.54748632243018	0.0819977270846368	0.10441333149049	0.236882322688951	0.0680783598326151		0.0564325952928091	0.0393125944736423	0.0574629657124812	0.14000356225452	0.0660846122155492	0.516136320992658	0.0800342425126481	0.110751610237573	0.0505308286286519	2.96266596186502	0.0684800032766672	0.087200286359354	0.197831120577039	0.0568553113624182
CCL14 / CCR1	NA	NA	NA	NA	NA	NA	NA	NA	NA	NA	NA	NA	NA	NA		NA	NA	NA	NA	NA	NA	NA	NA	NA	NA	NA	NA	NA	NA
CCL14 / CCR3	NA	NA	NA	NA	NA	NA	NA	NA	NA	NA	NA	NA	NA	NA		NA	NA	NA	NA	NA	NA	NA	NA	NA	NA	NA	NA	NA	NA
CCL14 / CCR5	NA	NA	NA	NA	NA	NA	NA	NA	NA	NA	NA	NA	NA	NA		NA	NA	NA	NA	NA	NA	NA	NA	NA	NA	NA	NA	NA	NA
CCL15 / CCR1	NA	NA	NA	NA	NA	NA	NA	NA	NA	NA	NA	NA	NA	NA		NA	NA	NA	NA	NA	NA	NA	NA	NA	NA	NA	NA	NA	NA
CCL15 / CCR3	NA	NA	NA	NA	NA	NA	NA	NA	NA	NA	NA	NA	NA	NA		NA	NA	NA	NA	NA	NA	NA	NA	NA	NA	NA	NA	NA	NA
CCL16 / CCR1	NA	NA	NA	NA	NA	NA	NA	NA	NA	NA	NA	NA	NA	NA		NA	NA	NA	NA	NA	NA	NA	NA	NA	NA	NA	NA	NA	NA
CCL16 / HRH4	NA	NA	NA	NA	NA	NA	NA	NA	NA	NA	NA	NA	NA	NA		NA	NA	NA	NA	NA	NA	NA	NA	NA	NA	NA	NA	NA	NA
CCL16 / CCR2	NA	NA	NA	NA	NA	NA	NA	NA	NA	NA	NA	NA	NA	NA		NA	NA	NA	NA	NA	NA	NA	NA	NA	NA	NA	NA	NA	NA
CCL16 / CCR5	NA	NA	NA	NA	NA	NA	NA	NA	NA	NA	NA	NA	NA	NA		NA	NA	NA	NA	NA	NA	NA	NA	NA	NA	NA	NA	NA	NA
CCL16 / CCR8	NA	NA	NA	NA	NA	NA	NA	NA	NA	NA	NA	NA	NA	NA		NA	NA	NA	NA	NA	NA	NA	NA	NA	NA	NA	NA	NA	NA
CCL17 / CCR4	0.00608857247924078	0.00384111283925257	0.00408629025452401	0.00572897893684267	0.004424090248898	0.00305109672337793	0.00334167736369964	0.00321454833355889	0.0046520842897658	0.00450659439498934	0.011223677232426	0.010328585081435	0.0170806932639104	0.0052917458796086		0	0	0	0	0	0	0	0	0	0	0	0	0	0
CCL19 / CCR7	0.0510401298206951	0.038344126202214	0.0554581195524865	2.21535384407692	1.03925265815649	0.332510895921489	1.35482579247823	2.36855472693371	0.543212207137178	0.420489130959066	9.92078650475145	6.25682474579027	2.64486659819241	2.24108246005535		0.00597088733967704	0.00448565586521974	0.00648772221155231	0.259161335736657	0.121576111994846	0.0388985119304552	0.158493173904431	0.277083414208841	0.0635472304194313	0.0491905729341873	1.16057499753539	0.731949463930818	0.309407529756684	0.262171176580572
CCL19 / CCRL2	0.141184008400018	0.0621059725991735	0.362476690508236	1.79434862765322	3.95750679189998	0.131065018036876	0.175324446785713	0.26041676786412	0.106552103652906	7.30161257462627	0.0883760851468698	0.145383045217376	0.192742673583642	0.168971077174993		0.0165162943605742	0.00726541579759806	0.0424040356066278	0.209910388971569	0.462965656307174	0.0153325326487242	0.0205101852860929	0.0304646400340663	0.0124649096495661	0.854173103285985	0.0103386031694556	0.0170075152069882	0.0225478421304767	0.0197669416010513
CCL2 / CCR2	0.023194753617617	0.0212679549469632	0.0219508709314987	3.48963238937804	0.17204279640889	2.76249271687253	0.491829588100721	0.717256902615017	0.0375528745781948	0.0864655258787417	0.723825903990073	0.25382175327267	0.617551168872831	0.0556088730264635		0.0241990026217285	0.0221887805322263	0.0229012643107841	3.64072086005213	0.179491627718181	2.88209866766294	0.513124031757479	0.748311534279486	0.0391787783286029	0.0902091706565742	0.755164949673232	0.264811317859047	0.644288902610058	0.0580165362539863
CCL20 / CCR6	0.0166501727786641	0.0169529031928216	0.0199045247308575	0.0269093701473359	0.0189980153240191	0.0374040245047968	0.125577060687567	0.219042272999314	0.0260813895274178	0.03536660076507	0.26281484843898	0.101332999583396	0.762880643676972	0.57515415018662		0	0	0	0	0	0	0	0	0	0	0	0	0	0
CCL21 / CCR7	0.00882053523470408	0.00662646661359848	0.00958403317706287	0.382847902379247	0.179599164838182	0.0574630997942585	0.234135153680479	0.409323418604877	0.0938755922018067	0.0726671191563209	1.71446756167254	1.08127748345253	0.457074445194472	0.387294210893257		0.0302593826841826	0.0227324968122031	0.032878608819749	1.31338301811329	0.616125860165046	0.197130659379105	0.803214887364511	1.40420888705609	0.322045929589673	0.249288972675589	5.88158526300669	3.7093881821195	1.56802168851197	1.32863634994377
CCL22 / CCR4	0.162481449736153	0.102505075672473	0.109047952843056	0.152885229885964	0.118062583611415	0.0814224714561484	0.0891769925472102	0.0857843895698707	0.124146900159787	0.120264313706913	0.29951837714226	0.275631682709972	0.455820442883974	0.141217098931757		0.00339884573236012	0.00214423824726075	0.0022811045183625	0.00319810853474422	0.0024696758252138	0.001703224707044	0.00186543658390533	0.0017944688877785	0.00259694975936653	0.00251573241167978	0.00626543374376899	0.00576576323022292	0.00953501688675523	0.00295403035127943
CCL23 / CCR1	NA	NA	NA	NA	NA	NA	NA	NA	NA	NA	NA	NA	NA	NA		NA	NA	NA	NA	NA	NA	NA	NA	NA	NA	NA	NA	NA	NA
CCL24 / CCR3	NA	NA	NA	NA	NA	NA	NA	NA	NA	NA	NA	NA	NA	NA		NA	NA	NA	NA	NA	NA	NA	NA	NA	NA	NA	NA	NA	NA
CCL25 / CCR9	NA	NA	NA	NA	NA	NA	NA	NA	NA	NA	NA	NA	NA	NA		NA	NA	NA	NA	NA	NA	NA	NA	NA	NA	NA	NA	NA	NA
CCL26 / CCR1	0.0678672242577481	0.0816663802103817	0.0606342094275572	4.77370771116192	6.50781190213838	0.203550374795725	0.262372055684275	0.430903011160305	0.374838267730217	9.56891953449984	0.110803631441221	0.126046459046892	0.110803631441221	0.185390890753969		0.17673581806454	0.212670765199355	0.157900027930677	12.4314077488867	16.9472594895947	0.530073867029549	0.683253815163088	1.12213217818755	0.976131683794799	24.9188152369516	0.288548274391085	0.328242746000441	0.288548274391085	0.482784010948788
CCL26 / CCR2	0.0408718745540385	0.0374766294543866	0.0386800074643898	6.14914129331555	0.303159572577197	4.86783596160738	0.86666138206138	1.26389073279197	0.0661725666160022	0.152362391307349	1.27546608317391	0.447263679962836	1.0881975433315	0.0979893522431208		0.106436122357171	0.0975944255472694	0.100728191505209	16.0132306684768	0.789470258280236	12.6765309807178	2.2569083975182	3.2913496175391	0.172322690698143	0.396773142919567	3.32149346151548	1.16473766583674	2.83381978767989	0.25517808514653
CCL26 / CCR3	0.169705015191857	0.118221471257249	0.172803561817551	0.421020981509687	0.198730716916307	1.55213350973227	0.240680271233396	0.333054037305368	0.151957126826935	8.90937709772083	0.205934175738434	0.262230114432362	0.594920952133253	0.170976213807527		0.441935780011865	0.307865374839726	0.450004832175003	1.09639798007438	0.517522798565704	4.04197443741189	0.626765350928188	0.867319658150626	0.395717777089276	23.2012737670113	0.536281620688555	0.682884180136043	1.54925801532249	0.445246160386485
CCL26 / CCR5	0.315332075312157	0.137891692222352	0.271989776731147	4.04619060929384	5.33506905027687	4.18666248348723	2.6128924747082	4.76783789794585	0.701432067232056	1.60998520927797	1.2321426363304	1.67838722312359	7.16317732449547	0.410291231459144		0.821169171154374	0.359089402811973	0.708299716416984	10.5368506698131	13.8932718015772	10.9026592301623	6.8043402995005	12.4161219279036	1.82662797211433	4.19262841740676	3.20867309935975	4.37075690293837	18.6539234252171	1.06845619855096
CCL26 / CX3CR1	0.0392586836354682	0.034262123900045	0.0393479079164579	6.93231025292178	0.146946442504637	1.95341692513451	4.33891730167514	8.67688287768639	5.33940060342304	0.617805916673827	0.783746084213529	2.12860242769486	0.0856553097501125	0.229722782121482		0.102235145820912	0.0892233999891598	0.102467498425051	18.0527130294039	0.382669248842397	5.08697301327085	11.2991522375161	22.5958260472547	13.9045517765158	1.60885368869342	2.04098527475203	5.54318075488209	0.2230584999729	0.598230504788429
CCL27 / CCR10	0.235379194337539	0.656140570372902	0.446462087588924	0.283728365362163	0.257862245464662	0.746022840286998	0.368517306647794	0.500344635855135	0.237150912157961	0.30046358799855	0.96598472860455	0.272214874596977	0.399976101117728	0.604083755714321		0	0	0	0	0	0	0	0	0	0	0	0	0	0
CCL28 / CCR10	0.0740021718768981	0.206287677212929	0.14036569474741	0.0892029362194718	0.0810707431603929	0.234546263132508	0.115860202270275	0.157306128285658	0.0745591920801206	0.0944644157883078	0.303701302563478	0.0855831459278686	0.125750707342128	0.189921246201172		0.26487774882638	0.73837043109597	0.502414298042399	0.319286209245609	0.290178455569223	0.839517065492679	0.414701201026504	0.563049598141676	0.266871504600546	0.338118749268996	1.08704535689129	0.306329807030031	0.450102523065352	0.679789672007877
CCL28 / CCR3	0.00934988041301201	0.00651339983827803	0.00952059452167656	0.0231961078111579	0.0109490484736645	0.0855146365864245	0.0132602548678922	0.0183495780390198	0.00837206232314645	0.490861217766266	0.0113459222989359	0.0144475412695445	0.0327771088635927	0.00941991697041285		0.0334662512299537	0.023313568272552	0.0340772923338713	0.0830263850738625	0.0391901918273365	0.306084589900924	0.0474627483111453	0.0656790848108454	0.0299663234868038	1.75695133062294	0.0406107318296067	0.0517124310070124	0.117319891952197	0.033716934759766
CCL3 / CCR1	0.0034587633933414	0.00416201913998451	0.00309014235142066	0.243285704733878	0.331662033095422	0.0103736758463935	0.0133714450761981	0.0219604024974057	0.0191031369416993	0.487667338125722	0.00564696064219003	0.00642379120672411	0.00564696064219003	0.00944820174114573		0.000368387640623506	0.000443290343063206	0.000329126372801953	0.0259119912442921	0.035324819873956	0.00110488447316256	0.00142417232495013	0.00233896914681591	0.00203464612815327	0.0519407081869586	0.000601449209181234	0.000684188253830504	0.000601449209181234	0.00100631363054675
CCL3 / CCR5	0.0160704824864197	0.00702746786126469	0.0138615995189075	0.20620875709838	0.27189474350632	0.21336772052392	0.133162611866009	0.242986557460661	0.0357475583183446	0.0820507684905944	0.0627945211038774	0.0855367867285224	0.365061865737784	0.0209099503847446		0.00171164270393594	0.0007484849382738	0.00147637793087231	0.0219629818129857	0.0289590965519797	0.0227254721442763	0.0141829477260635	0.0258801295221542	0.00380741819238003	0.00873910284634844	0.00668814915702939	0.00911039335911178	0.0388821853670761	0.0022270870862748
CCL4 / CCR5	0.00185585093950215	0.000811545816603223	0.00160076478798356	0.0238133930277447	0.0313989399887842	0.0246401242108549	0.0153778804430378	0.0280605657814464	0.00412819837525537	0.00947538419700976	0.00725163485817542	0.00987795644258156	0.0421580625894956	0.0024147222150464		0.00433309733045137	0.00189482190439591	0.00373751441015669	0.0556002357523337	0.0733112019658764	0.0575305129132229	0.0359047438980214	0.06551666412991	0.00963864337304553	0.0221234157847171	0.0169313380598321	0.0230633537320336	0.0984319292973763	0.00563796701614733
CCL5 / CCR1	0.00916065040223599	0.0110232467425243	0.00818434525732649	0.644350317000331	0.878417975259893	0.0274750270567441	0.0354147190153462	0.0581628596967365	0.0505952964131171	1.29160323766553	0.0149561639220179	0.017013625625576	0.0149561639220179	0.0250238779695245		0.000940106920808842	0.00113125488883422	0.000839914119724906	0.0661261117758107	0.0901471818751152	0.00281961017518479	0.00363441687903524	0.00596893283053233	0.00519231563587845	0.132550101723355	0.00153486844213688	0.00174601436539381	0.00153486844213688	0.00256806229161236
CCL5 / CCR3	0.0229066140936399	0.0159574165596143	0.0233248528341137	0.0568289931671426	0.0268244744317531	0.209505436766549	0.0324867835335518	0.0449553025657952	0.0205110217813405	1.20257885579564	0.0277967901361024	0.0353955599263949	0.0803018381709624	0.0230781992179369		0.00235077920193002	0.00163762146651305	0.00239370073230234	0.00583204548074324	0.00275284755481942	0.0215003850603487	0.00333393904293696	0.00461351423899375	0.00210493280311106	0.12341402144065	0.00285263094166789	0.00363245068762648	0.00824093383148501	0.00236838803490328
CCL5 / CCR5	0.0425632097693525	0.0186124834135599	0.0367129094325941	0.546150782471695	0.72012231199799	0.565111536280417	0.352685626400912	0.643558015452906	0.0946786025081464	0.217314201608628	0.166313387066564	0.226547037377318	0.966878547879255	0.0553807021814512		0.0043680269761457	0.00191009630345204	0.00376764298659247	0.0560484362858647	0.0739021728383969	0.0579942736551175	0.0361941765803408	0.0660448022469676	0.0097163416965123	0.0223017554378511	0.0170678237176558	0.023249270343858	0.0992254015305532	0.00568341538143706
CCL7 / CCR1	0.0260530650589305	0.0313503246967629	0.0232764345424458	1.83254463301585	2.49823753265313	0.0781395027617808	0.100720138640521	0.165416286088447	0.143893991283093	3.67334432640412	0.0425356164227436	0.0483870768830152	0.0425356164227436	0.0711683878480534		0	0	0	0	0	0	0	0	0	0	0	0	0	0
CCL7 / CCR3	0.0651468488652014	0.0453831980858706	0.0663363278472907	0.161622744150971	0.0762893186461409	0.595837471643527	0.092393034095966	0.127853740844066	0.0583337384825831	3.42015728063265	0.079054603117323	0.10066564982488	0.228379964561155	0.0656348402424688		0	0	0	0	0	0	0	0	0	0	0	0	0	0
CCL7 / CCR5	0.121050583151517	0.0529342590307103	0.104412217031722	1.5532632774904	2.04804163690077	1.60718802419009	1.0030446711218	1.83029131225204	0.26926775747618	0.618045748297215	0.47299845569466	0.644304109919811	2.74982109412601	0.157503776870518		0	0	0	0	0	0	0	0	0	0	0	0	0	0
CCL7 / CCR2	0.0156900126457617	0.0143866362009508	0.0148485924092382	2.36055002872784	0.116377767824939	1.86867885626661	0.332696461625657	0.485186006189862	0.0254025150139582	0.0584893125758182	0.489629584955294	0.171696866639394	0.417740399779901	0.0376164341034034		0	0	0	0	0	0	0	0	0	0	0	0	0	0
CCL8 / CCR2	0.00639881631315638	0.00586726374876168	0.0060556621260155	0.962696867929272	0.047462036905885	0.762098350045577	0.135682717027938	0.197872124224293	0.0103598404371219	0.0238535414792382	0.199684337186449	0.0700226785009488	0.170365961145236	0.0153410107192393		0.0555392491468129	0.0509255786078032	0.0525608036089712	8.35583623346832	0.411952111722816	6.61471873329612	1.17767347226975	1.71745345836958	0.0899194055587322	0.207039508311147	1.73318276552367	0.607769749413703	1.47871060819906	0.133154035809394
CCL8 / CCR5	0.0493677388077986	0.0215880387006604	0.0425821580083866	0.633463249713642	0.835247397953128	0.65545523637772	0.409069052352391	0.746442859613019	0.109814756561783	0.252055961060647	0.192901707776147	0.262764839154051	1.12145225581498	0.0642343482811061		0.428492866692187	0.187375820981426	0.369596651489149	5.49821584639945	7.24962415920068	5.68909777936857	3.55056105769712	6.47883513528415	0.953149586766772	2.1877481920373	1.67431216723587	2.28069710936901	9.73377155926517	0.557529283288291
CCL8 / CCR1	0.0106251525394303	0.0127855199113931	0.00949276666788107	0.747361825453759	1.01884959808484	0.031867426512819	0.0410764274540234	0.067461285964637	0.0586839054611062	1.49809029032137	0.0173471878194781	0.019733573445438	0.0173471878194781	0.0290244151757379		0.0922222119264468	0.110973364615951	0.0823935408141044	6.48681140312627	8.84322019915144	0.276596928892019	0.356527493020761	0.58553785350125	0.509353587727021	13.0028439334177	0.150566876614607	0.171279780275876	0.150566876614607	0.25192069078018
CCL3L1 / CCR5	NA	NA	NA	NA	NA	NA	NA	NA	NA	NA	NA	NA	NA	NA		NA	NA	NA	NA	NA	NA	NA	NA	NA	NA	NA	NA	NA	NA
CCL3L1 / CCR1	NA	NA	NA	NA	NA	NA	NA	NA	NA	NA	NA	NA	NA	NA		NA	NA	NA	NA	NA	NA	NA	NA	NA	NA	NA	NA	NA	NA
CCL3L1 / CCR3	NA	NA	NA	NA	NA	NA	NA	NA	NA	NA	NA	NA	NA	NA		NA	NA	NA	NA	NA	NA	NA	NA	NA	NA	NA	NA	NA	NA
CX3CL1 / CX3CR1	0.0258787273524216	0.0225850711439316	0.0259375426418589	4.5696735179292	0.0968648606839733	1.28766273674777	2.860148315144	5.71966926720067	3.51965169602642	0.40724826697629	0.516633502417435	1.40314235646585	0.056462677859829	0.151429765204625		0.00888273962969395	0.00775220913136927	0.00890292767430689	1.56851685555064	0.0332483636078726	0.441983590059317	0.981731150830903	1.96324696251927	1.20810228328666	0.139785866241833	0.177331783880072	0.48162137365364	0.0193805228284232	0.0519774855301183
CXCL1 / CXCR2	0.0136994321113204	0.00797931835255856	0.0100041905549774	0.126284729974951	0.0207270004435136	0.0331670461642494	0.0427486372783659	0.0838309108847116	0.0790684632303578	4.41377848730258	0.0095815911141165	0.0120582470112675	0.00922909110657376	0.0105269320434357		0.000470808643342929	0.000274225385245355	0.000343814206651744	0.00434002971154576	0.000712325217577091	0.00113985250493551	0.00146914322858355	0.00288101850522831	0.00271734737631449	0.151688409033098	0.000329290723648037	0.000414406003864753	0.000317176349199447	0.000361779273305619
CXCL10 / CXCR3	0.550818836843372	0.434188433235027	0.562077712439227	0.780153472057405	0.707326830596352	18.7543998515162	1.9738637283947	7.5705834263001	4.24026576286973	0.58067753988879	2.79912968660028	6.03310766727637	2.61205913823838	0.928424202981281		0.372390707579226	0.293540683542534	0.380002467325342	0.527436398407809	0.478200673827803	12.6792400037614	1.33446509326783	5.1182253226193	2.86670582438347	0.392577205953542	1.89240057688059	4.07878794776503	1.76592826109897	0.627677419064356
CXCL11 / CXCR3	0.354259123596052	0.279248281912192	0.361500269204147	0.501755689520949	0.454917236561918	12.0618918790849	1.26949041635259	4.86902057504343	2.72712683824885	0.373462747846092	1.80026020041264	3.88019307222366	1.67994578107813	0.597116007067559		0.0592361522955388	0.0466934869247853	0.0604469541506363	0.0838992546978323	0.0760673329547743	2.01688542857829	0.212273227792818	0.814155585848118	0.456006606350563	0.0624472165559438	0.301023968898084	0.648812387467039	0.280906030382618	0.0998445837434238
CXCL12 / CXCR4	0.0174823800491293	0.0199078634072967	2.35837306862754	6.58438722291436	3.333483528157	15.2232155498075	9.36727972881056	11.4830572119455	9.37840642169838	17.6871466441757	7.96012138366696	7.72158702030936	14.8016224424606	7.64417855142774		0.00137843737957727	0.00156968004305015	0.185951202504973	0.519160746086638	0.262835968930076	1.20030849874253	0.738584133674179	0.905407344325433	0.739461442675845	1.39458266002007	0.627633584808457	0.60882580910276	1.1670670466916	0.602722365137899
CXCL13 / CXCR5	0.261597012509892	0.28092219721783	0.280333014757222	0.340123250859708	0.416544143883619	0.290349116587556	0.470089045903662	0.316744490822788	0.263663683294793	0.677122151299736	0.839624285196914	0.366303152652204	0.526022100830701	6.73624090862184		0	0	0	0	0	0	0	0	0	0	0	0	0	0
CXCL16 / CXCR6	0.0421384075369197	0.0424949084467075	0.0539296751281516	0.0796850833557723	0.068372121151839	0.0598921528443528	0.0652158997638509	0.0747225906915259	0.0700277479410895	0.115139608121184	0.089553028538699	0.280189343612663	1.09816540251038	0.0660239684927032		0.0113823469543082	0.0114786443058675	0.0145673818571317	0.0215243840205327	0.0184685480643845	0.0161779550619609	0.0176159955119129	0.0201839248868274	0.0189157628416773	0.0311012932007492	0.0241898947116938	0.0756842156197992	0.296634361743239	0.0178342695087807
CXCL2 / CXCR2	0.00707290557905875	0.00411965728464475	0.00516508236365475	0.0651997808326427	0.0107011820550531	0.0171238766650896	0.0220707743683377	0.043281218701328	0.0408224056417253	2.27879799935466	0.00494689770324811	0.0062255750360036	0.00476490481115537	0.0054349695502241		0.0100948971882533	0.00587983485350896	0.00737193149931658	0.0930572417297514	0.0152734023423678	0.0244402774031396	0.0315008019862689	0.0617736866537327	0.0582643134881536	3.25244431148535	0.00706052458312923	0.00888553356519942	0.00680077284261277	0.00775713152360519
CXCL3 / CXCR2	0.0152479581660849	0.00888126686164943	0.011135022081812	0.140559423487502	0.0230698931972484	0.0369161092442055	0.0475807630258648	0.0933068036549193	0.0880060289942129	4.91269340085574	0.0106646537816594	0.0134212604208747	0.0102723086592572	0.0117168520644652		0.00817095088993035	0.0047592205183454	0.00596694439988335	0.0753218322035965	0.012362505346449	0.0197823021545682	0.0254971894436657	0.0500004854457492	0.04715994975176	2.63257388815253	0.00571488728909748	0.00719207506903143	0.00550464059953203	0.00627873068384122
CXCL5 / CXCR1	0.485102754063676	0.479652161321388	0.564741970242669	0.678780482839661	0.480944153675116	0.448159847699277	0.573321606966642	0.503877017953781	0.58251462948355	8.34609757039035	0.543982613934077	0.577243726611887	0.518411931933217	0.442911128762258		0	0	0	0	0	0	0	0	0	0	0	0	0	0
CXCL5 / CXCR2	0.0266718438419541	0.0155351792202259	0.0194774649109007	0.245867607514322	0.0403540318057916	0.0645739377226258	0.0832286308424954	0.163212967229361	0.153940812069189	8.59332048290023	0.0186546931198697	0.0234765703190333	0.017968400061948	0.0204952063206595		0	0	0	0	0	0	0	0	0	0	0	0	0	0
CXCL6 / CXCR1	0.668343053789246	0.66083358127476	0.778064791084235	0.935179643803979	0.662613604389305	0.617445517857731	0.789885257079259	0.694209014672476	0.80255080616352	11.4987109240066	0.749463898853137	0.795288898676984	0.714234274711105	0.610214173954893		0	0	0	0	0	0	0	0	0	0	0	0	0	0
CXCL6 / CXCR2	0.0367467333759594	0.0214033604926641	0.026834785557444	0.338740413773055	0.0555971629182937	0.0889657755417965	0.114666999587204	0.224864221079555	0.212089648181246	11.8393185889382	0.0257012240454079	0.0323444931369347	0.0247556940638042	0.0282369635415267		0	0	0	0	0	0	0	0	0	0	0	0	0	0
PPBP / CXCR1	0	0	0	0	0	0	0	0	0	0	0	0	0	0		0	0	0	0	0	0	0	0	0	0	0	0	0	0
PPBP / CXCR2	0	0	0	0	0	0	0	0	0	0	0	0	0	0		0	0	0	0	0	0	0	0	0	0	0	0	0	0
CXCL9 / CXCR3	0.539695115899316	0.425420049430068	0.550726619840654	0.764398365412112	0.693042449319764	18.3756569755153	1.93400178499769	7.41769639378598	4.15463409975322	0.568950825985502	2.74260159526193	5.91126977498346	2.55930891439046	0.909674786547274		0.0641326699131452	0.050553215696735	0.0654435578201749	0.0908344482040271	0.0823551322378726	2.18360312800711	0.229819938025583	0.881454473690943	0.493700553293646	0.0676091638497368	0.325906901193845	0.702443846679708	0.30412599443089	0.108097833564295
CXCL8 / CXCR1	NA	NA	NA	NA	NA	NA	NA	NA	NA	NA	NA	NA	NA	NA		NA	NA	NA	NA	NA	NA	NA	NA	NA	NA	NA	NA	NA	NA
CXCL8 / CXCR2	NA	NA	NA	NA	NA	NA	NA	NA	NA	NA	NA	NA	NA	NA		NA	NA	NA	NA	NA	NA	NA	NA	NA	NA	NA	NA	NA	NA
XCL1 / XCR1	0.00361188984825244	0.00315298007680034	0.00342765107236064	0.00456750196057035	0.00381381014769137	0.00293702253729347	0.0228195133412262	0.0486768294048491	0.00319949400838643	0.00368978881786028	0.00501741350120967	0.00709574772665438	0.0035632994018634	0.00387643783414836		0	0	0	0	0	0	0	0	0	0	0	0	0	0
XCL2 / XCR1	0.000490563331160672	0.000428234656797956	0.000465540201600346	0.000620353629539504	0.000517987947880267	0.000398903515921383	0.00309932388595781	0.0066112391535794	0.000434552133294448	0.00050114349269115	0.000681460173032363	0.000963737485944519	0.000483963824463443	0.000526493978734473		0.0032740842406913	0.00285809446422081	0.00310707658043183	0.00414032177522398	0.00345711974233832	0.00266233456941116	0.0206852955515524	0.0441242802900939	0.00290025813387212	0.00334469763131907	0.00454815488941074	0.00643211082945975	0.00323003826435913	0.00351389011183312
IL18 / IL18R1 + IL18RAP	0.0149945074312834	0.0147873369947188	0.0289350727400231	0.0295376708270494	0.0196467232342421	0.326579041951183	0.0903383037448189	0.100731822036919	0.727214179637655	0.439854691778939	0.0426165537017778	0.0631215841465153	0.0861084813745625	0.0270409886915861		0.0127153010333724	0.0125396210733466	0.0245368620475204	0.0250478635668292	0.0166603672303064	0.276938128753471	0.0766066329436795	0.0854203078500118	0.616675622870945	0.372995568046594	0.0361387202484853	0.0535269296310316	0.0730197552151526	0.0229306839874037
IL1A / IL1R1 + IL1RAP	0.0284566245683643	0.0593429210362948	0.0171764885258081	0.033604006437247	0.0294696314016844	0.0033776286062957	0.0284240892655595	0.032893092963602	0.00788430965326283	0.102801979653601	0.00556716853009171	0.00473337901226075	0.0623009687320935	0.00432576757195249		0	0	0	0	0	0	0	0	0	0	0	0	0	0
IL1A / IL1R2 + IL1RAP	0.00987014236574905	0.00492793192606897	0.00292121144056493	0.0189822632148592	0.0135840149498046	0.00289799108636886	0.0273801323366903	0.024495958436053	0.00314975803821034	0.165052568246374	0.00307707730970119	0.00299289931926965	0.0159185585086697	0.00281091160680314		0	0	0	0	0	0	0	0	0	0	0	0	0	0
IL1B / IL1R1 + IL1RAP	0.0147990272189225	0.0308616189371533	0.00893272920012925	0.0174759520313076	0.0153258471045081	0.00175655470169681	0.0147821070522095	0.0171062374918514	0.00410027945797778	0.0534627461313204	0.0028952372201146	0.00246162030467234	0.0323999682329325	0.00224963968886268		0	0	0	0	0	0	0	0	0	0	0	0	0	0
IL1B / IL1R2 + IL1RAP	0.00513302289856777	0.00256279863873833	0.00151919239463168	0.00987183245569309	0.00706444316687851	0.00150711651918992	0.0142391913958357	0.0127392605815855	0.00163804933464651	0.0858365138902192	0.00160025131412184	0.00155647407804671	0.00827853563903393	0.00146183034741622		0	0	0	0	0	0	0	0	0	0	0	0	0	0
IL1RN / IL1R2	0.00532620764451041	0.00189062289355115	0.00117007522271042	0.0229572753561775	0.0205236870978235	0.00168204883767896	0.0787423129212109	0.066528395627878	0.00106201975843607	0.277297765525931	0.00117967691815884	0.00128412414122233	0.0238379961275862	0.00127835711663601		0	0	0	0	0	0	0	0	0	0	0	0	0	0
IL1RN / IL1R1	0.04427290588618	0.274165846192258	0.040453543045312	0.0719459711807544	0.0965936307955855	0.00228490579375163	0.0848614011799354	0.11995755417196	0.00665434871934128	0.107573364769827	0.00386149079144025	0.003211924715788	0.365133658105994	0.00302750017672091		0	0	0	0	0	0	0	0	0	0	0	0	0	0
IL36A / IL1RL2 + IL1RAP	NA	NA	NA	NA	NA	NA	NA	NA	NA	NA	NA	NA	NA	NA		NA	NA	NA	NA	NA	NA	NA	NA	NA	NA	NA	NA	NA	NA
IL36B / IL1RL2 + IL1RAP	0	0	0	0	0	0	0	0	0	0	0	0	0	0		0	0	0	0	0	0	0	0	0	0	0	0	0	0
IL36G / IL1RL2 + IL1RAP	NA	NA	NA	NA	NA	NA	NA	NA	NA	NA	NA	NA	NA	NA		NA	NA	NA	NA	NA	NA	NA	NA	NA	NA	NA	NA	NA	NA
IL36RN / IL1RL2	NA	NA	NA	NA	NA	NA	NA	NA	NA	NA	NA	NA	NA	NA		NA	NA	NA	NA	NA	NA	NA	NA	NA	NA	NA	NA	NA	NA
IL1F10 / IL1RAPL1	NA	NA	NA	NA	NA	NA	NA	NA	NA	NA	NA	NA	NA	NA		NA	NA	NA	NA	NA	NA	NA	NA	NA	NA	NA	NA	NA	NA
IL1F10 / IL1RL2	NA	NA	NA	NA	NA	NA	NA	NA	NA	NA	NA	NA	NA	NA		NA	NA	NA	NA	NA	NA	NA	NA	NA	NA	NA	NA	NA	NA
IL1F10 / IL1RAPL2	NA	NA	NA	NA	NA	NA	NA	NA	NA	NA	NA	NA	NA	NA		NA	NA	NA	NA	NA	NA	NA	NA	NA	NA	NA	NA	NA	NA
IL1F10 / SIGIRR	NA	NA	NA	NA	NA	NA	NA	NA	NA	NA	NA	NA	NA	NA		NA	NA	NA	NA	NA	NA	NA	NA	NA	NA	NA	NA	NA	NA
IL33 / IL1RL1 + IL1RAP	0.331550698869038	0.208751991318677	0.495297410349112	0.229717181017184	0.143936402632548	0.145363916647873	0.147041704880634	0.132368266307618	0.17173833766448	1.11692111226639	0.152261958730716	0.155778348070059	0.180344172760889	0.129940738053229		0.000485502948450972	0.000305683889751842	0.00072528380698606	0.000336384055512855	0.000210771830992675	0.000212862196857563	0.000215319049268553	0.000193832146313999	0.000251483316375419	0.00163555225503135	0.00022296327576098	0.000228112465305675	0.000264085184890375	0.000190277419604105
IL37 / IL18R1 + SIGIRR	NA	NA	NA	NA	NA	NA	NA	NA	NA	NA	NA	NA	NA	NA		NA	NA	NA	NA	NA	NA	NA	NA	NA	NA	NA	NA	NA	NA
IL17A / IL17RA + IL17RC	NA	NA	NA	NA	NA	NA	NA	NA	NA	NA	NA	NA	NA	NA		NA	NA	NA	NA	NA	NA	NA	NA	NA	NA	NA	NA	NA	NA
IL17B / IL17RB	0.000143843978084347	0.000179752474803213	0.000144053969293229	0.000163569152305353	0.00365580695250085	0.000131034514342529	0.000120581618611501	0.000119834983202142	0.0001041556396056	0.000168312953709817	0.000231643635753673	0.000180632437964243	0.000455260940856735	0.000314006854348603		0.0209661495301196	0.026200035033259	0.0209967570476818	0.0238412156797973	0.532856475746514	0.0190990909588243	0.0175755167512828	0.0174666900221726	0.0151813287108603	0.0245326540765362	0.0337634927064116	0.026328295106853	0.0663570980748895	0.0457684412613706
IL17C / IL17RA + IL17RE	NA	NA	NA	NA	NA	NA	NA	NA	NA	NA	NA	NA	NA	NA		NA	NA	NA	NA	NA	NA	NA	NA	NA	NA	NA	NA	NA	NA
IL25 / IL17RB	NA	NA	NA	NA	NA	NA	NA	NA	NA	NA	NA	NA	NA	NA		NA	NA	NA	NA	NA	NA	NA	NA	NA	NA	NA	NA	NA	NA
IL17F / IL17RA + IL17RC	NA	NA	NA	NA	NA	NA	NA	NA	NA	NA	NA	NA	NA	NA		NA	NA	NA	NA	NA	NA	NA	NA	NA	NA	NA	NA	NA	NA
CSF1 / CSF1R	0.168466617963042	0.152067212674604	0.191947584626032	8.15518819789425	5.43824985684403	0.643055467976921	2.77530945659076	3.52139957193544	0.223169529309789	1.59166522323278	0.357308254617779	0.211701413723468	0.165484907910599	0.235058142467607		0.135670120218408	0.122463294356439	0.154579893611682	6.56756440290609	4.37955020868068	0.517867656526902	2.23502182314573	2.8358656987246	0.179723658233507	1.28180534989326	0.287748721053201	0.170488115672689	0.133268879152595	0.189297837354888
FLT3LG / FLT3	0.119279448838817	0.0911426179260425	0.118632129109229	0.31135791295543	0.266277607994704	3.78195832767861	7.98924887234542	5.68398508156956	0.201830972097297	0.176761440826264	0.132724519370415	0.148616389980416	0.129809183106788	0.141892484725771		0.202301805683482	0.154580829813138	0.201203930471741	0.528073097402054	0.451615441174613	6.41432372598355	13.5500246577617	9.64022265925571	0.342311860891565	0.299793124486086	0.225105080451792	0.252058207343212	0.220160575794469	0.240654246413636
KITLG / KIT	0.0812546752303279	0.207390177199134	0.246198822389705	0.0771172980663689	0.0332759498211651	0.0801883409097199	0.696482185584659	0.511082191708286	0.52391465942979	0.204573700517401	0.0420846611866615	0.0824902689669054	0.0369662564477432	0.0429851212796194		0.0739047160570859	0.188630526372591	0.223928703311201	0.070141588782788	0.030265946126693	0.072934837893607	0.633481310688209	0.464851827331358	0.476523523520915	0.186068816429688	0.0382778581852973	0.0750285431354026	0.033622443000599	0.039096866412235
PDGFA / PDGFRA	0.480159453407282	1.34174134585922	0.816440141022452	0.84922849430794	1.08757994754861	0.642016020330488	0.773064234218172	0.807930272775445	0.405352379301142	0.651290730094492	0.572885081811756	0.838330710335236	0.541024736233557	0.687101415016618		7.33730098451976	20.5031058497003	12.4759952303683	12.9770329900858	16.6192737917911	9.8106259173297	11.8131694098184	12.3459562105722	6.1941765191092	9.95235245546127	8.75423829514533	12.8105043077812	8.26738139100818	10.4995743665804
PDGFB / PDGFRA	0.0807766936332634	0.225719662209006	0.137348821674306	0.142864770072878	0.18296237135687	0.108005644820439	0.130051740860565	0.13591721595381	0.0681919823174852	0.109565918983174	0.096375823514867	0.141031447931664	0.0910159928262122	0.11559031088929		10.9434425967705	30.5799860732292	18.6077057393679	19.3549938734995	24.7873256288917	14.6323589275129	17.6191138396831	18.4137550548477	9.23849455189988	14.8437413197241	13.05677720779	19.1066195626512	12.3306395456569	15.6599122229843
PDGFB / PDGFRB	0.0204692179801098	0.447290318824621	0.0279987198802006	0.0276414849311651	0.0274086887371526	0.032530205005427	0.0369410802604001	0.0847255621892759	0.0530577398458789	0.022238162743823	0.020584084523208	0.0278830328617945	0.0173678213164568	0.0233638548661859		2.77312306174749	60.5978743122599	3.79320284119501	3.74480546340581	3.71326676491082	4.40711813180072	5.00469347170591	11.4784263206787	7.18814182905176	3.01277567202196	2.78868491955752	3.77752982725776	2.35295290087666	3.16528187856026
PDGFC / PDGFRA	8.20538049693325	22.9288378956557	13.9520360632714	14.5123518347638	18.5855078498299	10.9713256597492	13.210791009773	13.8066120662013	6.92701244118135	11.1298199309174	9.78995632372756	14.3261210661413	9.24549915147408	11.7417839223721		5.27711696146881	14.74619725571	8.97295697427214	9.33331221466916	11.9528763777019	7.05597610622684	8.49624089195479	8.87943060558884	4.4549615778727	7.15790834532161	6.29620339815935	9.2135418337328	5.94604728052824	7.55148004627086
IL34 / CSF1R	0.189648854136782	0.17118746125621	0.216082212124873	9.18058494733803	6.12203097759252	0.723910375377567	3.12426440728381	3.96416454399184	0.251229863955192	1.79179406226154	0.402234590337304	0.238319799003743	0.186292237249405	0.26461329795486		0.0529897004957827	0.0478314110669897	0.0603754330870091	2.56514308483335	1.71055390450479	0.202267470329035	0.872949303939374	1.10762542098264	0.0701960225764419	0.500644367937399	0.112388184827339	0.0665888271716915	0.0520518296905476	0.0739354818126998
IL34 + CSF1 / CSF1R	0.178744233632836	0.161344352482737	0.203657699825023	8.65271044310953	5.77002028484192	0.682286248734188	2.94462231099757	3.73622902513945	0.23678439663002	1.68876768565031	0.379106501421855	0.224616647574006	0.175580618878272	0.249398296484753		0.0847886728083431	0.0765349081986814	0.0966065630449042	4.10447833619721	2.73705255876344	0.323647618330372	1.39680376030578	1.77230836436554	0.11232046105176	0.801079664712622	0.179832022858993	0.10654859768836	0.0832879883338592	0.118303959405151
TGFA / EGFR	0.0473261488244115	0.00290226888943455	0.0161695393492141	0.0108442638189501	0.0107414371014838	0.0119741408268495	0.0125947517843386	0.0197865375858305	0.0066722698416028	0.0109310972008173	0.0412219533038136	0.082773334552849	0.0113352766059048	0.0197637210065111		0	0	0	0	0	0	0	0	0	0	0	0	0	0
INHBA / ACVR1B + ACVR2A	9.78938752768056	27.3103135332101	7.58905736509652	9.40052725243671	11.3685683346518	3.35116033888745	3.20588156805789	2.85521798638092	5.2616160255493	5.98457021135239	6.49349885130771	2.97107033102737	4.40018643419386	2.31435541841258		4.15605883095212	11.5945220694171	3.22191442433219	3.99096921974162	4.82649590578695	1.42272634329654	1.36104862170785	1.2121753166925	2.23380530050837	2.5407336062665	2.75679792718851	1.26136012612954	1.86808762406814	0.982553530285511
INHBA / ACVR1B + ACVR2B	13.2169211709289	14.0677426553248	13.3077270880429	15.0199595622608	18.4304657539996	6.97718037718474	6.96241313634906	6.74177521667145	7.17195380699525	9.64227928095597	13.7056331278699	7.63737075606922	10.096947721767	6.01082695058259		5.61120926055031	5.9724232929695	5.6497606747892	6.3766844864163	7.82460595608062	2.96214365196502	2.95587425855196	2.86220300772792	3.04483420136965	4.09360441016462	5.81869064165751	3.24242574790964	4.28663270567796	2.55188083612548
INHBA + INHBB / ACVR1B + ACVR2A	1.7992053914188	5.01940118432839	1.39480359608395	1.72773621096711	2.08944526739609	0.615914502535147	0.58921351158999	0.524764555519607	0.967039857598409	1.09991263080998	1.19344934597893	0.546057221940975	0.808716493576715	0.425358658515975		0	0	0	0	0	0	0	0	0	0	0	0	0	0
INHBA + INHBB / ACVR1B + ACVR2B	2.4291566516753	2.58553033670224	2.44584599972515	2.76053962997161	3.38736139081138	1.28234585831199	1.27963176621452	1.23908041062533	1.31814354269514	1.77216815850912	2.51897771405462	1.40368318260251	1.85573231486742	1.10473839408174		0	0	0	0	0	0	0	0	0	0	0	0	0	0
INHBA + INHBB / ACVR1C + ACVR2A	0.930249646125078	2.20397037557581	0.759149405210116	0.848573142937148	0.860284168949639	0.639621512553323	0.544897042949105	0.509375722161341	0.916930718758604	0.663123292932457	2.11110830620804	0.714076915752702	0.963648544229162	0.511551202683286		0	0	0	0	0	0	0	0	0	0	0	0	0	0
INHBA + INHBB / ACVR1C + ACVR2B	1.25595561595187	1.13528129312237	1.33119999198449	1.35583185392423	1.39467322953995	1.33170430982537	1.18338692470317	1.2027441113154	1.24984125166472	1.06841757425334	4.45585293855241	1.83559106528049	2.21124925471965	1.32859703882504		0	0	0	0	0	0	0	0	0	0	0	0	0	0
GDF1 / ACVR1B + ACVR2A	NA	NA	NA	NA	NA	NA	NA	NA	NA	NA	NA	NA	NA	NA		NA	NA	NA	NA	NA	NA	NA	NA	NA	NA	NA	NA	NA	NA
GDF1 / ACVR1B + ACVR2B	NA	NA	NA	NA	NA	NA	NA	NA	NA	NA	NA	NA	NA	NA		NA	NA	NA	NA	NA	NA	NA	NA	NA	NA	NA	NA	NA	NA
GDF1 / ACVR1C + ACVR2A	NA	NA	NA	NA	NA	NA	NA	NA	NA	NA	NA	NA	NA	NA		NA	NA	NA	NA	NA	NA	NA	NA	NA	NA	NA	NA	NA	NA
GDF1 / ACVR1C + ACVR2B	NA	NA	NA	NA	NA	NA	NA	NA	NA	NA	NA	NA	NA	NA		NA	NA	NA	NA	NA	NA	NA	NA	NA	NA	NA	NA	NA	NA
GDF3 / ACVR1B + ACVR2A	NA	NA	NA	NA	NA	NA	NA	NA	NA	NA	NA	NA	NA	NA		NA	NA	NA	NA	NA	NA	NA	NA	NA	NA	NA	NA	NA	NA
GDF3 / ACVR1B + ACVR2B	NA	NA	NA	NA	NA	NA	NA	NA	NA	NA	NA	NA	NA	NA		NA	NA	NA	NA	NA	NA	NA	NA	NA	NA	NA	NA	NA	NA
GDF3 / ACVR1C + ACVR2A	NA	NA	NA	NA	NA	NA	NA	NA	NA	NA	NA	NA	NA	NA		NA	NA	NA	NA	NA	NA	NA	NA	NA	NA	NA	NA	NA	NA
GDF3 / ACVR1C + ACVR2B	NA	NA	NA	NA	NA	NA	NA	NA	NA	NA	NA	NA	NA	NA		NA	NA	NA	NA	NA	NA	NA	NA	NA	NA	NA	NA	NA	NA
INHBB / ACVR1B + ACVR2A	0.330678505816335	0.922522849054815	0.256352927386783	0.317543083970447	0.384022103481305	0.11319979830003	0.108292385376707	0.0964472205075807	0.177733624354758	0.202154499435966	0.219345744726001	0.100360629810735	0.148635149161092	0.0781772699798246		0	0	0	0	0	0	0	0	0	0	0	0	0	0
INHBB / ACVR1B + ACVR2B	0.446458139688191	0.475198280619475	0.449525498591458	0.507363486369916	0.622567945113899	0.235684160568231	0.23518533373961	0.227732342691997	0.242263467655661	0.325709294506373	0.462966479892201	0.257984919162836	0.3410676690956	0.203041433298959		0	0	0	0	0	0	0	0	0	0	0	0	0	0
INHBB / ACVR1C + ACVR2A	0.170971899308417	0.405070835233637	0.139525143823787	0.155960459167506	0.15811284521629	0.117556943230549	0.100147398871488	0.0936188850404692	0.168523994793664	0.121876368715189	0.388003584050417	0.131241207182486	0.177110330069933	0.0940187196851742		0	0	0	0	0	0	0	0	0	0	0	0	0	0
INHBB / ACVR1C + ACVR2B	0.230833860567244	0.208654955949694	0.24466313095306	0.24919025572745	0.256328967135115	0.24475582024294	0.217496358075522	0.221054042804718	0.229710092899507	0.196365978407504	0.81894751921342	0.337365880322376	0.406408630735353	0.244184730507183		0	0	0	0	0	0	0	0	0	0	0	0	0	0
BMP2 / BMPR1A + ACVR2A	0.607806323385597	2.79465045771578	0.245246128030805	0.255041620187653	0.32187399317112	0.211918851938341	0.170288888763322	0.154193613635543	0.312115244911963	0.176788099971959	0.346391555530951	0.175330119987435	0.381474089124753	0.251101831221909		0.719265819533921	3.30713333251153	0.290219351919592	0.301811140986031	0.380899231510639	0.250780521441561	0.20151645749853	0.1824696315443	0.369350924436192	0.209207493765257	0.409912823349385	0.207482149476979	0.451428790370122	0.297148873697576
BMP2 / BMPR1A + ACVR2B	0.820616023286892	1.43954493246385	0.430049264911793	0.407499996441059	0.521814834869015	0.441219131815873	0.369827010427675	0.364083824049723	0.425435096004353	0.284839207040397	0.731118259571771	0.450699910084966	0.875354713420673	0.652159837871638		0.971100552597674	1.70352861720334	0.508911679700486	0.482227327395379	0.617505215734506	0.52212987629327	0.43764587090728	0.430849499270565	0.503451364707066	0.337073007970878	0.865190693012071	0.533349239253422	1.03587722125749	0.771752879504459
BMP2 / BMPR1A + BMPR2	0.677919741603176	2.11240731227063	0.578946104511211	0.217225547736516	0.329578599824849	0.277044555639845	0.245326068586084	0.239990354009095	0.253698427680828	0.0741546916488515	0.214722486905279	0.154138887845042	0.414631242238058	0.235762298981346		0.80223663321958	2.49978046984857	0.685113215024994	0.257060358875682	0.390016708584772	0.327848973748315	0.29031395197029	0.283999774295007	0.300221633897931	0.0877531756563497	0.254098286862191	0.182404870140808	0.490666300724754	0.278996378727108
BMP2 / BMPR1B + ACVR2A	0.858179341245999	1.22301611281383	0.25784426114377	0.172304230563431	0.172312154845148	0.143264466185098	0.115811924572954	0.101329340968314	0.177398107520785	0.134871025333898	0.194948210544978	0.127229937555523	0.174806483635702	0.109527592466923		1.01555223010865	1.44729275237921	0.305127730114179	0.203901372586979	0.203910750023119	0.169536297527694	0.13704951007382	0.119911110941453	0.209929364470853	0.159603667872049	0.230697804595476	0.150561357761766	0.2068624887147	0.129612757429837
BMP2 / BMPR1B + ACVR2B	1.15865151641979	0.629984563064749	0.452140614234996	0.275303980933449	0.279348566625707	0.298279378224667	0.251515986437724	0.23926006452759	0.241806134542975	0.217302838341076	0.411471336770334	0.327054595185923	0.40112207814189	0.284464261364044		1.37112497920361	0.745511103804393	0.535054139665456	0.325789212530823	0.33057549416477	0.35297783714028	0.297638976678174	0.283135564361346	0.286148532581233	0.257151823027817	0.486926931934985	0.387029852089084	0.474679826726385	0.336629304773319
BMP2 / BMPR1B + BMPR2	0.95717450589534	0.92444769706347	0.608686187049633	0.146755971962228	0.176436742115026	0.187291692127411	0.166844028152413	0.157711229649064	0.14419552292062	0.0565723558179875	0.120845222458696	0.111852322218269	0.190000399836946	0.102836673377636		1.13270112358311	1.09397287402482	0.720307032556954	0.17366807547664	0.208791703920378	0.221637234176083	0.197439878504281	0.186632307823608	0.170638091405351	0.0669465918744234	0.143005813898666	0.132363796018056	0.224842664583131	0.12169485789996
BMP4 / BMPR1A + ACVR2A	2.81112223941316	12.9253411009465	1.1342706025123	1.1795750437276	1.48867674730989	0.980130963949908	0.787591151834458	0.713150027877164	1.44354224770919	0.817650196079795	1.60207119905237	0.810906995488717	1.76432895552183	1.16135340312586		0.410867751293667	1.88914084147337	0.165782620648339	0.172404223090512	0.217581882066456	0.14325389322645	0.115112676694047	0.104232517597696	0.210985117935496	0.119506043777826	0.234155378139802	0.11852047167266	0.257870632708197	0.169740986183219
BMP4 / BMPR1A + ACVR2B	3.79537340156478	6.65793792954069	1.98899058157688	1.88469954734168	2.41340905929568	2.0406515466857	1.71046087174281	1.68389846472107	1.96764991378017	1.31738976506187	3.38144359485279	2.08450042685322	4.04854146394079	3.01625855697126		0.554723844078103	0.973110292754204	0.290706706431725	0.275463746835186	0.352738824104489	0.298257365121101	0.249997386166844	0.246115080271726	0.287587599028352	0.192546934729262	0.494224728638471	0.304666225802639	0.591726358956118	0.440850046734989
BMP4 / BMPR1A + BMPR2	3.13539887433668	9.76994635584876	2.67764287272904	1.00467458911813	1.52431078117382	1.28133927157817	1.13464032994706	1.10996249206774	1.1733627386191	0.342967644182709	0.99309785867199	0.712896919475975	1.91768177026921	1.09040761239527		0.45826334651898	1.42795494027514	0.391358686029732	0.146841138185093	0.222790077981212	0.187277869946876	0.165836659237476	0.162229798029483	0.171496245559513	0.0501274340746039	0.145149107458342	0.104195523802772	0.280284359605739	0.15937169768607
BMP4 / BMPR1B + ACVR2A	3.96910485916595	5.65648572844885	1.19253734112021	0.796912167322992	0.796948817360525	0.662602397367767	0.535633579694977	0.468651201775007	0.820471499052036	0.623782484948001	0.901641245099582	0.588442227763032	0.808485161859999	0.506568357660566		0.580116070823984	0.826740132068273	0.174298765386336	0.116475016837017	0.116480373529904	0.0968445815665132	0.0782870845390893	0.0684970801748444	0.119918399523753	0.0911707443004909	0.131781999962059	0.0860054861711399	0.118166501531096	0.0740389724325797
BMP4 / BMPR1B + ACVR2B	5.35879756464974	2.91369725450321	2.09116372619832	1.27328906203238	1.2919953905967	1.37955095467762	1.16326888325983	1.10658488159598	1.11836053079206	1.00503206045237	1.90306711393381	1.51263718499709	1.85520148639344	1.31565563020869		0.783230652212849	0.425859901118414	0.305640119708686	0.186101268144525	0.188835346031435	0.2016322842872	0.170020948756265	0.161736133542105	0.163457237817609	0.146893385448193	0.278148311980251	0.221083889561727	0.271152371897661	0.192293477203446
BMP4 / BMPR1B + BMPR2	4.42696042636377	4.27559796665812	2.81519163490719	0.678750714951	0.81602515558973	0.866229620751533	0.771658569525897	0.729419106076687	0.66690856233295	0.261648820450077	0.558912731424411	0.517320301582824	0.878757474097858	0.475622658791822		0.6470352836118	0.624912462847335	0.411462525634075	0.0992047859146472	0.119268531256118	0.126606310957309	0.112784003762774	0.106610372065118	0.0974739616379801	0.0382420447534168	0.0816895167026559	0.0756104540847956	0.128437355819312	0.0695160137621428
GDF5 / BMPR1B + ACVR2A	0	0	0	0	0	0	0	0	0	0	0	0	0	0		0	0	0	0	0	0	0	0	0	0	0	0	0	0
GDF5 / BMPR1B + ACVR2B	0	0	0	0	0	0	0	0	0	0	0	0	0	0		0	0	0	0	0	0	0	0	0	0	0	0	0	0
GDF5 / BMPR1B + BMPR2	0	0	0	0	0	0	0	0	0	0	0	0	0	0		0	0	0	0	0	0	0	0	0	0	0	0	0	0
BMP6 / ACVR1 + ACVR2A	8.04336781490677	36.8395781924969	8.42524665550638	7.5389542148829	8.97338339510947	4.34487860575097	3.47890417608348	3.16909702642303	3.68578098823721	2.14617435102286	8.20801351758832	1.34077343150061	6.94067864352532	1.67858007481605		7.11717491031252	32.5975048824961	7.45508044511321	6.67084447993521	7.94009930043568	3.8445663200798	3.07830874916787	2.8041758581527	3.26136371953206	1.89904261445654	7.26286167873858	1.18638352076908	6.141460273729	1.48529176687536
BMP6 / ACVR1 + ACVR2B	10.8595719658467	18.9763367202854	14.774019716413	12.0455783392283	14.5474461245027	9.04612095026157	7.55535337830228	7.4829101994581	5.02397948880713	3.45789450994015	17.3244077740935	3.44656391648475	15.9265227656425	4.35959588235404		9.60909346813865	16.7912136686022	13.0727929978838	10.6585313402273	12.8723093297498	8.00446113424447	6.68535528152037	6.62125392662056	4.44546881237922	3.05971834373196	15.3295041558696	3.04969246684612	14.0925854498506	3.8575889039275
BMP6 / ACVR1 + BMPR2	8.97120944765432	27.8461279978472	19.8892588841967	6.42112239360583	9.1881767331213	5.68012213934407	5.01187065523969	4.93245277368039	2.99593453615322	0.900224037986816	5.08801397409133	1.17872117807537	7.54395197467511	1.57603748063937		7.93817568278693	24.6396494722436	17.5990129474087	5.68173086789853	8.13015920959051	5.02605671006715	4.43475430964324	4.36448138826613	2.65095300927695	0.796563340662577	4.50212973384234	1.04299156620743	6.67526674824613	1.39455694095331
BMP7 / ACVR1 + ACVR2A	0.610363361126149	2.79553655700907	0.639341875854688	0.572086412042989	0.68093671404185	0.329707004642557	0.263993353880301	0.240483931270383	0.279692005155604	0.162860411285099	0.622857344591314	0.101743324064167	0.526686836017545	0.12737746177482		0.112865409662824	0.516936957277516	0.118223974977463	0.105787423312295	0.125915489165325	0.0609678078956541	0.0488163607641661	0.044469113234581	0.0517192786327481	0.0301153512944065	0.115175736022379	0.0188138782278354	0.0973923555985709	0.0235540176895619
BMP7 / ACVR1 + ACVR2B	0.824068350222813	1.44000136870394	1.12111251641901	0.914067322423566	1.10391919363642	0.686456334636653	0.573330847052633	0.567833564925605	0.381239933020855	0.26239905523097	1.31464630262445	0.261539243860393	1.20856912054597	0.330823811261474		0.152382691789461	0.266278015269346	0.207310647235261	0.169024861869804	0.204131342016577	0.126936150429242	0.106017538152254	0.105001007608621	0.070497025150455	0.0485215508498724	0.243097969107551	0.0483625587334486	0.223482695036913	0.0611743223173679
BMP7 / ACVR1 + BMPR2	0.68077174609482	2.11307709285852	1.50927760388726	0.48726080126538	0.697236103396323	0.431030697632877	0.38032106563525	0.374294514787703	0.227343659432238	0.0683126499044176	0.386099129388029	0.0894461420435482	0.572465662319126	0.119596113976169		0.125884984098821	0.390739888604347	0.279088238100279	0.0901018859421458	0.128929492583473	0.0797040899962097	0.0703271126843615	0.0692127123556667	0.0420392783877503	0.0126320413505647	0.0713955639939422	0.0165399434295627	0.105857552419819	0.0221151288850254
AMH / BMPR1A + AMHR2	NA	NA	NA	NA	NA	NA	NA	NA	NA	NA	NA	NA	NA	NA		NA	NA	NA	NA	NA	NA	NA	NA	NA	NA	NA	NA	NA	NA
AMH / ACVR1 + AMHR2	NA	NA	NA	NA	NA	NA	NA	NA	NA	NA	NA	NA	NA	NA		NA	NA	NA	NA	NA	NA	NA	NA	NA	NA	NA	NA	NA	NA
GDF2 / ACVRL1 + ACVR2A	NA	NA	NA	NA	NA	NA	NA	NA	NA	NA	NA	NA	NA	NA		NA	NA	NA	NA	NA	NA	NA	NA	NA	NA	NA	NA	NA	NA
GDF2 / ACVRL1 + ACVR2B	NA	NA	NA	NA	NA	NA	NA	NA	NA	NA	NA	NA	NA	NA		NA	NA	NA	NA	NA	NA	NA	NA	NA	NA	NA	NA	NA	NA
GDF2 / ACVRL1 + BMPR2	NA	NA	NA	NA	NA	NA	NA	NA	NA	NA	NA	NA	NA	NA		NA	NA	NA	NA	NA	NA	NA	NA	NA	NA	NA	NA	NA	NA
BMP10 / ACVRL1 + ACVR2A	NA	NA	NA	NA	NA	NA	NA	NA	NA	NA	NA	NA	NA	NA		NA	NA	NA	NA	NA	NA	NA	NA	NA	NA	NA	NA	NA	NA
BMP10 / ACVRL1 + ACVR2B	NA	NA	NA	NA	NA	NA	NA	NA	NA	NA	NA	NA	NA	NA		NA	NA	NA	NA	NA	NA	NA	NA	NA	NA	NA	NA	NA	NA
BMP10 / ACVRL1 + BMPR2	NA	NA	NA	NA	NA	NA	NA	NA	NA	NA	NA	NA	NA	NA		NA	NA	NA	NA	NA	NA	NA	NA	NA	NA	NA	NA	NA	NA
BMP15 / BMPR1B + BMPR2	NA	NA	NA	NA	NA	NA	NA	NA	NA	NA	NA	NA	NA	NA		NA	NA	NA	NA	NA	NA	NA	NA	NA	NA	NA	NA	NA	NA
GDF9 / BMPR1B + BMPR2	0.12282164152585	0.118622239684414	0.0781047094412699	0.0188312677250655	0.0226398114017571	0.0240326846667582	0.0214089043223067	0.020237012157401	0.0185027189051829	0.00725918791584431	0.0155064813171659	0.014352540460191	0.0243802575756163	0.0131956805739245		0	0	0	0	0	0	0	0	0	0	0	0	0	0
GDF11 / TGFBR1 + ACVR2A	4.22523323767693	8.1108790414211	1.91218002050812	3.17561870133941	3.59192074217227	1.30734470209134	1.18993530960176	1.10248009893262	2.58779511356229	4.32521783221913	2.30244293608029	1.24668516007104	1.68640352726316	1.15445545981166		4.03816172060772	7.75177118590358	1.82751855989191	3.03501869781876	3.43288903323873	1.24946222720882	1.13725111655025	1.0536679711649	2.47322090415733	4.13371951342505	2.20050264810351	1.19148837658403	1.61173828430738	1.10334213136152
GDF11 / TGFBR1 + ACVR2B	5.70460352838804	4.17797323800142	3.35308703465134	5.07393502496506	5.82314063485942	2.72191685244054	2.58425679648414	2.60318933381286	3.52734728766134	6.96874743153918	4.85969719905578	3.20470258954106	3.86972881881971	2.99834326909164		5.45203313137	3.99299414976126	3.20462964942491	4.84928737376162	5.56532202665652	2.60140442477578	2.46983924549458	2.48793354780033	3.37117455796475	6.66020726801274	4.64453489288586	3.06281490158216	3.69839720230022	2.86559210661342
GDF11 / ACVR1B + ACVR2A	5.91087876770978	16.4900972554711	4.58230894623792	5.6760830832969	6.86439565279651	2.02344655764324	1.9357265445712	1.72399420547618	3.17698879131305	3.61351196856057	3.92080550287875	1.79394640240615	2.65685350531868	1.39741881348018		5.64917556788936	15.7600008710415	4.37942796002192	5.42477542436468	6.5604756473679	1.93385878912164	1.85002256541687	1.64766464133257	3.03632812728079	3.45352431157668	3.74721247444748	1.7145197160764	2.53922174680684	1.3355483219088
GDF11 / ACVR1B + ACVR2B	7.98043988991489	8.49416995045311	8.03526893472839	9.06912304956654	11.1284029155326	4.21285470958918	4.20393817930917	4.0707159535993	4.33045983325249	5.82205410838756	8.27552649483686	4.61148080158526	6.0965850762891	3.62936591263891		7.6271072066979	8.11809195203506	7.67950870443512	8.66758909583325	10.635694679357	4.02633124984561	4.01780949749919	3.89048566424932	4.13872942571191	5.56428360596817	7.90912889999385	4.40730823619988	5.82665975974256	3.46867632484945
GDF10 / ACVR1B + ACVR2B	0.528216641276189	0.562219875539382	0.531845716151168	0.600275396174132	0.736576891988024	0.278844273696735	0.278254098250104	0.26943626394792	0.286628428990832	0.385355432643139	0.547748102885774	0.305228901404453	0.40352633898309	0.240223784500789		0	0	0	0	0	0	0	0	0	0	0	0	0	0
MSTN / TGFBR1 + ACVR2B	3.69785134057979	2.70825551016262	2.17354586071818	3.28903793939622	3.77468973888256	1.76440726014629	1.67517293914055	1.68744543243359	2.28650524641364	4.51729763578519	3.15016419860088	2.07735975128189	2.50844459727006	1.94359303358316		0	0	0	0	0	0	0	0	0	0	0	0	0	0
MSTN / ACVR1B + ACVR2B	5.17309926947317	5.50611056177488	5.20864068017022	5.87880799425147	7.21367916892592	2.73086645864139	2.72508656468642	2.63872894430408	2.80710072488501	3.77398542817095	5.36438099346463	2.98926478927776	3.9519425294197	2.35263599630013		0	0	0	0	0	0	0	0	0	0	0	0	0	0
NODAL / ACVR1B + ACVR2A	1.61565836661706	4.50734394057853	1.25251186470908	1.55148015777956	1.87628924632937	0.553081612520616	0.529104539295257	0.47123038240829	0.868386702392535	0.987704379384156	1.07169889005501	0.490350864603011	0.726214791985522	0.381965438032849		5.91642092661653	16.5055587025705	4.58660541133861	5.68140509304398	6.8708318483271	2.02534378186361	1.93754152074169	1.72561065714378	3.1799675999502	3.61690007011505	3.92448172903621	1.79562844266159	2.6593446246424	1.39872906148693
NODAL / ACVR1B + ACVR2B	2.18134476854129	2.32176589763389	2.19633154266877	2.47892151213737	3.04179767241822	1.15152657098516	1.14908935863244	1.11267487407842	1.18367233297265	1.59137935335429	2.26200268098627	1.26048559484531	1.66641866182542	0.992037839500778		7.98792251098594	8.50213425516927	8.04280296461546	9.07762644188109	11.1388371300986	4.21680476696121	4.20787987636294	4.07453273881275	4.33452015955563	5.82751298350587	8.28328579504818	4.6158046188047	6.10230135716867	3.63276887917047
NODAL / ACVR1C + ACVR2A	0.835349666565499	1.97913100642012	0.681704320079259	0.762005441186349	0.772521759806221	0.574370137591751	0.489309041971793	0.457411450180573	0.823389477619512	0.595474369649438	1.89574231715152	0.641229927859533	0.865341355905149	0.45936499774299		3.05898842875962	7.24743073464056	2.49635058278244	2.79040732346799	2.8289173010964	2.10330077935151	1.79181336557319	1.67500675380328	3.01519110524841	2.18058290951354	6.9420675486937	2.34813636493249	3.16881576732329	1.68216049986633
NODAL / ACVR1C + ACVR2B	1.12782854514023	1.01946488624658	1.1953968207011	1.21751584836637	1.25239479758681	1.19584969025281	1.06266299276383	1.08004544429125	1.12233794141917	0.959422310046485	4.00128640950236	1.64833213398127	1.98566732631136	1.1930594093805		4.13002435661864	3.73320468705843	4.37745436271624	4.45845259901371	4.58617672023266	4.37911273737523	3.89139294434701	3.95504619066298	4.10991817363696	3.51333323300717	14.6524136139834	6.03606983567999	7.27136625256105	4.36889493608432
FASLG / FAS	0	0	0	0	0	0	0	0	0	0	0	0	0	0		0	0	0	0	0	0	0	0	0	0	0	0	0	0
FASLG / TNFRSF6B	0	0	0	0	0	0	0	0	0	0	0	0	0	0		0	0	0	0	0	0	0	0	0	0	0	0	0	0
LTA / TNFRSF1A	0.0274147665376329	0.0311240644642428	0.0256948007801134	0.0341879849565843	0.0280428392206125	0.00634235459971588	0.00889398915296065	0.0145359910825921	0.00743451295935808	0.0821340168060835	0.00910784975851091	0.00433924801185195	0.0146780206450568	0.0021610532564669		0.00351284014300561	0.0039881376671	0.00329244925441951	0.00438073859936401	0.00359331935957918	0.000812688950258773	0.00113964720746713	0.00186259521572821	0.000952634615052368	0.0105243891443191	0.0011670506186599	0.000556017304964689	0.00188079442774173	0.000276910424171184
LTA / TNFRSF1B	0.000479599131131492	0.000615485551618748	0.00255667552443417	0.0490749810930299	0.0263429148312633	0.00842895472963597	0.0187749737639892	0.0158027913707826	0.0209197451775471	0.0742790573366829	0.00859614831562764	0.00561473554231796	0.0378343764571355	0.00249191715217071		6.14542924550027e-05	7.88663419839202e-05	0.000327604191067743	0.00628831047545815	0.00337549650754858	0.00108005918989667	0.00240576484324543	0.00202491893639234	0.00268058896435456	0.00951787986371249	0.00110148283907196	0.000719454180955353	0.00484797549604403	0.000319306261214118
LTA / TNFRSF14	0.0134926117461634	0.0111620227390704	0.0185116462764051	0.0474358405860521	0.059616684989125	0.0366693117390944	0.0525487819485457	0.0618183135894692	0.0677226314106109	0.0747087765339901	0.0693377503071063	0.0134416739439811	0.0560168178201499	0.0311572017444917		0.00172889993831785	0.00143026574751687	0.00237202290464922	0.00607827627491029	0.00763909055855854	0.00469868784462025	0.0067334321611494	0.00792120017698851	0.0086777605011736	0.0095729427016341	0.00888471664969844	0.00172237293193037	0.00717781514031616	0.00399238377177241
LTB + LTA / LTBR	0	0	0	0	0	0	0	0	0	0	0	0	0	0		0	0	0	0	0	0	0	0	0	0	0	0	0	0
TNF / TNFRSF1A	0.0538650014771884	0.0611530933900596	0.0504855833835737	0.06717313669845	0.0550990494108097	0.0124615666310192	0.0174750617775528	0.0285605635219035	0.0146074580277121	0.161378318889346	0.0178952587476078	0.00852582859851972	0.0288396256317873	0.00424607434435308		1.15101877630798	1.30675497616171	1.07880539893728	1.43539477365766	1.17738863249491	0.266286025826816	0.373417314981851	0.610298783516594	0.312140685100468	3.44842606584384	0.38239632898013	0.182184879445991	0.616261945484916	0.0907325937421486
TNF / TNFRSF1B	0.000942324563347773	0.00120931652296298	0.00502339973281526	0.0964233609445609	0.0517590089396385	0.0165613542008371	0.0368893890868338	0.0310495943623091	0.0411034725881811	0.145944760378399	0.0168898590138931	0.0110319282809071	0.0743376289910975	0.00489616137706114		0.0201361410200432	0.0258413809757221	0.107342936133019	2.06043062987592	1.10601669913341	0.353892678427259	0.788273987209636	0.663485846610424	0.878322981955039	3.1186327836721	0.360912360921747	0.23573667951322	1.58848982471866	0.104624032716641
TNFSF10 / TNFRSF10A	10.8805932716119	2.26551776209118	6.80210602588651	4.56139050073326	9.09415354390632	2.23590315082202	2.63570040295575	2.69492962549409	3.9398823223094	4.32161791592183	12.8922274391768	3.78220892494774	8.48458612861599	5.41762294905301		3.93538664744469	0.819411968439619	2.4602442679866	1.64980298612957	3.28925174694989	0.808700700878317	0.953302812955896	0.974725348078501	1.42501055748247	1.56307997341003	4.66297181168689	1.36798188568631	3.06877815631308	1.95949250949572
TNFSF10 / TNFRSF10B	6.5171831829696	6.63917602603741	13.8278689577031	5.96246861887119	4.30490226600936	0.500069836046553	10.7979749390267	8.76620118120317	1.20984637753198	8.15321234992029	2.33942040811026	1.38729051290334	2.13969973626371	1.63415678565213		2.35719092120884	2.40131434294775	5.00138269121218	2.15655698202911	1.55703411324167	0.180869563491726	3.90550453763931	3.17063511300702	0.437587653609014	2.94892403517846	0.846141713692858	0.501767176138336	0.773905021668513	0.591055894981889
TNFSF10 / TNFRSF10C	0.580497576347258	0.220403974111825	1.16277086830626	0.608177216064817	0.328769261383472	0.296167840212765	0.301907527038594	0.30305546440376	0.26543843997602	10.5154342470227	0.347825021645224	0.32814609538524	0.304777370451508	0.271630679032347		0.209959361020446	0.0797176068538882	0.420560978150798	0.219970771412448	0.118912096890383	0.107120534209912	0.109196513555066	0.109611709424096	0.096006060177399	3.80331278771207	0.125804348316292	0.118686704847195	0.110234503227642	0.0982457225093817
TNFSF10 / TNFRSF10D	2.24069682710309	9.72606561355127	9.45658670683319	4.14754129252176	2.53650811875135	0.335776936810039	2.82598605679473	1.89673020890744	0.346234529963973	0.964510476328209	2.38374326197176	0.499336573625521	0.60439848625807	0.608083842881595		0.810434518985269	3.51780714454278	3.42033969356901	1.50011844160199	0.91742609364078	0.121446693268991	1.02212696643951	0.686025711246302	0.125229085592191	0.348852452721103	0.862172785060839	0.1806043508265	0.218604047884184	0.219936999395673
TNFSF10 / TNFRSF11B	0.355215256250156	18.7152527867854	0.792438116302963	0.235360312644661	0.245187129257477	0.347965965306275	0.386628850340306	0.280305916496722	0.258743922920051	0.233358127526827	0.222311588945676	0.227834858236252	0.231977310204183	0.248892322406572		0.128477311992052	6.76909375087375	0.286615840145534	0.0851271441362303	0.0886813917695705	0.12585532603303	0.139839251147812	0.101383457082163	0.0935847296143047	0.0844029765856434	0.0804075694099916	0.0824052729978175	0.0839035506886869	0.0900215179264037
TNFSF11 / TNFRSF11A	0.797781278157416	0.0829973255531907	0.79034355826639	0.419014439153094	0.819964754509317	0.385693454041298	0.995967906638289	1.26204756797058	2.26289767022964	0.0997362819672796	0.0947959649700659	0.110198129726085	0.834855451152683	0.0958130890577275		0	0	0	0	0	0	0	0	0	0	0	0	0	0
TNFSF11 / TNFRSF11B	0.104927620476784	5.52832939178703	0.234079602313642	0.0695234709825768	0.0724262305513223	0.102786240467054	0.114206933852282	0.0828000270429045	0.0764307941934504	0.0689320422179846	0.0656689869650622	0.0673005145915234	0.0685241603113693	0.0735207136674066		0	0	0	0	0	0	0	0	0	0	0	0	0	0
TNFSF12 / TNFRSF12A	10.075680360129	16.706603719357	8.45046824023219	1.87129641916262	3.31851309374259	0.860632422829506	1.04772642779244	1.06910859978821	0.945749915197259	1.61180848901403	0.785200871622227	1.19231063843047	1.21343826075961	1.58094434193681		12.1544167265789	20.1533808569805	10.1939034244221	2.25736780887382	4.00316302346848	1.03819144133123	1.26388523292497	1.28967880910711	1.1408697157486	1.94434433792053	0.947197436466447	1.43829893853755	1.46378544833657	1.90711253896714
TNFSF13B / TNFRSF13B	3.02190723061697	2.91423354640917	4.36531254292921	4.97593302495997	3.87383752080689	4.77386876525039	4.92145886198382	4.6531132315594	3.26225718709807	7.39771400445028	3.6870689620315	5.45124980662174	4.51625696004295	8.21741406767173		0.803140986531404	0.774524241423558	1.16018168483957	1.32246804868481	1.02956095296413	1.26876484851981	1.30799029352745	1.23667130260447	0.867019486574438	1.96611175333743	0.97992293528174	1.44879435846396	1.20029861723375	2.18396579953894
TNFSF13B / TNFRSF17	0.0411252614096962	0.0387061283855964	0.0452487836098662	0.139342062188147	0.0442970135968492	1.70248319247555	0.0586456490690854	0.245138813108777	0.0452022618209412	0.0524459661674964	0.0422248673297415	0.0640075369839733	0.0422248673297415	4.68083913397972		0.0109299791486987	0.0102870391987752	0.0120258995178864	0.0370333411155908	0.0117729448608205	0.452473860515825	0.0155864230284473	0.0651512482589097	0.0120135352880802	0.0139387154511543	0.0112222245804821	0.0170114674196196	0.0112222245804821	1.24404009552991
TNFSF13B / TNFRSF13C	6.64611046669881	4.68980908494689	6.17530279120928	6.70788840506992	5.04674828442443	4.59681003793661	5.08394790322854	4.41081194391605	4.53140411476454	7.61073833696358	6.8907865308568	8.32436367728735	5.02194853855502	11.1715105221097		1.76635591680006	1.24642406522823	1.64122800515268	1.78277481737601	1.34128882411151	1.22170744070529	1.35117547392069	1.17227419165941	1.20432432016168	2.02272784361198	1.83138417893779	2.21239010525739	1.33469772423873	2.96908452081809
TNFSF13 / TNFRSF13B	1.19698710502354	1.15433721483455	1.72911423962441	1.97098296267745	1.53443941375245	1.89094466407981	1.94940557275007	1.84311301153142	1.29219049038428	2.93025814302418	1.46045979114427	2.15925745789889	1.7889038053099	3.25494395591815		0	0	0	0	0	0	0	0	0	0	0	0	0	0
TNFSF13 / TNFRSF17	0.0162898473849173	0.0153316210681574	0.0179231876975761	0.0551938358453668	0.0175461885557802	0.674359029710016	0.0232297288911476	0.0971002667649971	0.0179047602684076	0.0207740146940834	0.0167254048016263	0.0253535898183383	0.0167254048016263	1.8540953300275		0	0	0	0	0	0	0	0	0	0	0	0	0	0
TNFSF14 / TNFRSF14	0.893126900399011	0.738856417028673	1.22535574069489	3.13995733868864	3.94625340727985	2.4272801552016	3.47840222666997	4.09198751455633	4.48281659744804	4.94525591291678	4.58972741359992	0.889755135003841	3.70796461138464	2.06241278876769		0.0472252556920107	0.0390680016448652	0.0647922911538512	0.166029360570518	0.20866332220091	0.128345620218502	0.183925077702575	0.216369204171439	0.237034804281781	0.261486889316162	0.242687853839194	0.0470469691765679	0.196063489736268	0.10905277990005
TNFSF14 / LTBR	6.32315496420043	4.09734026568345	5.41478137566282	4.18015352766168	5.68595523489963	1.24469832389814	2.8315359461101	2.42607866077068	0.708289871059741	2.69839361248984	0.733155639243887	1.01403994259057	0.474884902692063	0.805221506055928		0.334345107992117	0.216652237904407	0.286313663677325	0.221031097694504	0.300652336976412	0.065815055597638	0.149721175116804	0.128282089625383	0.0374517554559312	0.142681099685375	0.0387665655461321	0.0536186913073126	0.0251101617741992	0.0425771427276554
TNFSF14 / TNFRSF6B	1.7248039000371	1.55600188235891	3.25517055060682	1.68136887339871	1.84247822201255	1.49553548796672	1.63124895093585	1.73336997257599	2.29214147357454	1.80592964584661	1.71187081012543	1.52490487952864	1.33026067662808	1.50662099360529		0.0912012673243172	0.0822756393507133	0.172121410187994	0.0889045833502138	0.0974234513624336	0.0790783994795716	0.0862544267459119	0.0916542096393956	0.121199985269126	0.0954908974847657	0.0905174132407675	0.0806313445598404	0.0703392771651176	0.0796645601226142
TNFSF15 / TNFRSF6B	0.327668269320148	0.295600238288232	0.618398474537488	0.31941673417104	0.350023356425581	0.284113182396202	0.309895241176091	0.329295602238185	0.435447780276327	0.343080069308621	0.325211315698797	0.289692609543759	0.252715229624654	0.286219142643074		0.805267253905132	0.726457867385056	1.51975668087464	0.784988540119966	0.860206414299127	0.698227639377865	0.761588817794006	0.809266536206151	1.07014279707261	0.843142809814781	0.799229121803594	0.711939464409929	0.621065016158209	0.703403181179184
TNFSF15 / TNFRSF25	0.088029631146696	0.0324709244262291	0.0979320693127096	0.0587532726676945	0.0388632397446475	0.0399201365004816	0.0785669034156209	0.113839240929603	0.202935931300939	0.0569196204648016	1.14087547998745	0.0661970274437242	0.88301813895563	0.0399201365004816		0.216338858452361	0.0797995246800138	0.240674779673711	0.144390198773954	0.0955090781660401	0.0981064744595464	0.193083555794386	0.279767745348754	0.498728975058982	0.139883872674377	2.80377977008072	0.162683736868667	2.17007766232767	0.0981064744595464
TNFSF8 / TNFRSF8	0.0116889251037466	0.0132275458934343	0.014312618017505	0.0517987022868582	0.0176979664963079	0.0178816824114944	0.0219234325455994	0.0222908643759725	0.0144711613193127	0.0532163767657146	0.0144523186613448	0.0156071044139462	0.0214947620768307	0.0163966454304029		0	0	0	0	0	0	0	0	0	0	0	0	0	0
EDA / EDAR	2.03238337887827	1.24849331431596	1.57801368088132	1.73397300965324	1.39449198604471	1.26896041782933	1.30716567772097	1.21983936939723	1.52842031467583	1.3894239413652	4.76201275077889	2.27009416682648	1.5718735498273	1.58620052228667		1.37386802405205	0.843967265530465	1.06671928151473	1.17214601206133	0.942660705324738	0.857802794473587	0.883629115167416	0.824597525010094	1.03319473061409	0.939234764824536	3.21906640076647	1.53455781020574	1.0625686228318	1.07225349309198
EDA / EDA2R	8.6805291305043	6.00587767457934	7.61932108376718	7.91757907675901	7.45407461893554	6.45377363675136	6.7727298522375	6.10767221143662	5.78819397268455	8.32970153026404	7.82460673309603	8.79504798446873	7.20705320949521	8.26062666596803		5.86793885848174	4.05990492700583	5.15057430146418	5.35219330885617	5.03886957268159	4.36267749783339	4.57828826796816	4.12871687492119	3.91275322300223	5.63078339513061	5.28934506309348	5.94535229988651	4.871885912407	5.58408957333091
CSF2 / CSF2RA + CSF2RB	0.000465163628909764	0.00102751254140459	0.00228647843570324	0.0206677952895352	0.0162205348887126	0.0217298864555303	0.0177304892740991	0.0249593777193611	0.000819018814718396	0.0322894857594594	0.000667995308988428	0.000415466718971144	0.00270318353260249	0.00278209261380041		0	0	0	0	0	0	0	0	0	0	0	0	0	0
CSF3 / CSF3R	0.00342358439268525	0.00310963123877088	0.00405335946928728	0.102296900988771	0.0336079376190237	0.00639866427977854	0.0396943098726864	0.0212092797311039	0.00450804528697554	0.459381095808515	0.00369434822383891	0.00360512193066294	0.00352823544399004	0.00372757077980868		0	0	0	0	0	0	0	0	0	0	0	0	0	0
EPO / EPOR	NA	NA	NA	NA	NA	NA	NA	NA	NA	NA	NA	NA	NA	NA		NA	NA	NA	NA	NA	NA	NA	NA	NA	NA	NA	NA	NA	NA
IL12A + IL12B / IL12RB1 + IL12RB2	0.0947363123362133	0.0855527273066834	0.107659133645664	0.137874431899678	0.133461167951439	0.130817329642175	0.131027459925589	0.129812355356646	0.483137519309391	0.134581667826815	0.217357382472159	0.146450772699453	0.205071060541782	0.151530605423839		0.146544521473027	0.132338732368812	0.166534413608094	0.213273476113345	0.206446741596452	0.202357074072682	0.20268211777631	0.200802512024257	0.747349720787012	0.208180006423827	0.336223068193426	0.226539938861359	0.317217756253893	0.2343977669465
IL13 / IL13RA1 + IL4R	0.541519120857029	0.594349730802025	0.818832096903798	1.0121224396243	0.935795874703458	0.607618733261582	1.29078010389884	1.22769574693635	0.268938288788918	1.72264673635831	0.196857063387057	0.129730441368546	0.117790983248936	0.397897664457718		0	0	0	0	0	0	0	0	0	0	0	0	0	0
IL13 / IL13RA2	0.0440532310421714	1.82756967698874	0.218380994423016	0.0291747924499506	0.0307622962712901	0.0299861832919685	0.0293982189136946	0.0254000611414322	0.0275167329032182	0.0324556336807189	0.0278695115301825	0.0326572214675557	0.0285750687841112	0.0301625726054507		0	0	0	0	0	0	0	0	0	0	0	0	0	0
IL15 / IL15RA + IL2RB + IL2RG	0.321653190882289	0.23543288217089	0.399269576822903	1.57874399083936	1.74347705671412	0.434685398738427	0.514924471756703	0.574341207354921	3.57434721930573	2.07127523897861	2.65464920135375	2.18396968037726	1.40949617859939	1.13918406714613		0.29976007365396	0.219408294711857	0.372093550286024	1.4712877981302	1.62480841399728	0.40509881709775	0.47987646930107	0.535249043067073	3.33106157841915	1.93029522415362	2.47396221358935	2.03531919099626	1.31355972920085	1.06164623747852
IL2 / IL2RA + IL2RB + IL2RG	NA	NA	NA	NA	NA	NA	NA	NA	NA	NA	NA	NA	NA	NA		NA	NA	NA	NA	NA	NA	NA	NA	NA	NA	NA	NA	NA	NA
IL21 / IL21R + IL2RG	NA	NA	NA	NA	NA	NA	NA	NA	NA	NA	NA	NA	NA	NA		NA	NA	NA	NA	NA	NA	NA	NA	NA	NA	NA	NA	NA	NA
IL23A + IL12B / IL23R + IL12RB1	1.89576389961541	1.62515388619788	2.15020949390735	2.57559472540737	2.37410538986573	2.35841839906336	2.43132441209168	2.41773269958143	2.00303871768322	2.68576834812861	3.50672821419905	2.74915670804023	2.26104510703793	2.85537352185971		6.51746919485577	5.58713582020606	7.39223072127838	8.8546676538576	8.16196507747083	8.10803458573864	8.3586790326174	8.31195192297633	6.88627056420483	9.23343485810544	12.0558225185163	9.45135845245189	7.77327379020593	9.81652249644737
IL3 / IL3RA + CSF2RB	NA	NA	NA	NA	NA	NA	NA	NA	NA	NA	NA	NA	NA	NA		NA	NA	NA	NA	NA	NA	NA	NA	NA	NA	NA	NA	NA	NA
IL4 / IL4R + IL2RG	0	0	0	0	0	0	0	0	0	0	0	0	0	0		0.13213136142927	0.0610728564599171	0.122500558124307	0.461018368978082	0.682366641228009	0.302351093418273	0.374215430677158	0.489415005854608	0.546765362814734	1.05015608374786	1.15063751385748	0.544534445927747	0.271518520862139	0.77344514979246
IL5 / IL5RA + CSF2RB	0.307702793207062	0.920600798996015	1.65268676752282	2.50845684789272	2.1998759533366	3.77156553263372	2.49004807261457	2.96231726071845	0.597374893322957	5.42327219681501	0.431437422955469	0.348717315223707	2.18081845919856	1.94762157224753		0	0	0	0	0	0	0	0	0	0	0	0	0	0
IL7 / IL7R + IL2RG	0.0424520117222877	0.0558394815006418	0.0586592904132617	0.414636835818551	0.7360314690573	0.135180395127075	0.330321890242158	0.544891209987984	0.37941787498859	0.514089275337496	2.96673383119447	1.1670099900015	0.553651872506452	0.170263629205932		0.0173880383814339	0.0228714496237354	0.0240264230540099	0.169832262902729	0.30147319089692	0.0553689166549659	0.135297468193786	0.223183516836795	0.155406830094698	0.210567266152875	1.21515281918253	0.47799889038025	0.226771821134703	0.0697387567628666
LEP / LEPR	0.0364893306969887	0.101750282552686	0.177017244824764	0.0493027865864107	0.0432246615633741	0.0228032591157719	0.0192085215174974	0.0130069131418482	0.0257605270988503	0.0157117865800264	0.0117995203607484	0.0066328200831848	0.0224739701754719	0.0108871155886673		0	0	0	0	0	0	0	0	0	0	0	0	0	0
TSLP / IL7R + CRLF2	0.105742059760261	0.197049904055675	0.166722116817227	0.620304515938805	0.483476195638218	0.214085826061149	0.388081322280513	0.579197305619495	0.287759924011754	0.368422164404367	1.0869820525114	0.65271839526633	0.723931739059492	0.121870067546649		0	0	0	0	0	0	0	0	0	0	0	0	0	0
CTF1 / LIFR + IL6ST	0.475953951274424	2.01546218109521	2.45515708189643	0.273801426911763	0.275825661140976	0.347636796118193	0.295399668903883	0.440642177813593	0.265869323653307	0.242082312045879	0.424332698590854	0.228997845984704	0.35033977757912	0.150538628779206		0.615491459759757	2.60634407301649	3.17494625736316	0.35407299274013	0.356690680601105	0.449555001142586	0.382003286114898	0.569827178717617	0.343815399961586	0.313054645778591	0.548736177901579	0.296134149384757	0.453050427539688	0.194672699174889
CNTF / LIFR + IL6ST	NA	NA	NA	NA	NA	NA	NA	NA	NA	NA	NA	NA	NA	NA		NA	NA	NA	NA	NA	NA	NA	NA	NA	NA	NA	NA	NA	NA
LIF / LIFR + IL6ST	0.267875047814263	1.13433668673848	1.38180451899501	0.154100139581178	0.155239413327064	0.195655951868473	0.166256000648938	0.248000976007739	0.14963581580797	0.136248077656755	0.238821721344723	0.12888391571971	0.197177236198917	0.0847257224656857		0.990530306829071	4.19447378742647	5.10954366726594	0.56982111543134	0.574033845143506	0.723483398765793	0.614770239627366	0.917041302888292	0.553313239714876	0.5038089634231	0.883098873341347	0.476578261487403	0.729108701484001	0.313293069119452
OSM / OSMR + IL6ST	0.0715562796499968	0.289677941438786	0.104273924085225	0.0144640098730339	0.0139189792835251	0.017834241831401	0.0139959070485511	0.0220993699105749	0.0125291722044463	0.0133468195877832	0.0224318453882909	0.0124450174633543	0.0203937536914696	0.00796593912575324		0	0	0	0	0	0	0	0	0	0	0	0	0	0
IL11 / IL11RA + IL6ST	2.0625919773118	7.7824477390902	5.97589307325577	2.71425932418327	2.30261167574077	5.1492065439691	3.36320102597605	3.71858505926189	3.88510351306491	1.93692474214156	11.6469921371407	2.35474436813207	6.1325611009697	1.44490521183305		1.01241035097672	3.81996571966654	2.93322967908532	1.33227718582502	1.13022251634958	2.52745577495443	1.65080615486122	1.82524418129985	1.90697872119588	0.950727375834544	5.71685312804999	1.15581152182513	3.01012919904341	0.70922267163403
IL6 / IL6R + IL6ST	0.47828980279411	0.698829570688262	0.826672559057649	1.4693852244622	1.16150571321702	1.40039878658341	1.6808924605126	1.97928322760864	0.32542116843662	1.5603519735379	2.38196149675484	0.254021156804294	2.44243646027118	0.333792455879265		0.465929609763239	0.680770083868917	0.805309292804459	1.43141267120064	1.13148952901666	1.3642090137276	1.63745403645526	1.92813364713862	0.317011479510135	1.52002861419308	2.32040571254201	0.247456621006784	2.37931785322954	0.325166432153035
IL31 / IL31RA + OSMR	NA	NA	NA	NA	NA	NA	NA	NA	NA	NA	NA	NA	NA	NA		NA	NA	NA	NA	NA	NA	NA	NA	NA	NA	NA	NA	NA	NA
CNTF / CNTFR + IL6ST	NA	NA	NA	NA	NA	NA	NA	NA	NA	NA	NA	NA	NA	NA		NA	NA	NA	NA	NA	NA	NA	NA	NA	NA	NA	NA	NA	NA
THPO / MPL	0.298439396956755	0.30150705595631	0.264256910961708	0.65332371950533	0.273927340760307	0.199836071971043	0.205679231970196	0.231389135966471	0.349510862718585	0.312525586240428	0.252424511963423	0.284478418244492	0.231389135966471	0.267324569961263		2.18133091348772	2.20375281715059	1.93148684410146	4.77522485437223	2.00216922612441	1.4606268671812	1.50333525511048	1.69125216199929	2.55461865029263	2.28428863438865	1.84500235854468	2.07928837232813	1.69125216199929	1.95390874776433
GH1 / GHR	0.091155616239233	0.924802291873572	0.131026718766502	0.0234992403926764	0.0220296952390323	0.0214364843513227	0.0223802289454061	0.020223098444644	0.023147669604331	0.0285434589475833	0.0235936148520847	0.0258855660091444	0.0218409463202156	0.0235599096880103		0	0	0	0	0	0	0	0	0	0	0	0	0	0
IL27 + EBI3 / IL27RA	NA	NA	NA	NA	NA	NA	NA	NA	NA	NA	NA	NA	NA	NA		NA	NA	NA	NA	NA	NA	NA	NA	NA	NA	NA	NA	NA	NA
IL9 / IL9R + IL2RG	NA	NA	NA	NA	NA	NA	NA	NA	NA	NA	NA	NA	NA	NA		NA	NA	NA	NA	NA	NA	NA	NA	NA	NA	NA	NA	NA	NA
IL27 + IL12A / IL27RA + IL12RB2	NA	NA	NA	NA	NA	NA	NA	NA	NA	NA	NA	NA	NA	NA		NA	NA	NA	NA	NA	NA	NA	NA	NA	NA	NA	NA	NA	NA
IFNA1 / IFNAR1 + IFNAR2	0.0655955279305256	0.0936439662744166	0.104555129993146	0.221714686784769	0.216123417131312	0.341106923347957	0.14270939759647	0.203412336899812	0.097009490693383	0.502484566291465	0.113707212756296	0.0353273417733969	0.297623961811251	0.120258926628973		0	0	0	0	0	0	0	0	0	0	0	0	0	0
IFNB1 / IFNAR1 + IFNAR2	NA	NA	NA	NA	NA	NA	NA	NA	NA	NA	NA	NA	NA	NA		NA	NA	NA	NA	NA	NA	NA	NA	NA	NA	NA	NA	NA	NA
IFNG / IFNGR1 + IFNGR2	0.0497167618043417	0.0400393878781619	0.0353418897190669	0.104706725534498	0.102919260975496	0.0252277083278023	0.0492593904531401	0.0583550148439131	0.0192338751494663	0.126525657809404	0.0150516627670031	0.013225590459894	0.0154400556348646	0.0330707421655156		0	0	0	0	0	0	0	0	0	0	0	0	0	0
IFNA2 / IFNAR1 + IFNAR2	NA	NA	NA	NA	NA	NA	NA	NA	NA	NA	NA	NA	NA	NA		NA	NA	NA	NA	NA	NA	NA	NA	NA	NA	NA	NA	NA	NA
IFNA4 / IFNAR1 + IFNAR2	NA	NA	NA	NA	NA	NA	NA	NA	NA	NA	NA	NA	NA	NA		NA	NA	NA	NA	NA	NA	NA	NA	NA	NA	NA	NA	NA	NA
IFNA5 / IFNAR1 + IFNAR2	NA	NA	NA	NA	NA	NA	NA	NA	NA	NA	NA	NA	NA	NA		NA	NA	NA	NA	NA	NA	NA	NA	NA	NA	NA	NA	NA	NA
IFNA6 / IFNAR1 + IFNAR2	NA	NA	NA	NA	NA	NA	NA	NA	NA	NA	NA	NA	NA	NA		NA	NA	NA	NA	NA	NA	NA	NA	NA	NA	NA	NA	NA	NA
IFNA7 / IFNAR1 + IFNAR2	NA	NA	NA	NA	NA	NA	NA	NA	NA	NA	NA	NA	NA	NA		NA	NA	NA	NA	NA	NA	NA	NA	NA	NA	NA	NA	NA	NA
IFNA8 / IFNAR1 + IFNAR2	NA	NA	NA	NA	NA	NA	NA	NA	NA	NA	NA	NA	NA	NA		NA	NA	NA	NA	NA	NA	NA	NA	NA	NA	NA	NA	NA	NA
IFNA10 / IFNAR1 + IFNAR2	NA	NA	NA	NA	NA	NA	NA	NA	NA	NA	NA	NA	NA	NA		NA	NA	NA	NA	NA	NA	NA	NA	NA	NA	NA	NA	NA	NA
IFNA14 / IFNAR1 + IFNAR2	NA	NA	NA	NA	NA	NA	NA	NA	NA	NA	NA	NA	NA	NA		NA	NA	NA	NA	NA	NA	NA	NA	NA	NA	NA	NA	NA	NA
IFNA16 / IFNAR1 + IFNAR2	NA	NA	NA	NA	NA	NA	NA	NA	NA	NA	NA	NA	NA	NA		NA	NA	NA	NA	NA	NA	NA	NA	NA	NA	NA	NA	NA	NA
IFNA17 / IFNAR1 + IFNAR2	NA	NA	NA	NA	NA	NA	NA	NA	NA	NA	NA	NA	NA	NA		NA	NA	NA	NA	NA	NA	NA	NA	NA	NA	NA	NA	NA	NA
IFNA21 / IFNAR1 + IFNAR2	NA	NA	NA	NA	NA	NA	NA	NA	NA	NA	NA	NA	NA	NA		NA	NA	NA	NA	NA	NA	NA	NA	NA	NA	NA	NA	NA	NA
IFNK / IFNAR1 + IFNAR2	NA	NA	NA	NA	NA	NA	NA	NA	NA	NA	NA	NA	NA	NA		NA	NA	NA	NA	NA	NA	NA	NA	NA	NA	NA	NA	NA	NA
IFNE / IFNAR1 + IFNAR2	0.414974573312993	0.592416376147168	0.661443269464097	1.40262546012558	1.36725361677097	2.15793217062522	0.902817207875392	1.28683997788692	0.613707569370192	3.17884961172984	0.719341753695914	0.223490061612501	1.88284751196996	0.760789619953847		0	0	0	0	0	0	0	0	0	0	0	0	0	0
IFNW1 / IFNAR1 + IFNAR2	NA	NA	NA	NA	NA	NA	NA	NA	NA	NA	NA	NA	NA	NA		NA	NA	NA	NA	NA	NA	NA	NA	NA	NA	NA	NA	NA	NA
IFNL1 / IL10RB + IFNLR1	NA	NA	NA	NA	NA	NA	NA	NA	NA	NA	NA	NA	NA	NA		NA	NA	NA	NA	NA	NA	NA	NA	NA	NA	NA	NA	NA	NA
IFNL2 / IL10RB + IFNLR1	NA	NA	NA	NA	NA	NA	NA	NA	NA	NA	NA	NA	NA	NA		NA	NA	NA	NA	NA	NA	NA	NA	NA	NA	NA	NA	NA	NA
IFNL3 / IL10RB + IFNLR1	NA	NA	NA	NA	NA	NA	NA	NA	NA	NA	NA	NA	NA	NA		NA	NA	NA	NA	NA	NA	NA	NA	NA	NA	NA	NA	NA	NA
IL10 / IL10RA + IL10RB	0.158150709662681	0.171785051189463	0.203334901133486	3.40909182349172	2.58987650138869	1.92939571946981	1.67996064226729	1.63103527919019	1.40873482544325	2.25709583810628	1.99917357143317	0.68502950558741	1.54317003262117	0.725840962286632		0.021168407553564	0.0229933585688265	0.0272162930298438	0.456305540842123	0.346653906338626	0.258248824864276	0.224862042195772	0.21831340243607	0.188558577975943	0.302111351194027	0.267588561699623	0.0916909180579703	0.206552675259224	0.0971535147804662
IL19 / IL20RA + IL20RB	14.4451629889113	3.94864975539816	0.81719195304494	0.874816042256667	0.915152237306075	0.969567400491796	0.871696136082631	0.934753082063948	0.849778671804213	0.857178816125607	0.745181666065655	0.89125209392999	1.02469769132982	0.895607773429316		0	0	0	0	0	0	0	0	0	0	0	0	0	0
IL20 / IL20RA + IL20RB	0.0497441191580371	0.0135977769234353	0.00281412497169202	0.00301256230066656	0.00315146613265931	0.00333885303605337	0.00300181842850657	0.00321896462734451	0.00292634230161589	0.00295182582583729	0.00256614657928123	0.00306916234827787	0.00352870259045224	0.00308416179412663		0	0	0	0	0	0	0	0	0	0	0	0	0	0
IL20 / IL22RA1 + IL20RB	0.0442786150563676	0.0168876478053262	0.00525603964249379	0.00605512088115794	0.00602333185258964	0.00662056570082847	0.00586027865878822	0.00592225495399221	0.0053871187068978	0.00694855772799925	0.00519813480321669	0.00608559942448461	0.00586567380040717	0.00574040119044227		0	0	0	0	0	0	0	0	0	0	0	0	0	0
IL22 / IL22RA1 + IL20RB	NA	NA	NA	NA	NA	NA	NA	NA	NA	NA	NA	NA	NA	NA		NA	NA	NA	NA	NA	NA	NA	NA	NA	NA	NA	NA	NA	NA
IL22 / IL22RA2	NA	NA	NA	NA	NA	NA	NA	NA	NA	NA	NA	NA	NA	NA		NA	NA	NA	NA	NA	NA	NA	NA	NA	NA	NA	NA	NA	NA
IL24 / IL20RA + IL20RB	0	0	0	0	0	0	0	0	0	0	0	0	0	0		0	0	0	0	0	0	0	0	0	0	0	0	0	0
IL24 / IL22RA1 + IL20RB	0	0	0	0	0	0	0	0	0	0	0	0	0	0		0	0	0	0	0	0	0	0	0	0	0	0	0	0
IL26 / IL20RA + IL10RB	NA	NA	NA	NA	NA	NA	NA	NA	NA	NA	NA	NA	NA	NA		NA	NA	NA	NA	NA	NA	NA	NA	NA	NA	NA	NA	NA	NA
CLCF1 + CRLF1 / CNTFR + IL6ST	1.98042106285386	3.25097151871813	4.58215990925272	2.04588763686853	2.02980167241326	2.34763556035759	2.12578401945902	2.63585983091497	1.82172845768231	1.80407576781803	2.86422591684229	1.53935205564432	2.14920863355535	1.04030147535014		0.726993414436134	1.19340019602786	1.6820665768519	0.751025560461572	0.745120558518711	0.861794304195394	0.780354749627464	0.967598645759974	0.668738894201338	0.662258762516655	1.05142962678906	0.565081248600476	0.788953698862632	0.381884608174131
MIF / CD74	7.66473257651191	0.114112402542014	0.206436860093176	19.0672733274975	23.6046938582086	13.4524101798911	19.0797609026841	19.1464309693708	2.91579856639053	7.15737351831024	4.53513201274804	4.47644861997035	0.868069347908892	19.6736522138077		4.10809967210929	0.0611613149952567	0.110644851440595	10.2195684614945	12.651509251126	7.21014612022379	10.2262614808553	10.2619949231327	1.56279309355589	3.83616825639009	2.43071420281973	2.39926141249446	0.465262860499632	10.5445719602021
MIF / CXCR2	0.0583969605372666	0.0340136682427588	0.0426451488133986	0.538317525345638	0.0883535767848047	0.141382114984961	0.182225837091728	0.357348418164887	0.337047396526021	18.8147396219624	0.0408437221067666	0.0514010339365615	0.0393411102566849	0.0448734538865312		0.0312992700059078	0.0182304520034411	0.0228567037543143	0.28852435845446	0.0473552464089384	0.0757771800143032	0.0976683653517685	0.191529568036152	0.180648742187944	10.0842168856177	0.0218911853374654	0.0275496331480572	0.02108582400398	0.0240510180045397
MIF / CXCR4	0.028750230672565	0.0327390014145244	3.87840611772902	10.8281967880973	5.48200074065332	25.0349756386256	15.4047362098823	18.8841875500892	15.4230343469923	29.0869746871144	13.0906275529367	12.6983515613044	24.3416547605686	12.5710513121334		0.0154093847397843	0.017547263343322	2.07872600139691	5.80363518631212	2.93821150579914	13.4181035262036	8.25654269617677	10.1214391902341	8.266350027393	15.5898708770299	7.01623993023867	6.80599008048668	13.0465013543887	6.737760418635
IL16 / CD4	0.350067247181593	0.110832101424288	0.192055474533627	3.41662479490251	2.43659419074323	3.71918291568089	2.43320014536086	3.81694944417304	0.152212191824726	0.566131918773541	4.3455795214271	0.264915754623908	0.939369640120491	0.321683416329031		0.00296772914560656	0.00093958992254725	0.00162816897020669	0.0289647690981339	0.020656464305366	0.031529735002551	0.0206276909554343	0.0323585602594321	0.00129039366473656	0.00479943841970128	0.0368400731691426	0.00224584908316172	0.00796359751427243	0.00272710245812495
TXLNA / STX3	0.33495951840038	0.462244135392525	0.566918984892644	0.917007508207441	0.698799990831727	0.905507231409028	2.12959818254109	1.22595183734539	0.560670701568637	7.35850235339236	0.614092450400697	0.57772541697437	0.425398588368483	0.413116739360469		0.120306374819264	0.166022797250584	0.203618539381604	0.329358752130205	0.250985832622945	0.32522823326141	0.764881196350921	0.440321331838506	0.201374362774399	2.64293054415453	0.220561687168651	0.207499852188273	0.152789096020465	0.148377862277092
TXLNA / STX4	2.29781888721726	2.74736348878989	3.00616473394011	4.29567771086319	8.57408552647535	3.18152777652572	4.54261231149243	4.9287314283857	3.2540011674402	6.64956882795403	2.03313101004498	0.59889058776747	2.23585819433189	1.88650535146753		0.825300506856802	0.986762051801248	1.07971489503265	1.5428652848973	3.07952779490084	1.14269949696754	1.63155602209748	1.77023723176628	1.16872954075736	2.38830508123104	0.730233380198407	0.215101681157662	0.803046276321937	0.677570295646634
TXLNA / STX1A	5.34967906617408	5.14455563150689	7.33278847651485	4.31238333232426	4.20827445526447	2.61120635079977	3.32190165728656	2.9106566203869	4.69353745623643	3.49757914877768	4.9668818048852	6.69570802796823	5.28230275551697	3.19513437649468		1.92142769362537	1.84775414365989	2.63369497048146	1.54886539131816	1.51147292775904	0.937858913429234	1.193117149806	1.04541154111607	1.6857633398054	1.25621469138228	1.7839395845657	2.40487675507771	1.89722835239584	1.14758653741857
PRL / PRLR	NA	NA	NA	NA	NA	NA	NA	NA	NA	NA	NA	NA	NA	NA		NA	NA	NA	NA	NA	NA	NA	NA	NA	NA	NA	NA	NA	NA
AREG / EGFR	0.0419994468808619	0.00257560970169011	0.0143496085325884	0.00962370895455406	0.0095324556967793	0.0106264148698661	0.0111771741771458	0.0175595026203276	0.00592128558414679	0.00970076897527848	0.0365822971256824	0.0734569440797388	0.0100594567594312	0.0175392541163835		0.00205104929668541	0.000125780286635032	0.0007007652879802	0.00046997527226335	0.000465518905713807	0.000518942566242648	0.000545838979736932	0.000857520947876571	0.000289166870870669	0.000473738509949735	0.00178650197474286	0.00358728089726489	0.000491255081763239	0.000856532109145164
EFNA4 / EPHA2	2.65270081586173	0.457706469299285	1.41983081057425	0.0933844071590487	0.106654822913229	2.02250966031308	0.132704157541806	0.664749529908491	0.0808134292722537	0.124629565945347	0.0860119539622817	0.0868896269618968	0.0681951920700948	0.0887766239110693		0.761851190890163	0.131452524396542	0.407773009089661	0.0268198439037241	0.0306310848795165	0.580861356125393	0.0381124097579237	0.190914941472562	0.0232094803012997	0.0357934006985792	0.0247024878060617	0.0249545540081643	0.0195855439033775	0.0254964963426851
EFNA4 / EPHA3	1.64067802183052	2.42195327032125	1.86041168546854	1.8281840814683	1.8281840814683	1.83599683395321	1.82297557981169	1.56255049698145	1.67673687945317	1.88622167135618	1.74484805496262	2.04247672105433	1.75786930910413	1.97272000243908		0.471199954900626	0.695580885805687	0.534307091717675	0.525051378317841	0.525051378317841	0.527295187626892	0.523555505445141	0.44876186181012	0.481555997865475	0.541719676042217	0.501117412354634	0.586595862223229	0.504857094536385	0.566561850535277
EFNA4 / EPHA4	0.896422108751632	1.60337145287145	0.708355943696741	0.127977751776993	0.0766406688398342	0.357656454585893	0.0729911131807944	0.119218818195298	1.35651176495999	0.0966263307821945	1.55268317982923	1.87170068799323	1.14231092127943	0.281928174660818		0.257450914558131	0.460485571348759	0.203438629811775	0.0367549940105382	0.0220110705576417	0.102718329268995	0.0209629243406112	0.0342394430896649	0.389587886207051	0.0277509188889995	0.445927985001112	0.537549274162815	0.328069765930565	0.0809692952656106
EFNA4 / EPHA7	1.156941298591	1.3753197766383	1.43078558688701	1.3877100448963	1.23654877214867	1.21424628928426	1.2307666469616	1.23902682580027	1.13799848461963	1.35230927844487	1.47444192270232	1.95058223147414	1.11512414322024	1.59834460528235		0.332271585567119	0.394989515372961	0.410919202331625	0.39854797947542	0.355134717425419	0.348729482040992	0.353474100844271	0.355846410245911	0.326831241410475	0.388380939182679	0.423457228192633	0.560203920129991	0.320261769221319	0.459041869217225
EFNA5 / EPHA3	1.74653422779331	2.57821719340917	1.98044506187277	1.94613813954112	1.94613813954112	1.95445496919727	1.94059358643701	1.66336593123172	1.78491959543712	2.00792030270115	1.85742528987542	2.17425689582432	1.87128667263569	2.09999948818005		0.000805281133690829	0.00118874834021027	0.000913131285524422	0.000897313263255495	0.000897313263255495	0.000901147935320689	0.000894756815212032	0.000766934413038884	0.000822979620145572	0.000925799398596939	0.000856410094560087	0.00100249283990083	0.000862801214668745	0.000968254696461591
EFNA5 / EPHA7	1.2315869114175	1.46405512361277	1.52309957644428	1.47724480941108	1.31633064267166	1.2925892082347	1.31017545596578	1.31896857983132	1.21142191101431	1.43955999284447	1.56957260999927	2.07643339282017	1.18707172184819	1.70146946798241		0.000567852429389914	0.000675037426102066	0.000702261275001031	0.000681118844355238	0.000606925541666543	0.000595978988810833	0.000604087546481729	0.000608141825317177	0.000558554876483623	0.00066374336363189	0.000723688772127441	0.00095738898785647	0.000547327642785459	0.000784502954659158
EFNA5 / EPHA2	2.82385252276898	0.487237595845727	1.51143800023402	0.0994095497564437	0.113536169984991	2.15300156446193	0.141266202285473	0.707639031818895	0.0860274949815378	0.132670639712547	0.0915614274072508	0.0924957276869166	0.0725951317300346	0.0945044732881981		0.00130200434937037	0.000224652478786619	0.000696884428007839	4.58351366114982e-05	5.23485507615532e-05	0.000992692563980606	6.51341415005501e-05	0.000326273801405533	3.96650220676427e-05	6.11709529965484e-05	4.2216573194801e-05	4.26473545539316e-05	3.34717116044493e-05	4.35735344760624e-05
EFNB1 / EPHB1	0.0999366685487608	0.591853971609839	0.286781452231183	0.16905442172502	0.143440115403047	16.0421855509274	0.528635683666246	4.5713362006108	0.114698432237181	1.95727556515014	0.106817107215035	0.119585332858815	0.22071902256168	0.116081856310217		0.0655442937055014	0.388172340636262	0.18808799620091	0.110875745916545	0.0940763904746446	10.521400569953	0.346710101673272	2.99814879673754	0.0752259189673333	1.28369542799206	0.0700568865236715	0.0784310333092999	0.144760403275954	0.0761332491303165
EFNB1 / EPHB2	8.78697096105722	6.39766059922871	10.0702440442518	8.15211108257547	6.51017569361187	7.06490127522188	6.20141334158365	5.49492321406146	6.97432561784724	7.36768275844568	7.8891397573311	8.16388591803418	6.59390785687376	7.54570705645226		5.76300785103955	4.19595881505057	6.60465315591813	5.34662972936199	4.26975277376108	4.63357415158959	4.06724842195086	3.6038910067919	4.57416935477434	4.83215590094343	5.17415780260838	5.35435235294797	4.32466920815029	4.94891461468388
EGF / EGFR	3.21694851126882	0.197278878909167	1.09910856533769	0.73712818842727	0.730138643241599	0.813930468958575	0.856115889605818	1.3449704700474	0.453540993021945	0.743030602324553	2.80202181259875	5.62643616640942	0.770504300645236	1.34341953546478		0	0	0	0	0	0	0	0	0	0	0	0	0	0
VEGFD / KDR	NA	NA	NA	NA	NA	NA	NA	NA	NA	NA	NA	NA	NA	NA		NA	NA	NA	NA	NA	NA	NA	NA	NA	NA	NA	NA	NA	NA
GDNF / GFRA1 + RET	2.71277381395532	7.28079152729939	3.78280738401295	3.69439203141249	3.42004205740281	6.00471806075519	3.09659749886922	3.28841179123559	2.70164340473247	3.43111406335283	2.86359503094345	3.86230647080844	2.6924376592453	3.17095734065173		0.285329328447783	0.765793058885246	0.397875372054702	0.388575852480979	0.359719744595702	0.631575755774295	0.325699872315263	0.345874883938435	0.284158632913725	0.360884297278288	0.301192691746824	0.406237079518435	0.283190373354376	0.333521034407782
GDNF / GFRA2 + RET	5.47819673826395	5.65752872802328	5.63112799098956	8.59245936511045	8.04434406243678	11.3761296024112	10.4973278881423	7.97078196455511	6.21513677892408	6.79662027389438	5.82067867642636	6.90338812466926	6.70221831557182	6.40061143300404		0.57619628602749	0.59505841008074	0.592281582713266	0.903754175062309	0.846103452241521	1.19654038353394	1.10410809091846	0.838366196787412	0.653707579385654	0.714867965950075	0.612218508344247	0.726097799784615	0.704938775674878	0.673215788371039
HBEGF / EGFR	1.78868379608895	0.109690762155296	0.611125006842801	0.409857118216738	0.405970799809139	0.452560628766504	0.476016515013548	0.747828843876357	0.252177310963699	0.413138971208446	1.55797675807574	3.12840418966357	0.428414863512193	0.746966495117275		4.40229056084621	0.269969800086606	1.50409471758157	1.00873621529215	0.999171247532272	1.11383766576612	1.17156705697961	1.84054882574768	0.620656260286188	1.0168134788527	3.83447672030766	7.69959691298214	1.05441035128165	1.83842642165895
HBEGF / ERBB4	2.67250737365621	1.05024851175261	1.06467500229867	1.11834154712998	0.99408137522665	1.00408374200525	0.877130625199985	0.854048240326302	0.942826643686624	1.18709407921803	1.17720162855788	1.82021092146764	1.10795447393682	1.19451341721314		6.57754825674818	2.58486106931858	2.62036740268834	2.75245096282385	2.44662307806565	2.47124080253535	2.15878506888145	2.10197493548984	2.32047544853452	2.92166400299745	2.89731680297248	4.4798848045961	2.72688640279762	2.93992440301619
HGF / MET	6.96803619932069	2.19964182276286	3.26796295765681	1.28563521002998	0.67357506938933	0.107485383413191	0.107767497280417	0.15911222111559	0.141794769881242	0.493779871607955	0.115666685562751	0.157177726026039	0.134568314666908	1.08416359175037		5.93214233250664	1.87263498637331	2.78213557559726	1.09450795538683	0.573438924389498	0.0915062113387496	0.091746385121791	0.135458013635314	0.120715038337854	0.42037274140321	0.0984712510469484	0.13381110769446	0.114562894510718	0.922987848227861
NRTN / GFRA1 + RET	NA	NA	NA	NA	NA	NA	NA	NA	NA	NA	NA	NA	NA	NA		NA	NA	NA	NA	NA	NA	NA	NA	NA	NA	NA	NA	NA	NA
NRTN / GFRA2 + RET	NA	NA	NA	NA	NA	NA	NA	NA	NA	NA	NA	NA	NA	NA		NA	NA	NA	NA	NA	NA	NA	NA	NA	NA	NA	NA	NA	NA
OSTN / NPR3	0.381232915927479	6.17090838420494	0.375586288357638	0.490423863601262	0.377324004720882	0.366859682113337	0.340698875594476	0.368684854661165	0.476791228647873	0.496968410879901	0.368684854661165	0.414574907292257	0.39423727033075	0.362296750743768		0	0	0	0	0	0	0	0	0	0	0	0	0	0
VEGFA / FLT1	0.121184987729913	0.187169573809096	2.99357078852727	0.376459427946499	0.561118784815187	0.141839442652206	0.160361431727064	0.181320524627562	0.128566600278724	0.302897189758024	0.139889759591694	0.212028032830617	0.153537541015274	0.169987991838339		0.0398252348184535	0.0615098649383052	0.98378241259114	0.123716521315365	0.184401449262961	0.0466129445235594	0.0526998582414125	0.0595876816589832	0.0422510670820209	0.0995416341077483	0.0459722167637854	0.0696791438754239	0.0504573110822035	0.0558634515552967
VEGFA / KDR	0.0849254262821265	0.0648005219222519	5.97885021725437	0.0800987894688454	0.0864452323375195	0.13294127693328	0.0721490347175588	0.188389146206959	0.0730740223421429	0.095435231107882	0.0685861194228645	0.0939082674101559	0.0681407550110277	0.0784954775862329		0.0279091916177015	0.0212955090416287	1.96484002108573	0.0263230055060957	0.0284086481441933	0.0436887247348877	0.0237104636752154	0.0619106551519514	0.0240144439787438	0.0313630471894384	0.0225395765801431	0.0308612384344074	0.022393215693259	0.0257961063133131
VEGFA / NRP1	1.09748895245562	5.60370876084914	7.23981858284584	1.54759500430234	6.03955277558185	4.62368364183116	0.073589871816564	0.393545836236408	0.0682244564132159	0.331565795128792	0.0588718974532512	0.0649967687721454	0.0575920735955718	0.075589596594188		0.360669717107334	1.8415566270669	2.37923426412716	0.508588857454601	1.9847888091721	1.51948925532395	0.0241839684952259	0.129331657604904	0.0224207226316944	0.108963048114515	0.0193471747961807	0.0213600019877088	0.018926584039742	0.0248411415521614
VEGFB / FLT1	0.132066287611957	0.203975684034153	3.26236597577183	0.410262030114006	0.611502102760722	0.154575323057132	0.174760416789678	0.197601443908086	0.140110701232594	0.330094577957056	0.152450576348443	0.231066204569939	0.167323803309266	0.185251353663831		0.108431973339976	0.167472610407443	2.67853959482471	0.336842371479659	0.502068929950648	0.126912837574391	0.143485647979294	0.162239091332211	0.115036775057517	0.271021523538831	0.12516833121598	0.189715066477182	0.137379875724856	0.152099148123948
VEGFC / FLT4	1.80168037669517	1.49104582898911	8.11484219234013	1.85759459528226	1.76164303499083	2.2779866831778	2.33321060276999	1.98806110531881	2.29391665998324	2.0886475302903	2.22276276358561	2.04722959059615	2.11231492440123	1.96735213547174		0.774610016638573	0.641056565493991	3.48887523388478	0.798649637844597	0.757396460713271	0.979391975060264	1.0031348108193	0.854742087325321	0.986240869990755	0.897987966743567	0.955649139301227	0.880180839924289	0.908163467783154	0.845838523915683
CALCA / CALCR	NA	NA	NA	NA	NA	NA	NA	NA	NA	NA	NA	NA	NA	NA		NA	NA	NA	NA	NA	NA	NA	NA	NA	NA	NA	NA	NA	NA
CALCA / CALCRL + RAMP1	NA	NA	NA	NA	NA	NA	NA	NA	NA	NA	NA	NA	NA	NA		NA	NA	NA	NA	NA	NA	NA	NA	NA	NA	NA	NA	NA	NA
CALCA / CALCRL + RAMP2	NA	NA	NA	NA	NA	NA	NA	NA	NA	NA	NA	NA	NA	NA		NA	NA	NA	NA	NA	NA	NA	NA	NA	NA	NA	NA	NA	NA
CALCA / CALCRL + RAMP3	NA	NA	NA	NA	NA	NA	NA	NA	NA	NA	NA	NA	NA	NA		NA	NA	NA	NA	NA	NA	NA	NA	NA	NA	NA	NA	NA	NA
GAL / GALR2	8.79057753255218	6.86502245399313	9.10452673014333	9.64451935000011	8.67895115118644	8.87429731857649	10.6603194204284	9.20917646267371	10.2782137303687	18.6097124362601	7.73012690957763	6.91286233172131	10.0463743229168	8.89522726508256		0	0	0	0	0	0	0	0	0	0	0	0	0	0
DLL3 / NOTCH1	0	0	0	0	0	0	0	0	0	0	0	0	0	0		0	0	0	0	0	0	0	0	0	0	0	0	0	0
DLL3 / NOTCH2	0	0	0	0	0	0	0	0	0	0	0	0	0	0		0	0	0	0	0	0	0	0	0	0	0	0	0	0
DLL3 / NOTCH3	0	0	0	0	0	0	0	0	0	0	0	0	0	0		0	0	0	0	0	0	0	0	0	0	0	0	0	0
DLL3 / NOTCH4	0	0	0	0	0	0	0	0	0	0	0	0	0	0		0	0	0	0	0	0	0	0	0	0	0	0	0	0
JAG1 / NOTCH1	1.04745462275478	0.498006524607022	2.43784221646182	1.64310897480698	1.49504406423082	1.52631706809474	1.07033201453197	1.28981606163911	3.79154951386518	4.08310280717476	1.36899701534232	0.538192346975192	2.89739779274504	1.57294006386078		12.7902988079942	6.08107704112517	29.7680966009629	20.0637376601642	18.2557410098966	18.6376105967539	13.0696509349705	15.7497350981443	46.2979972345722	49.8581072945927	16.7166009038462	6.57177961168817	35.3796553375922	19.2069164494534
JAG1 / NOTCH2	1.16798015822587	3.12971444354044	0.89006941446104	3.96275939992002	3.22908213499501	3.13861997764924	2.86938890299769	2.19695654492744	1.42500459498805	4.07508390598454	0.957667580975301	0.417951650472625	0.745741682328206	0.811274797454919		14.2620166076775	38.2164363467122	10.8684935113206	48.3886134330715	39.4297991387173	38.3251803818445	35.0376433197289	26.8266806669856	17.4005003908687	49.760189790477	11.6939237779951	5.10353993453204	9.10613094194824	9.90634520047614
JAG1 / NOTCH3	3.02485197638461	1.37623957985132	0.285820093982334	0.266793981639135	0.589947525485794	0.495811824285118	0.17466386846296	0.359482612999348	0.171890806150601	0.23022554755043	0.186849719751073	0.174954007779344	0.191927157787787	0.20830189545619		36.9359777382627	16.8050386864421	3.49010289128188	3.257778113924	7.20375371694414	6.05427791083222	2.13279221846009	4.38958398450508	2.09893080354268	2.81124688596027	2.28159167556196	2.13633506267681	2.34359144935441	2.54354071983504
JAG2 / NOTCH1	0	0	0	0	0	0	0	0	0	0	0	0	0	0		0	0	0	0	0	0	0	0	0	0	0	0	0	0
JAG2 / NOTCH2	0	0	0	0	0	0	0	0	0	0	0	0	0	0		0	0	0	0	0	0	0	0	0	0	0	0	0	0
JAG2 / NOTCH3	0	0	0	0	0	0	0	0	0	0	0	0	0	0		0	0	0	0	0	0	0	0	0	0	0	0	0	0
CD58 / CD2	0.144834214120632	0.101377768313204	0.14715230333511	0.755437457928048	0.442270816885082	0.45249101466625	1.29466828021447	1.29763543440901	3.80366343476069	0.278912494286082	13.8237241294787	7.26034372790797	9.54830219800651	0.454963643161694		0.175724211843645	0.12299944832419	0.178536699229107	0.916555889073333	0.536597593258216	0.548997537642118	1.57079295469625	1.57439293854964	4.61490237821231	0.338398482218748	16.7720247742939	8.80881763364254	11.584748040212	0.55199752418661
FN1 / ITGAV	15.3715641220231	37.819716022708	32.500441918479	6.85164851175299	13.4789031583527	2.05226889171432	3.1248923443567	3.48745465425713	2.75314011476517	1.61617010021108	1.06950687118192	2.75238665551099	3.94091725675437	1.18585924570584		7.39564693167101	18.1960186055027	15.6367817643216	3.29650079136937	6.48504003847866	0.987398290212074	1.50346446821459	1.6779023337089	1.32460510072957	0.777580169968506	0.514566712110013	1.32424259249182	1.89607462106783	0.570546772096726
CD209 / ICAM3	0.00303663159000833	0.00443559718819127	0.00422069129581381	0.0333552074113631	0.00527302934276471	0.022613085392659	0.0820645910294788	0.0428250664036995	0.0562115022411277	0.122864660844797	0.0617586070504778	0.0187507144662348	0.0285836167576903	0.0365483539430256		0.00257966104520946	0.00376810190484327	0.00358553634082285	0.0283357156321157	0.00447951224328113	0.0192101325993508	0.0697150188934218	0.0363804934137002	0.047752458052952	0.104375249357571	0.052464801241852	0.0159289944284149	0.0242821825748075	0.0310483383112971
VCAM1 / ITGA9 + ITGB1	22.4039947431984	28.9914525457476	30.4400413735339	20.8602079440907	20.6912480742963	13.3109631230099	17.3416954555438	16.1681410754016	17.0638979902446	9.52915051832672	16.634969625584	13.3885011939085	19.0058321871923	14.0564524105277		7.646039676903	9.89420855506731	10.3885832315359	7.11917581829404	7.06151316111794	4.54276807966242	5.91837719289372	5.5178663261299	5.82357041998707	3.25211033949321	5.67718566439609	4.56923028755691	6.48631409985267	4.79718880848347
VTN / ITGAV	0.169569546748286	0.417203613972593	0.358524686329067	0.0755831302132713	0.148690886697163	0.0226393555666215	0.0344718711943293	0.038471433377448	0.030370931525855	0.0178285845985109	0.011798135437022	0.0303626198314035	0.0434737511222368	0.0130816625559598		0	0	0	0	0	0	0	0	0	0	0	0	0	0
C3 / C3AR1	0.213038771002414	0.199603893551811	0.279592218541324	7.11601428287787	6.20855416833206	0.386563196561878	0.773728516482887	1.38367947928224	0.831624993322373	14.6701765306706	0.657518708170672	0.724612453902373	0.842671641103347	0.304824950559892		0.00379087811667458	0.00355181373093835	0.00497515085105703	0.126624570241254	0.110476942869015	0.00687862568706612	0.0137679657443613	0.0246216227864143	0.0147981936510031	0.261045681573342	0.0117000922901499	0.0128939792585325	0.0149947611355904	0.0054241499284692
C3 / CR2	0.138906814839564	0.111277887333752	0.11532695429581	0.135210254883614	0.13028150827568	0.118899660438803	0.687992052282649	0.161581589827092	0.118196112152183	0.153742051776182	0.391759137599647	0.27656148124044	0.128045788164865	12.690633308566		0.00247175104397454	0.00198011331917851	0.00205216367539862	0.00240597330700183	0.00231826965770489	0.00211573751912224	0.0122423444482543	0.00287523303880715	0.00210321836220436	0.00273573386172217	0.0069710838771079	0.0049212209693869	0.00227848655905472	0.225821074116314
VCAN / CD44	6.47081231906666	9.13029240963292	6.55706407996859	20.954714616057	23.0373497928273	8.84258335559962	10.6714232056568	8.43838193505567	13.5769665028907	7.06462344945358	18.1527616521234	12.9366127572486	10.8971836058713	5.82367013185194		2.04176818837243	2.88092741271402	2.06898364339061	6.61194724708986	7.26909167382365	2.79014511752969	3.36720821924753	2.6626053958583	4.28400901360073	2.22913642224208	5.72783283533071	4.08195495258204	3.43844354189688	1.83757213599807
GAS6 / MERTK	0.0899546931813664	0.114334937127718	0.775684083258636	0.611953464143061	1.59341552465923	0.105367491078485	0.0976455236472015	0.0941581835169443	0.0851907374677115	0.13621977570025	0.0834470674025829	0.0988554171617805	0.0672558453692459	0.0992023719196378		0.060483523897732	0.0768762546737528	0.521552629747421	0.411463823217883	1.0713769627387	0.0708467445032624	0.0656546663008956	0.0633098567901493	0.0572803466196589	0.0915911306850687	0.0561079418642858	0.0664681716413586	0.0452213262786781	0.0667014562610502
GAST / CCKBR	NA	NA	NA	NA	NA	NA	NA	NA	NA	NA	NA	NA	NA	NA		NA	NA	NA	NA	NA	NA	NA	NA	NA	NA	NA	NA	NA	NA
SEMA3F / NRP2	0.00939756117922197	0.0233015552046206	0.0623244159066982	0.0114029737562234	0.0469095345199937	0.00455639329901671	0.00770057113108672	0.00579541252945108	0.00405832601531853	0.00702301222780771	0.00498272249658553	0.00563553908036277	0.00509596618968974	0.00526583172934607		0.023187641663131	0.0574945033050734	0.1537799217635	0.0281358178266508	0.11574508069592	0.0112424929275787	0.0190004705033347	0.014299662057008	0.0100135564537138	0.0173286545124333	0.0122944220903931	0.0139051886209526	0.0125738407742656	0.0129929688000745
SEMA4A / PLXNB1	3.49480735064059	1.35411338942199	1.11529862534897	0.655034781457421	0.623902147590664	0.434190913793903	0.476881147524239	0.53102485859686	0.753286394434912	0.676945134866753	0.507076678699355	0.547981954921802	0.417010697780475	0.486512480743888		2.72583304380136	1.05616323064668	0.869895688563556	0.510905258285142	0.48662284337062	0.338654415363065	0.371951372269265	0.41418165907713	0.587538235840181	0.527994602369753	0.395502878373651	0.42740762802245	0.325254420510569	0.379463490595664
SEMA4A / PLXNB2	4.10205674381215	1.65691681178726	0.928630392940657	2.61748754689512	2.23980739914222	1.95408445720248	1.72874219221963	1.7155215864807	0.125406021371977	0.0948839209322364	0.100634461594796	0.0713743576353008	0.0825794552498474	0.677210729790864		3.1994672947514	1.2923397896516	0.724300700034841	2.04155289010637	1.74697498539184	1.52412063081098	1.34836118817883	1.33804955713124	0.0978125094319538	0.0740062902051291	0.0784915199145308	0.0556696158049278	0.064409217812218	0.52820175754249
SEMA4A / PLXNB3	2.88345619684322	0.959538491917235	1.34894761083432	0.884668672368536	0.786276534034422	0.903601270415333	0.837624034797706	0.920812723185149	0.794374743222271	0.954006239241223	0.783121101026622	0.832296680368953	0.826149732951162	0.884238386049291		2.24899955651872	0.74840798523212	1.0521340958308	0.690012025846295	0.613269443205154	0.704778820173745	0.653318779335662	0.718203178653245	0.619585775976919	0.744093012863709	0.610808310817246	0.649163620758674	0.644369207015996	0.689676416884308
SEMA4A / PLXND1	0.140883965567749	1.52637126993984	2.72921784595323	1.23269620583104	2.33817769788408	0.482444180814878	1.03879470422267	1.21021635995902	1.01313277971124	0.423055155516998	0.220692550798295	0.323780167549924	0.158590693480635	0.18989824138458		0.109884789104599	1.19051862585456	2.12869879275837	0.961461881498818	1.82370053388024	0.376290352489337	0.810225184508955	0.943928352308358	0.790209740227607	0.329968895723932	0.17213282081959	0.252537719846947	0.123695445658729	0.148114287681973
SEMA4C / PLXNB2	1.07983027814606	0.436168744968256	0.244453765057403	0.689030523546807	0.589609553904332	0.514395508088679	0.455076143225782	0.451595935304754	0.0330120296711072	0.0249773557829012	0.0264911349212588	0.0187886704819685	0.0217383136559742	0.17826975499953		2.73393967379914	1.10430227830545	0.618913786940147	1.74450367146346	1.49278732416877	1.30235863547205	1.15217247353031	1.14336120133233	0.0835806324910875	0.0632382563292355	0.0670708779249467	0.0475695974526513	0.0550375733560592	0.451347554977289
SEMA4D / PLXNB2	1.4331668116675	0.578889647962453	0.324442674147767	0.91449156275612	0.782538572588044	0.682713371891411	0.603983828248071	0.59936484451418	0.0438140569568416	0.033150318226605	0.0351594284221569	0.0249366030153785	0.0288514133228875	0.236602271264397		0.0207667645596555	0.00838818267865894	0.00470121452177117	0.0132510959791566	0.0113390808128448	0.00989260129412403	0.00875180045822686	0.00868487081198771	0.000634871110479751	0.000480352215865632	0.00050946447137264	0.000361334465410511	0.000418060551508725	0.00342839620735471
SEMA4D / PLXNB1	1.22100746550255	0.473096909710388	0.389660376434259	0.228854491271669	0.217977445827347	0.151696586965961	0.166611599113693	0.185528199886427	0.263181405721243	0.236509478342613	0.177161241852333	0.191452629798766	0.145694204028459	0.169976571366535		0.0176925493635809	0.00685523280184333	0.00564622710333484	0.00331612991590899	0.00315852018059556	0.00219810232861874	0.00241422270145655	0.00268832658895817	0.00381353115673478	0.00342705162642819	0.00256708833102476	0.00277417231196692	0.00211112705662303	0.0024629815660602
SEMA4D / CD72	0.0151855787721492	0.0158894182961917	0.0130595977440483	0.0464572652417293	0.0364171069170322	0.0573870253027505	0.151335139306447	0.208105099820996	0.0491634503369097	0.0226991689945595	0.0181262781534225	0.0185339816741986	0.0240655267398631	0.591687998786827		0.000220040916727906	0.000230239638582596	0.000189235188385999	0.000673171525816978	0.000527688388492538	0.000831545102453647	0.00219286490727696	0.00301546866454293	0.000712384482933304	0.000328913769403708	0.000262652014887913	0.000268559689386911	0.000348712462319271	0.00857363236683055
SEMA7A / PLXNC1	0.0787683424777755	0.902177299636161	0.0656133836418355	8.38310378014017	7.84262956135369	2.91916338078838	8.79622867145257	9.82236926416851	1.41405564125298	15.6413882509303	1.06717473834188	0.375825221876787	0.914229286463362	1.13891275517046		0.0204823310559772	0.234595442040045	0.0170616138816695	2.17987965088756	2.03933877458907	0.75907742744064	2.28730555989043	2.55413549014972	0.36770046016758	4.06726969557622	0.277500142794824	0.0977267817440534	0.237729350616915	0.296154360514293
SEMA7A / ITGA1 + ITGB1	2.98521975372476	10.0048925680056	7.48695694712846	3.01256034181626	2.56302304398357	1.55485840899834	2.07000390432038	1.99460992740671	2.34213871268702	1.13406507923228	2.25447495751725	1.50055270676313	2.79740353001471	1.73916026875197		0.77625423294752	2.60159748588331	1.94685232631626	0.783363675128725	0.666469356084036	0.404313759519056	0.538268343877086	0.518663457622075	0.609032245483788	0.294893807095312	0.586236817796529	0.390192510595698	0.727415905889943	0.452238237640089
EDN1 / EDNRA	1.5526509483213	8.24060697490916	1.35103243925531	1.18182363445039	1.06658913041101	1.10544727712196	1.19254312319824	1.24614056693748	1.24304840672176	1.17722956784417	1.06524919431753	1.20019990087527	1.1456453599264	1.09539775642085		1.21723621801898	6.46041228980945	1.0591727770869	0.92651766497755	0.836176940274524	0.866640673023219	0.934921453322018	0.976940395044356	0.974516225329605	0.92291604140135	0.835126466731465	0.940924159282352	0.898154879314972	0.85876212145028
EDN1 / EDNRB	0.0457332589919531	0.299025154947385	0.594285011528246	0.100964964082235	0.0554271463680252	0.0504238496577944	0.0500329671023076	0.0515964973242548	0.0562870879900961	0.0542768348475927	0.0453423764364663	0.0489161598009168	0.0492512019913341	0.0501306877411793		0.0358536342461484	0.234427608532508	0.465903325303165	0.0791537925280352	0.0434533789410584	0.0395309300662661	0.039224488747923	0.0404502540212956	0.0441275498414134	0.0425515659185057	0.0355471929278052	0.0383489421240854	0.0386116061112367	0.0393010990775088
EDN2 / EDNRA	0.125341486736352	0.665242842225301	0.1090653470752	0.0954055588362139	0.0861029760018438	0.0892398934692477	0.096270915378946	0.100597698092607	0.100348076012972	0.0950346917464716	0.0859948064340024	0.0968890271951832	0.0924849805044931	0.0884286217104364		0	0	0	0	0	0	0	0	0	0	0	0	0	0
EDN3 / EDNRB	0.000303878102312689	0.0019868952843522	0.00394877175859812	0.00067086934895186	0.000368289871008029	0.000335045087165273	0.000332447838427558	0.000342836833378419	0.000374003818231002	0.000360646539008466	0.000301280853574974	0.000325027127748371	0.000327253340952127	0.000333097150611986		0	0	0	0	0	0	0	0	0	0	0	0	0	0
WNT5A / FZD5	10.6237518652004	4.76406614254429	4.75575504414634	3.13248912139623	9.49903139562562	1.49166148637916	8.03261637626399	9.45875268107094	1.5423619662382	4.17929519439565	1.11007366428216	1.13320019895471	0.971314456246893	1.93395646199158		2.13986842652645	0.959592698480431	0.957918651752196	0.630955490335798	1.91332380725736	0.300454995397999	1.61795403206571	1.90521074601212	0.310667240322081	0.841806354769588	0.223594415179906	0.228252632162821	0.195645113282418	0.389543395196243
WNT5B / FZD1 + LRP5	1.77491145633112	3.54307090006278	1.44938422321292	1.22968394380855	1.00922296094762	0.506100462499409	1.10971922281041	1.05455101520677	0.368426421165014	0.55013058285114	0.386584022690319	0.352637427251148	0.320109627650097	0.418527070434758		0	0	0	0	0	0	0	0	0	0	0	0	0	0
WNT5B / FZD1 + LRP6	0.974129637481569	6.20929484403279	1.08735578556802	0.511284580401795	0.472426536776648	0.224331520007082	0.570949586046024	0.65295424980498	0.164828403287571	0.247211532406816	0.337165210531383	0.186469580596519	0.140548714336658	0.250136157612983		0	0	0	0	0	0	0	0	0	0	0	0	0	0
WNT5B / FZD10 + LRP5	4.16792093586145	2.30192748462424	2.76363761328166	1.22323285019174	1.08251655281641	1.05954216149557	0.984121642661361	1.07143208753272	1.10093034304245	1.43212245866809	1.16514654467836	1.20094428852865	1.05331561103764	1.11112838609427		0	0	0	0	0	0	0	0	0	0	0	0	0	0
WNT5B / FZD10 + LRP6	2.28749174828985	4.03416890736264	2.07333383369785	0.508602310124454	0.506735940262656	0.46964727600929	0.506329739042857	0.663406629782382	0.492539568689753	0.643551183369413	1.01620050746663	0.635042002056779	0.462473297066505	0.664075049730055		0	0	0	0	0	0	0	0	0	0	0	0	0	0
WNT5B / FZD2 + LRP5	2.57130438260062	3.74940722201049	2.6336785874457	1.44320835273684	1.17067781963664	1.19618858056147	1.32590439527831	1.52637159113982	0.846631339126372	1.12925574013155	0.936095381409098	1.14050661686765	0.796596971405149	1.05373708908385		0	0	0	0	0	0	0	0	0	0	0	0	0	0
WNT5B / FZD2 + LRP6	1.41121620300716	6.57090292248923	1.97583608509102	0.600064903487354	0.548005038938942	0.530216473557916	0.682176671413834	0.945094929353337	0.37877004412481	0.50745232259275	0.816430006997695	0.603083433805234	0.349757303450585	0.629774667440089		0	0	0	0	0	0	0	0	0	0	0	0	0	0
WNT5B / FZD3 + LRP5	1.84742126637488	0.83115321287886	0.99790823190338	0.450061891810907	0.394264317519928	1.89770458410424	0.81844105623333	0.83880421118399	0.544314529631276	0.482443755097825	0.488984246984165	0.416431818004528	0.41677990624927	0.869442747003826		0	0	0	0	0	0	0	0	0	0	0	0	0	0
WNT5B / FZD3 + LRP6	1.01392540009262	1.45661080596455	0.748649855606089	0.187129145393806	0.184558747975429	0.841166893573048	0.421087219770838	0.519368685392152	0.24351808027678	0.216795182299662	0.426475143575754	0.220203133444047	0.182993183974827	0.519629632974758		0	0	0	0	0	0	0	0	0	0	0	0	0	0
WNT5B / FZD5 + LRP5	3.67609638170542	1.82471896013605	2.2788886276708	0.821526618432014	1.30155826985631	0.508755926198342	1.13886962259941	1.31623012285805	0.544788898060785	1.02768171227092	0.441921798456491	0.449549247927663	0.401894965756709	0.576772441770797		0	0	0	0	0	0	0	0	0	0	0	0	0	0
WNT5B / FZD5 + LRP6	2.01756229747945	3.19785247051672	1.70966586656366	0.341578740219214	0.609271379699748	0.225508567356462	0.585947441675176	0.814980062650625	0.243730305530763	0.461808121265094	0.385428904117826	0.237715152279766	0.176457737776083	0.344712809739495		0	0	0	0	0	0	0	0	0	0	0	0	0	0
WNT5B / FZD6 + LRP5	4.5985847529564	2.673316331318	3.49008942789942	0.228488712541077	0.21740654806472	0.266381700718866	0.258876480426465	0.278405989369274	0.485783375790472	0.223483032983906	0.325130546532839	0.24244513709359	0.216074839459061	0.512237546051614		0	0	0	0	0	0	0	0	0	0	0	0	0	0
WNT5B / FZD6 + LRP6	2.52385418007578	4.68503447453659	2.61833188936177	0.0950022614398709	0.101770001822335	0.118074999436312	0.133191726608302	0.172382721469557	0.217332128141067	0.10042630744967	0.283567614639221	0.128201488378344	0.0948707513404323	0.306142996727442		0	0	0	0	0	0	0	0	0	0	0	0	0	0
WNT5B / FZD7 + LRP5	0.842027735977004	3.7836412401647	0.387961488014944	0.185730231759941	0.315040563158787	0.147873571952526	0.211414780954911	0.237115863807037	0.171926005846307	0.250281727921443	0.144701806682649	0.161797725333445	0.126963002571562	0.155715839849461		0	0	0	0	0	0	0	0	0	0	0	0	0	0
WNT5B / FZD7 + LRP6	0.462132446252961	6.63089864891166	0.291056133918368	0.0772239111451669	0.147473380963828	0.0655456883029928	0.108772723035762	0.146816805196121	0.0769170922586035	0.112468805446557	0.126203909760414	0.0855563013250742	0.0557449237336282	0.0930648567581591		0	0	0	0	0	0	0	0	0	0	0	0	0	0
WNT5B / FZD8 + LRP5	1.58488199539154	3.264579451266	2.69419377122752	0.574834980817999	0.526094502619229	0.497460690035293	0.507388783340328	0.499158513025826	0.568749247512986	0.614029600571025	0.502186090833762	0.504876437363278	0.47943602227589	0.520379110879517		0	0	0	0	0	0	0	0	0	0	0	0	0	0
WNT5B / FZD8 + LRP6	0.869835234943581	5.72123362090276	2.02123573422891	0.239007969037582	0.246269668355807	0.220501898354853	0.261051092797055	0.309067714796748	0.254449803144236	0.275925758778226	0.437989335057272	0.266971371309222	0.210503248628352	0.311008870136522		0	0	0	0	0	0	0	0	0	0	0	0	0	0
WNT5B / FZD9 + LRP5	4.01608045337817	2.45446049758208	3.89362343602714	1.62860886188923	1.40189438957533	1.49923067925545	1.46210162510624	1.46484647462082	1.44548032474345	1.9597890863638	1.44340424082162	1.59470457266638	1.39575714408658	1.48514438338039		0	0	0	0	0	0	0	0	0	0	0	0	0	0
WNT5B / FZD9 + LRP6	2.20415671001013	4.30148572873563	2.92107082592785	0.677151720799671	0.656239638832453	0.664541374765129	0.752250029063652	0.906999962185769	0.646686014422268	0.880668114692409	1.25888724358473	0.843256755695044	0.612827154146092	0.887608797140356		0	0	0	0	0	0	0	0	0	0	0	0	0	0
SLIT1 / ROBO2	1.64583208772741	1.76818411343377	1.77015753320323	1.84712090421206	1.82712358388156	1.67345996449982	1.62083543731429	1.70503468081113	1.67588878883146	2.01176049640679	1.78923392430798	2.17414475172213	1.79975882974509	1.88658929960121		0	0	0	0	0	0	0	0	0	0	0	0	0	0
SHH / PTCH1	NA	NA	NA	NA	NA	NA	NA	NA	NA	NA	NA	NA	NA	NA		NA	NA	NA	NA	NA	NA	NA	NA	NA	NA	NA	NA	NA	NA
SLIT1 / ROBO1	1.08121389121822	2.38061340511003	1.10521990063153	0.0792792345806958	0.0698864902862269	0.0911319833332398	0.80583782399372	3.10296016870847	0.0616721397356611	0.0579858193689151	0.0553501003066917	0.0632572574933619	0.0637364791410389	0.381160918021081		0	0	0	0	0	0	0	0	0	0	0	0	0	0
GUCA2A / GUCY2C	NA	NA	NA	NA	NA	NA	NA	NA	NA	NA	NA	NA	NA	NA		NA	NA	NA	NA	NA	NA	NA	NA	NA	NA	NA	NA	NA	NA
IHH / PTCH1	NA	NA	NA	NA	NA	NA	NA	NA	NA	NA	NA	NA	NA	NA		NA	NA	NA	NA	NA	NA	NA	NA	NA	NA	NA	NA	NA	NA
IHH / PTCH2	NA	NA	NA	NA	NA	NA	NA	NA	NA	NA	NA	NA	NA	NA		NA	NA	NA	NA	NA	NA	NA	NA	NA	NA	NA	NA	NA	NA
LCN1 / LMBR1L	3.51716967861379	2.42804782754192	4.39419937974007	3.55325249672686	3.19266567223902	3.0048902040653	3.85205202063311	4.08858153067199	5.89392921954014	3.5665615916066	5.81669509381316	3.77688666613096	5.77807803094967	2.29107793269798		13.4706045479756	9.29931595489	16.829589572934	13.6088001479016	12.2277685339249	11.5085967831392	14.7531891292291	15.6590867073396	22.573488630061	13.6597733935504	22.2776853392494	14.4653091408499	22.1297836938436	8.77472730634128
PLAU / PLAUR	1.90735956879825	1.31831659930786	2.78079625312131	9.10255765212332	15.9426679607429	0.831590074574659	2.62238754423329	1.48748374509928	0.563799167674073	21.4637917851164	0.212695534182193	0.247942222703814	0.117526648655091	0.124649475846309		0.162608955803228	0.112391019049743	0.237072433755365	0.776024310866064	1.35916721326297	0.0708959107108016	0.223567547123713	0.126813099387058	0.048065815925821	1.82986198661782	0.0181330249855131	0.0211379262688267	0.0100195505501347	0.0106267960380217
PVR / CD96	0.297067109541233	0.230071776806411	0.274272356086336	0.851788464585555	0.348419304421224	0.279746364980523	0.285846753001905	0.256216296898049	11.5979102243435	0.516167525237761	8.93793993532786	3.51232952773944	4.1412919825154	0.820284317875131		0.670479499554727	0.519271251580339	0.619031815182953	1.92248379278266	0.78638123629477	0.631386635444275	0.64515519135739	0.578279348350832	26.1764456358274	1.16498842481173	20.1729013492725	7.92731631471024	9.3468825284461	1.85137903617422
PVR / CD226	0.671364863480542	0.653461800454394	0.742697380225349	2.07586015788183	1.64529149210298	0.850395493742019	3.37174353659116	5.15608215153056	8.91159391093863	2.52944704755145	4.15649446590397	1.66754244186405	1.39643891603953	0.814589367689724		1.5152683122013	1.47486115720926	1.67626557037268	4.6852096213264	3.71341754376797	1.91933986212164	7.6100141901665	11.6372606377059	20.1134384579581	5.70895375530317	9.38119448398402	3.76363786497236	3.15175808937869	1.83852555213757
RSPO4 / LGR4 + LRP5	0.0836705142971284	0.0492505133429169	0.0303309799779354	0.00972397554275249	0.0122748108270278	0.00689042944365884	0.00762448732878747	0.00761765636967789	0.00748037240829189	0.00857692181516839	0.00716270698380001	0.00776878374313301	0.0102940061695014	0.00835611833399631		0	0	0	0	0	0	0	0	0	0	0	0	0	0
RSPO4 / LGR4 + LRP6	0.0459211232590934	0.0863124016402616	0.0227548817164894	0.00404308666486711	0.00574595168064374	0.00305421675167772	0.0039227921754475	0.00471668134439174	0.0033466053714506	0.00385420125940347	0.00624706523399737	0.00410802068747893	0.00451973076573162	0.00499410308263695		0	0	0	0	0	0	0	0	0	0	0	0	0	0
RSPO4 / LGR5 + LRP5	0.0616327716970839	0.0665963350211897	0.0571611336475904	0.0259142632905943	0.0226895610801345	0.0222841672149032	0.0213401502457323	0.0228948054040086	0.0237400855748755	0.0290599696902221	0.023626411440873	0.0247989873598697	0.0222841672149032	0.0233619663074562		0	0	0	0	0	0	0	0	0	0	0	0	0	0
RSPO4 / LGR5 + LRP6	0.033826087118942	0.116711263009506	0.0428833765304507	0.0107747712732728	0.0106211919237403	0.00987756675566571	0.0109794889540653	0.0141759481252543	0.0106209548892923	0.0130586443705482	0.0206061386917285	0.013113346499434	0.00978418260990654	0.0139624719623531		0	0	0	0	0	0	0	0	0	0	0	0	0	0

## Sheet: C_CAF cytokine out
CAF out-flow cytokine mediated communication :
Global communication scores
	CAF S1	CAF S4	.=> Score scaling			CAF S1	CAF S4		Comparison S1 / S4			pvalue
Epith	254.8850	187.5139				5.049939	2.878120				Epith	0.547619
Fblast_B	408.4389	393.9508				10.000000	9.532952				Fblast_B	0.547619
Endoth	260.0925	213.2761				5.217809	3.708607				Endoth	0.547619
Mono	260.3143	210.3041				5.224958	3.612799				Mono	0.547619
Macroph	287.8618	232.3546				6.112999	4.323634				Macroph	0.547619
pDC	191.2507	151.6775				2.998581	1.722875				pDC	0.547619
DC2	203.2721	165.5834				3.386111	2.171155				DC2	0.547619
DC1	204.2072	171.2579				3.416255	2.354081				DC1	0.547619
NK	167.3387	129.2535				2.227740	1.000000				NK	0.547619
Neutrop	269.3185	202.7618				5.515225	3.369662				Neutrop	0.547619
CD4 T cell	253.1239	200.3363				4.993164	3.291470				CD4 T cell	0.547619
CD8 T cell	151.4923	138.0403				1.716905	1.283256				CD8 T cell	0.547619
Treg	212.0859	162.5718				3.670237	2.074070				Treg	0.547619
B cell	170.7717	132.1577				2.338406	1.093620				B cell	0.547619
pValue interactions --> CAF-S1																pValue interactions --> CAF-S4				s
	Epith	Fblast_B	Endoth	Mono	Macroph	pDC	DC2	DC1	NK	Neutrop	CD4 T	CD8 T	Treg				Epith	Fblast_B	Endoth	Mono	Macroph	pDC	DC2	DC1	NK	Neutrop	CD4 T	CD8 T	Treg
Fblast_B	9.453543e-04	NA	NA	NA	NA	NA	NA	NA	NA	NA	NA	NA	NA			Fblast_B	9.243464e-04	NA	NA	NA	NA	NA	NA	NA	NA	NA	NA	NA	NA
Endoth	3.081442e-01	1.672088e-04	NA	NA	NA	NA	NA	NA	NA	NA	NA	NA	NA			Endoth	1.284970e-03	1.486300e-04	NA	NA	NA	NA	NA	NA	NA	NA	NA	NA	NA
Mono	8.714359e-01	1.719280e-04	3.281331e-01	NA	NA	NA	NA	NA	NA	NA	NA	NA	NA			Mono	1.086259e-02	1.493059e-04	1.410522e-01	NA	NA	NA	NA	NA	NA	NA	NA	NA	NA
Macroph	1.981749e-04	1.418253e-04	1.393923e-05	5.749537e-06	NA	NA	NA	NA	NA	NA	NA	NA	NA			Macroph	1.392550e-04	1.246595e-04	7.630965e-05	5.101729e-06	NA	NA	NA	NA	NA	NA	NA	NA	NA
pDC	9.453543e-04	4.103535e-03	1.981749e-04	3.148960e-04	1.418253e-04	NA	NA	NA	NA	NA	NA	NA	NA			pDC	9.196750e-03	3.862151e-03	1.486300e-04	1.493059e-04	1.246595e-04	NA	NA	NA	NA	NA	NA	NA	NA
DC2	3.148960e-04	8.658009e-04	1.761884e-05	1.418253e-04	5.154314e-06	2.167464e-01	NA	NA	NA	NA	NA	NA	NA			DC2	1.855790e-01	8.456660e-04	1.393243e-05	9.638024e-05	6.623272e-06	0.0181818182	NA	NA	NA	NA	NA	NA	NA
DC1	1.384064e-02	3.531541e-02	9.690008e-03	1.741417e-02	6.154002e-03	1.203704e-01	5.282585e-01	NA	NA	NA	NA	NA	NA			DC1	1.000000e+00	3.333333e-02	9.699314e-03	3.988364e-02	7.519950e-03	0.0333333333	5.098309e-01	NA	NA	NA	NA	NA	NA
NK	2.416887e-05	1.972925e-04	1.709189e-07	2.867838e-07	7.343090e-08	1.471041e-02	5.979145e-04	0.036111111	NA	NA	NA	NA	NA			NK	5.232433e-05	1.719986e-04	1.326915e-07	1.367200e-07	5.874472e-08	0.0038699690	8.831779e-05	0.006018519	NA	NA	NA	NA	NA
Neutrop	4.158639e-01	5.979145e-04	9.933837e-01	5.181909e-01	4.301838e-03	5.979145e-04	1.640092e-04	0.011613222	6.495691e-06	NA	NA	NA	NA			Neutrop	2.135360e-01	5.741862e-04	2.032629e-04	2.318577e-02	1.187827e-08	0.0005741862	1.837727e-03	0.160414129	6.837569e-06	NA	NA	NA	NA
CD4 T cell	3.747444e-01	5.008129e-05	9.464456e-01	7.493228e-01	3.598120e-03	1.247024e-02	4.301838e-03	0.102149741	6.455534e-06	1.000000e+00	NA	NA	NA			CD4 T cell	1.211194e-01	5.200749e-05	1.076727e-01	4.756729e-01	1.075770e-05	0.0009219509	3.551963e-03	0.079021497	7.059289e-07	1.669171e-01	NA	NA	NA
CD8 T cell	1.596563e-06	2.416887e-05	1.420594e-10	1.771287e-10	3.485448e-11	2.416887e-05	9.086366e-07	0.001998243	3.531541e-02	2.572359e-07	7.921853e-09	NA	NA			CD8 T cell	2.088785e-05	2.561850e-05	1.886737e-10	4.629214e-10	3.661845e-11	0.0036644708	1.087433e-04	0.010852528	3.988364e-02	7.059289e-07	1.459289e-08	NA	NA
Treg	1.316849e-01	9.420290e-02	7.880515e-02	1.640017e-01	2.903444e-02	4.814815e-01	6.303030e-01	1.000000000	5.333333e-02	7.601425e-02	1.553343e-01	0.01307941	NA			Treg	4.755838e-01	8.904110e-02	2.801036e-02	7.032610e-02	2.801036e-02	0.6724137931	1.000000e+00	0.817977528	5.098039e-02	1.616877e-01	1.149474e-01	0.0890411	NA
B cell	1.014930e-06	1.393923e-05	3.485448e-11	1.394775e-10	5.983073e-12	6.902125e-02	2.218876e-03	0.017164751	8.769325e-01	1.385442e-07	8.936007e-07	0.04347873	0.096			B cell	5.101729e-06	1.393243e-05	2.930360e-11	3.661845e-11	6.308569e-12	0.0057601388	5.002191e-05	0.002592593	7.916823e-01	1.354268e-07	4.925118e-09	0.3101525	0.072
Contribution CAF_S1 (Family of cytokines)
	Epith	Fblast_B	Endoth	Mono	Macroph	pDC	DC2	DC1	NK	Neutrop	CD4 T	CD8 T	Treg	B
type 1	7.139863e+00	1.879450e+01	1.689486e+01	1.435201e+01	1.293510e+01	1.506529e+01	1.343034e+01	15.180786462	1.266384e+01	17.689916600	2.609533e+01	1.071052e+01	1.690522e+01	9.144113e+00
type 2	1.522762e+01	4.877020e+00	1.829937e+00	6.022022e+00	5.200500e+00	5.433189e+00	3.655305e+00	4.123536910	2.996778e+00	6.932034874	3.600220e+00	1.857479e+00	4.773174e+00	2.544393e+00
IL1,	4.544031e-01	5.972911e-01	5.964057e-01	4.340922e-01	3.461444e-01	4.854492e-01	4.858092e-01	0.506820588	9.234413e-01	2.348800742	2.130594e-01	2.351404e-01	7.743223e-01	1.721357e-01
IL17	1.438440e-04	1.797525e-04	1.440540e-04	1.635692e-04	3.655807e-03	1.310345e-04	1.205816e-04	0.000119835	1.041556e-04	0.000168313	2.316436e-04	1.806324e-04	4.552609e-04	3.140069e-04
TNF	6.443356e+01	8.412604e+01	7.621743e+01	5.419540e+01	5.862506e+01	3.428907e+01	4.973345e+01	46.480397093	4.555209e+01	67.513161459	5.884917e+01	4.039159e+01	4.457482e+01	5.608358e+01
TGF	1.404088e+02	2.627529e+02	1.292555e+02	1.158134e+02	1.380075e+02	6.832465e+01	6.113539e+01	59.457767452	6.764194e+01	86.013539163	1.208634e+02	5.561845e+01	9.854950e+01	5.069304e+01
RTK	9.155787e+00	2.539419e+01	1.549060e+01	2.407575e+01	2.562126e+01	1.625908e+01	2.561189e+01	24.551651962	8.402530e+00	13.885915107	1.101192e+01	1.577617e+01	1.022717e+01	1.298778e+01
other	1.806483e+01	1.189683e+01	1.980758e+01	4.542137e+01	4.712260e+01	5.139383e+01	4.921982e+01	53.906116099	2.915803e+01	74.934945844	3.249051e+01	2.690279e+01	3.628120e+01	3.914632e+01
Contribution CAF_S4 (Family of cytokines)
	Epith	Fblast_B	Endoth	Mono	Macroph	pDC	DC2	DC1	NK	Neutrop	CD4 T	CD8 T	Treg	B
type 1	12.37898583	19.52813363	22.03190141	19.63288838	16.17166586	15.59854054	15.33911949	16.69210047	17.34259155	18.20454167	28.54589438	16.99101984	18.16519996	15.45201403
type 2	0.02116841	0.02299336	0.02721629	0.45630554	0.34665391	0.25824882	0.22486204	0.21831340	0.18855858	0.30211135	0.26758856	0.09169092	0.20655268	0.09715351
IL1,	0.01320080	0.01284530	0.02526215	0.02538425	0.01687114	0.27715099	0.07682195	0.08561414	0.61692711	0.37463112	0.03636168	0.05375504	0.07328384	0.02312096
IL17	0.02096615	0.02620004	0.02099676	0.02384122	0.53285648	0.01909909	0.01757552	0.01746669	0.01518133	0.02453265	0.03376349	0.02632830	0.06635710	0.04576844
TNF	32.10245072	43.16930299	34.31011449	22.47420250	22.25567794	12.26046335	18.09281140	16.59311173	13.54834496	29.37398740	23.64202313	16.33813896	19.52618880	19.16887382
TGF	108.48249117	200.00665320	104.61809744	94.60274314	109.85188934	56.34967665	49.50949926	48.76191634	55.73189197	81.28282635	103.07178075	46.50597447	78.06732095	40.36089875
RTK	26.74286025	126.89283814	44.42957331	52.57592363	61.93417416	42.91120530	59.35174540	64.05850838	28.07433352	36.73444508	31.44703548	45.40577040	29.28407302	37.34529746
other	7.75180405	4.29181781	7.81295071	20.51280776	21.24483958	24.00313751	22.97100935	24.83089099	13.73568839	36.46476454	13.29184967	12.62760651	17.18283106	19.66452980
