# Supplementary material for: Dissection of intercellular communication using the transcriptome-based framework ICELLNET
Source: Nat Commun. 2021 Feb 17;12:1089. doi: 10.1038/s41467-021-21244-x (PMC7889941; doi:10.1038/s41467-021-21244-x)
Supplement: Supplementary file 7 — Supplementary Data 4 [file 41467_2021_21244_MOESM7_ESM.xlsx]

## Sheet: A- ICELLNET scores
Outward communicarion scores
CM3 to CT3b	1526.738
CM3 to CT0a	1123.411
Contribution of each family of molecules
	CT3b	CT0a
Growth factor	70.13177	3.964184
Chemokine	332.30402	251.454568
Checkpoint	443.29739	177.958711
Cytokine	440.08609	449.826524
Notch signalling	15.06354	7.028179
Antigen binding	0.00000	1.447463
other	225.85494	231.731604

## Sheet: B - Individual LR interactions
	CT3b	CT0a
HLA-A / LILRB1	0	0.323796562569283
HLA-B / LILRB1	0	0.352334787862158
HLA-C / LILRB1	0	0.301356796248063
HLA-F / LILRB1	0	0.219720743544155
HLA-G / LILRB1	0	0
IGHG1 + IGLC1 / FCGR3B	0	0
IGHG1 + IGLC1 / FCGR2B	0	0.250253905791629
TGFB1 / TGFBR1 + TGFBR2	18.5744473872071	33.8063118693631
TGFB2 / TGFBR1 + TGFBR2	0	0
TGFB3 / TGFBR1 + TGFBR2	17.6190649642043	32.0674738047225
CD40LG / CD40	0.0123474847261296	0.0138689096026019
CD70 / CD27	0	0
TNFSF18 / TNFRSF18	0	0
TNFSF4 / TNFRSF4	9.31570102425092	1.14451385470896
TNFSF9 / TNFRSF9	27.3007291667156	0
CD86 / CTLA4	91.8420340949081	13.7237622615654
CD80 / CTLA4	19.5361674794923	2.91924847519838
CD86 / CD28	91.8420340949081	40.2529115772185
CD80 / CD28	19.5361674794923	8.56239335136127
ICOSLG / ICOS	41.4311524419019	11.5364072615059
PDCD1LG2 / PDCD1	71.9396089918857	18.5967467453987
CD274 / PDCD1	5.87360218159901	1.51835537870019
BTLA / TNFRSF14	12.6209181241252	10.7225527941373
LGALS9 / HAVCR2	15.8534134364801	3.09416445944243
CCL1 / CCR8	NA	NA
CCL11 / CXCR3	NA	NA
CCL11 / CCR2	NA	NA
CCL11 / CCR3	NA	NA
CCL13 / CCR2	NA	NA
CCL13 / CCR3	NA	NA
CCL14 / CCR1	NA	NA
CCL14 / CCR3	NA	NA
CCL14 / CCR5	NA	NA
CCL15 / CCR1	0	0
CCL15 / CCR3	0	0
CCL16 / CCR1	NA	NA
CCL16 / HRH4	NA	NA
CCL16 / CCR2	NA	NA
CCL16 / CCR5	NA	NA
CCL16 / CCR8	NA	NA
CCL17 / CCR4	100	39.0742307714471
CCL19 / CCR7	40.5023617763678	23.2906181665775
CCL19 / CCRL2	6.21534061393726	11.0409842644453
CCL2 / CCR2	0.0489082762964292	0.87625992583881
CCL20 / CCR6	0	3.1437005907809
CCL21 / CCR7	NA	NA
CCL22 / CCR4	100	39.0742307714471
CCL23 / CCR1	0	0
CCL24 / CCR3	NA	NA
CCL25 / CCR9	0	0
CCL26 / CCR1	NA	NA
CCL26 / CCR2	NA	NA
CCL26 / CCR3	NA	NA
CCL26 / CCR5	NA	NA
CCL26 / CX3CR1	NA	NA
CCL27 / CCR10	NA	NA
CCL28 / CCR10	0	0.3754962221184
CCL28 / CCR3	0	0
CCL3 / CCR1	0.736237929149279	1.4249691540424
CCL3 / CCR5	6.12302788358776	10.0091793836743
CCL4 / CCR5	2.92162896181867	4.77592278319764
CCL5 / CCR1	0.174673226870957	0.33807543794405
CCL5 / CCR3	0	0
CCL5 / CCR5	1.45269483722871	2.37468838816392
CCL7 / CCR1	NA	NA
CCL7 / CCR3	NA	NA
CCL7 / CCR5	NA	NA
CCL7 / CCR2	NA	NA
CCL8 / CCR2	0	0
CCL8 / CCR5	0	0
CCL8 / CCR1	0	0
CCL3L1 / CCR5	2.27101362142648	3.71237615633825
CCL3L1 / CCR1	0.273068553254592	0.528517005061664
CCL3L1 / CCR3	0	0
CX3CL1 / CX3CR1	0	0
CXCL1 / CXCR2	0	0
CXCL10 / CXCR3	3.85879696396171	5.70752713533474
CXCL11 / CXCR3	4.17697872652215	6.1781481762298
CXCL12 / CXCR4	0	0
CXCL13 / CXCR5	4.25685584955854	0.177099910133163
CXCL16 / CXCR6	9.43154598943073	27.2320247852656
CXCL2 / CXCR2	0.398905046196813	0.156483375962978
CXCL3 / CXCR2	0.187601425998074	0.0735927127408748
CXCL5 / CXCR1	0	2.1161657210776
CXCL5 / CXCR2	2.85901622332041	1.12154136635656
CXCL6 / CXCR1	NA	NA
CXCL6 / CXCR2	NA	NA
PPBP / CXCR1	NA	NA
PPBP / CXCR2	NA	NA
CXCL9 / CXCR3	46.4153673125564	68.6527357896961
CXCL8 / CXCR1	NA	NA
CXCL8 / CXCR2	NA	NA
XCL1 / XCR1	0	0
XCL2 / XCR1	0	0
IL18 / IL18R1 + IL18RAP	19.5559618857305	36.5324880831906
IL1A / IL1R1 + IL1RAP	0	0
IL1A / IL1R2 + IL1RAP	0	0
IL1B / IL1R1 + IL1RAP	15.8741892471235	4.7346500862891
IL1B / IL1R2 + IL1RAP	13.5017470662586	0
IL1RN / IL1R2	1.17071427216203	0
IL1RN / IL1R1	1.61828155489105	0.28032576958712
IL36A / IL1RL2 + IL1RAP	NA	NA
IL36B / IL1RL2 + IL1RAP	NA	NA
IL36G / IL1RL2 + IL1RAP	0	0
IL36RN / IL1RL2	NA	NA
IL1F10 / IL1RAPL1	NA	NA
IL1F10 / IL1RL2	NA	NA
IL1F10 / IL1RAPL2	NA	NA
IL1F10 / SIGIRR	NA	NA
IL33 / IL1RL1 + IL1RAP	0	0
IL37 / IL18R1 + SIGIRR	NA	NA
IL17A / IL17RA + IL17RC	0	0
IL17B / IL17RB	NA	NA
IL17C / IL17RA + IL17RE	0	0
IL25 / IL17RB	NA	NA
IL17F / IL17RA + IL17RC	0	0
CSF1 / CSF1R	0	0
FLT3LG / FLT3	0	0
KITLG / KIT	0	1.9018275132376
PDGFA / PDGFRA	0	0
PDGFB / PDGFRA	0	2.33987643962411
PDGFB / PDGFRB	0	0
PDGFC / PDGFRA	0	3.34880215666666
IL34 / CSF1R	NA	NA
IL34 + CSF1 / CSF1R	NA	NA
TGFA / EGFR	1.47424156656216	1.00293666815723
INHBA / ACVR1B + ACVR2A	0	0
INHBA / ACVR1B + ACVR2B	0	0
INHBA + INHBB / ACVR1B + ACVR2A	0	0
INHBA + INHBB / ACVR1B + ACVR2B	0	0
INHBA + INHBB / ACVR1C + ACVR2A	0	0
INHBA + INHBB / ACVR1C + ACVR2B	0	0
GDF1 / ACVR1B + ACVR2A	NA	NA
GDF1 / ACVR1B + ACVR2B	NA	NA
GDF1 / ACVR1C + ACVR2A	NA	NA
GDF1 / ACVR1C + ACVR2B	NA	NA
GDF3 / ACVR1B + ACVR2A	NA	NA
GDF3 / ACVR1B + ACVR2B	NA	NA
GDF3 / ACVR1C + ACVR2A	NA	NA
GDF3 / ACVR1C + ACVR2B	NA	NA
INHBB / ACVR1B + ACVR2A	NA	NA
INHBB / ACVR1B + ACVR2B	NA	NA
INHBB / ACVR1C + ACVR2A	NA	NA
INHBB / ACVR1C + ACVR2B	NA	NA
BMP2 / BMPR1A + ACVR2A	0	0
BMP2 / BMPR1A + ACVR2B	0	0
BMP2 / BMPR1A + BMPR2	0	0
BMP2 / BMPR1B + ACVR2A	0	0
BMP2 / BMPR1B + ACVR2B	0	0
BMP2 / BMPR1B + BMPR2	0	0
BMP4 / BMPR1A + ACVR2A	0	0
BMP4 / BMPR1A + ACVR2B	0	0
BMP4 / BMPR1A + BMPR2	0	0
BMP4 / BMPR1B + ACVR2A	0	0
BMP4 / BMPR1B + ACVR2B	0	0
BMP4 / BMPR1B + BMPR2	0	0
GDF5 / BMPR1B + ACVR2A	NA	NA
GDF5 / BMPR1B + ACVR2B	NA	NA
GDF5 / BMPR1B + BMPR2	NA	NA
BMP6 / ACVR1 + ACVR2A	0	0
BMP6 / ACVR1 + ACVR2B	0	0
BMP6 / ACVR1 + BMPR2	0	0
BMP7 / ACVR1 + ACVR2A	0	0
BMP7 / ACVR1 + ACVR2B	0	0
BMP7 / ACVR1 + BMPR2	0	0
AMH / BMPR1A + AMHR2	0	0
AMH / ACVR1 + AMHR2	0	0
GDF2 / ACVRL1 + ACVR2A	NA	NA
GDF2 / ACVRL1 + ACVR2B	NA	NA
GDF2 / ACVRL1 + BMPR2	NA	NA
BMP10 / ACVRL1 + ACVR2A	NA	NA
BMP10 / ACVRL1 + ACVR2B	NA	NA
BMP10 / ACVRL1 + BMPR2	NA	NA
BMP15 / BMPR1B + BMPR2	NA	NA
GDF9 / BMPR1B + BMPR2	0	0
GDF11 / TGFBR1 + ACVR2A	2.74630123259451	2.05689384933374
GDF11 / TGFBR1 + ACVR2B	1.5411100396998	3.17965403239267
GDF11 / ACVR1B + ACVR2A	0	2.28103094977779
GDF11 / ACVR1B + ACVR2B	0	3.5261368785865
GDF10 / ACVR1B + ACVR2B	NA	NA
MSTN / TGFBR1 + ACVR2B	0	0
MSTN / ACVR1B + ACVR2B	0	0
NODAL / ACVR1B + ACVR2A	0	0
NODAL / ACVR1B + ACVR2B	0	0
NODAL / ACVR1C + ACVR2A	0	0
NODAL / ACVR1C + ACVR2B	0	0
FASLG / FAS	2.45342145944512	1.35933206703978
FASLG / TNFRSF6B	NA	NA
LTA / TNFRSF1A	0	0
LTA / TNFRSF1B	0	0
LTA / TNFRSF14	0	0
LTB + LTA / LTBR	0	0
TNF / TNFRSF1A	1.80344685055661	15.4394576802495
TNF / TNFRSF1B	21.8047620151813	13.31830894468
TNFSF10 / TNFRSF10A	13.9414096817755	20.0932686121046
TNFSF10 / TNFRSF10B	12.2133758364366	12.2380859875505
TNFSF10 / TNFRSF10C	0	0
TNFSF10 / TNFRSF10D	18.5500956685442	9.32432528546376
TNFSF10 / TNFRSF11B	0	0
TNFSF11 / TNFRSF11A	0	0
TNFSF11 / TNFRSF11B	0	0
TNFSF12 / TNFRSF12A	8.66836289016397	13.1820297814448
TNFSF13B / TNFRSF13B	0	1.76080131946196
TNFSF13B / TNFRSF17	0	0
TNFSF13B / TNFRSF13C	18.3383605806377	0
TNFSF13 / TNFRSF13B	0	1.41692981608512
TNFSF13 / TNFRSF17	0	0
TNFSF14 / TNFRSF14	8.88689804090144	7.55018236252808
TNFSF14 / LTBR	0	0
TNFSF14 / TNFRSF6B	NA	NA
TNFSF15 / TNFRSF6B	NA	NA
TNFSF15 / TNFRSF25	85.0156967243043	49.2171237101282
TNFSF8 / TNFRSF8	2.14635660740745	0.102182453074397
EDA / EDAR	7.25126268220496	0
EDA / EDA2R	0	3.50894938205609
CSF2 / CSF2RA + CSF2RB	0	0
CSF3 / CSF3R	0	0
EPO / EPOR	NA	NA
IL12A + IL12B / IL12RB1 + IL12RB2	0	0
IL13 / IL13RA1 + IL4R	NA	NA
IL13 / IL13RA2	NA	NA
IL15 / IL15RA + IL2RB + IL2RG	25.3691789326929	37.0532459049236
IL2 / IL2RA + IL2RB + IL2RG	0	0
IL21 / IL21R + IL2RG	0	0
IL23A + IL12B / IL23R + IL12RB1	0	0
IL3 / IL3RA + CSF2RB	NA	NA
IL4 / IL4R + IL2RG	NA	NA
IL5 / IL5RA + CSF2RB	NA	NA
IL7 / IL7R + IL2RG	14.5855677087925	19.8614418366283
LEP / LEPR	NA	NA
TSLP / IL7R + CRLF2	11.5513152829583	27.5279799689074
CTF1 / LIFR + IL6ST	0	0
CNTF / LIFR + IL6ST	NA	NA
LIF / LIFR + IL6ST	0	0.776913158744496
OSM / OSMR + IL6ST	0	0
IL11 / IL11RA + IL6ST	NA	NA
IL6 / IL6R + IL6ST	5.529173733339	2.36282420298034
IL31 / IL31RA + OSMR	NA	NA
CNTF / CNTFR + IL6ST	NA	NA
THPO / MPL	NA	NA
GH1 / GHR	NA	NA
IL27 + EBI3 / IL27RA	NA	NA
IL9 / IL9R + IL2RG	NA	NA
IL27 + IL12A / IL27RA + IL12RB2	NA	NA
IFNA1 / IFNAR1 + IFNAR2	NA	NA
IFNB1 / IFNAR1 + IFNAR2	NA	NA
IFNG / IFNGR1 + IFNGR2	0.279820312247736	0.369337720883955
IFNA2 / IFNAR1 + IFNAR2	NA	NA
IFNA4 / IFNAR1 + IFNAR2	NA	NA
IFNA5 / IFNAR1 + IFNAR2	NA	NA
IFNA6 / IFNAR1 + IFNAR2	NA	NA
IFNA7 / IFNAR1 + IFNAR2	NA	NA
IFNA8 / IFNAR1 + IFNAR2	NA	NA
IFNA10 / IFNAR1 + IFNAR2	NA	NA
IFNA14 / IFNAR1 + IFNAR2	NA	NA
IFNA16 / IFNAR1 + IFNAR2	NA	NA
IFNA17 / IFNAR1 + IFNAR2	NA	NA
IFNA21 / IFNAR1 + IFNAR2	NA	NA
IFNK / IFNAR1 + IFNAR2	NA	NA
IFNE / IFNAR1 + IFNAR2	0	0
IFNW1 / IFNAR1 + IFNAR2	NA	NA
IFNL1 / IL10RB + IFNLR1	15.7795547602865	13.9742871353181
IFNL2 / IL10RB + IFNLR1	NA	NA
IFNL3 / IL10RB + IFNLR1	NA	NA
IL10 / IL10RA + IL10RB	0	0
IL19 / IL20RA + IL20RB	0	0
IL20 / IL20RA + IL20RB	NA	NA
IL20 / IL22RA1 + IL20RB	NA	NA
IL22 / IL22RA1 + IL20RB	NA	NA
IL22 / IL22RA2	NA	NA
IL24 / IL20RA + IL20RB	0	0
IL24 / IL22RA1 + IL20RB	0	0
IL26 / IL20RA + IL10RB	0	0
CLCF1 + CRLF1 / CNTFR + IL6ST	NA	NA
MIF / CD74	16.1059973357857	14.8188186906935
MIF / CXCR2	1.51642665855891	0.594867287826883
MIF / CXCR4	16.0859442143639	39.138164991553
IL16 / CD4	42.1651562234669	25.1119770806537
TXLNA / STX3	0	10.8024926277987
TXLNA / STX4	20.8590970754966	23.2207356859489
TXLNA / STX1A	11.7028615446674	24.5178380618858
PRL / PRLR	0	0
AREG / EGFR	1.6018224213427	1.08973080035133
EFNA4 / EPHA2	0	0
EFNA4 / EPHA3	0	0
EFNA4 / EPHA4	0	0.785209915411558
EFNA4 / EPHA7	0	0
EFNA5 / EPHA3	0	0
EFNA5 / EPHA7	0	0
EFNA5 / EPHA2	0	0
EFNB1 / EPHB1	0	0
EFNB1 / EPHB2	3.13140659319492	0
EGF / EGFR	0.789236556476343	0.536923052703038
VEGFD / KDR	NA	NA
GDNF / GFRA1 + RET	NA	NA
GDNF / GFRA2 + RET	NA	NA
HBEGF / EGFR	0.576437064311743	0.392154095906625
HBEGF / ERBB4	0	0
HGF / MET	2.97991034751009	0
NRTN / GFRA1 + RET	0	0
NRTN / GFRA2 + RET	0	0
OSTN / NPR3	0	0
VEGFA / FLT1	21.4852154259607	0.412633859069687
VEGFA / KDR	0	0
VEGFA / NRP1	0.644880764495472	0
VEGFB / FLT1	38.9228615798404	0.747532210466845
VEGFC / FLT4	NA	NA
CALCA / CALCR	NA	NA
CALCA / CALCRL + RAMP1	NA	NA
CALCA / CALCRL + RAMP2	NA	NA
CALCA / CALCRL + RAMP3	NA	NA
GAL / GALR2	NA	NA
DLL3 / NOTCH1	0	0
DLL3 / NOTCH2	0	0
DLL3 / NOTCH3	0	0
DLL3 / NOTCH4	0	0
JAG1 / NOTCH1	8.04171931175856	2.90762198655857
JAG1 / NOTCH2	7.02182418531002	4.12055710049515
JAG1 / NOTCH3	0	0
JAG2 / NOTCH1	0	0
JAG2 / NOTCH2	0	0
JAG2 / NOTCH3	0	0
CD58 / CD2	43.4823231183167	40.7153304872916
FN1 / ITGAV	2.22928408312921	1.11225734446026
CD209 / ICAM3	4.43795173956111	2.98879344234616
VCAM1 / ITGA9 + ITGB1	0	0
VTN / ITGAV	0	0
C3 / C3AR1	0.94789768318126	2.47970305119591
C3 / CR2	0	0
VCAN / CD44	78.8700223343767	81.6399657241204
GAS6 / MERTK	1.02116296738354	0
GAST / CCKBR	NA	NA
SEMA3F / NRP2	0	0
SEMA4A / PLXNB1	22.701382640001	3.11629236227858
SEMA4A / PLXNB2	2.43840958078491	2.84090203782375
SEMA4A / PLXNB3	NA	NA
SEMA4A / PLXND1	11.0704650255337	44.8820263484897
SEMA4C / PLXNB2	0.879146592395129	1.02426161936141
SEMA4D / PLXNB2	0.926949895620885	1.07995550385846
SEMA4D / PLXNB1	8.62982348593997	1.18464383617146
SEMA4D / CD72	0.747793092672392	0.734650729435314
SEMA7A / PLXNC1	0	2.26944459800415
SEMA7A / ITGA1 + ITGB1	0	2.88359068249207
EDN1 / EDNRA	0	0
EDN1 / EDNRB	0	0
EDN2 / EDNRA	0	0
EDN3 / EDNRB	NA	NA
WNT5A / FZD5	3.93740832836023	0
WNT5B / FZD1 + LRP5	0	0
WNT5B / FZD1 + LRP6	0.917204178355712	0
WNT5B / FZD10 + LRP5	NA	NA
WNT5B / FZD10 + LRP6	NA	NA
WNT5B / FZD2 + LRP5	0	0
WNT5B / FZD2 + LRP6	0	0
WNT5B / FZD3 + LRP5	0	0.331388761660459
WNT5B / FZD3 + LRP6	3.12037242493112	0.229188218811786
WNT5B / FZD5 + LRP5	0	0
WNT5B / FZD5 + LRP6	0.900661620958093	0
WNT5B / FZD6 + LRP5	0	0.974716245818862
WNT5B / FZD6 + LRP6	3.25686702071838	0.674113023950478
WNT5B / FZD7 + LRP5	0	1.31097035102892
WNT5B / FZD7 + LRP6	0	0.90666611070906
WNT5B / FZD8 + LRP5	0	0
WNT5B / FZD8 + LRP6	0	0
WNT5B / FZD9 + LRP5	0	0
WNT5B / FZD9 + LRP6	0	0
SLIT1 / ROBO2	NA	NA
SHH / PTCH1	0	0
SLIT1 / ROBO1	NA	NA
GUCA2A / GUCY2C	NA	NA
IHH / PTCH1	0	0
IHH / PTCH2	0	0
LCN1 / LMBR1L	NA	NA
PLAU / PLAUR	0.301032376776523	0.64976022594208
PVR / CD96	12.4504987894168	21.9603812722332
PVR / CD226	22.5882796110208	15.7426017122786
RSPO4 / LGR4 + LRP5	NA	NA
RSPO4 / LGR4 + LRP6	NA	NA
RSPO4 / LGR5 + LRP5	NA	NA
RSPO4 / LGR5 + LRP6	NA	NA

## Sheet: C- Subsampling
	Subsampling of CM3 cluster to compute DC-T communication scores					Subsampling of CT0a and CT3b cluster to compute DC-T communication scores
	Communication CM3 to CT3b		Communication CM3 to CT0a			Communication CM3 to CT3b		Communication CM3 to CT0a
Size of the cluster	mean.score.CT3b	sd.score.CT3b	mean.score.ct0a	sd.score.ct0a		mean.score.CT3b	sd.score.CT3b	mean.score.ct0a	sd.score.ct0a
0.05	727.7478	231.62984	727.7478	136.93684		768.2436	160.19489	741.9376	96.745011
0.1	956.0187	215.30687	956.0187	146.87724		953.3829	149.60420	816.5890	74.150610
0.15	1017.8402	223.51849	1017.8402	154.51758		994.5956	143.05021	946.2940	77.966847
0.2	1042.3268	178.75620	1042.3268	124.12617		1111.8827	158.28260	960.2537	66.445953
0.25	1169.8946	208.54574	1169.8946	151.45522		1109.6244	171.17494	961.5829	47.677435
0.3	1151.8981	163.24167	1151.8981	133.80225		1150.3827	103.95300	980.5742	49.888835
0.35	1158.0740	152.00876	1158.0740	112.19035		1171.7754	114.12440	994.9929	69.486976
0.4	1256.9297	137.57841	1256.9297	89.95906		1147.0233	103.14559	1001.8785	46.789850
0.45	1276.2514	164.00661	1276.2514	113.44263		1239.6131	117.51775	1043.6556	34.625756
0.5	1340.9977	125.82608	1340.9977	78.06467		1262.3412	82.27117	1030.4896	38.979409
0.55	1294.3782	122.06737	1294.3782	97.86089		1299.7073	102.58204	1044.8001	31.470899
0.6	1394.8794	127.88929	1394.8794	84.51786		1314.7243	70.92688	1063.8437	26.573579
0.65	1349.0996	124.76716	1349.0996	85.47124		1322.1754	89.00103	1074.9384	34.779222
0.7	1431.8566	76.89877	1431.8566	50.85074		1371.8601	98.22065	1085.2130	20.147859
0.75	1410.6947	102.41819	1410.6947	66.39873		1416.1733	67.25964	1084.7706	33.796719
0.8	1484.5922	53.79013	1484.5922	42.52881		1426.0730	62.08552	1089.3875	23.169260
0.85	1469.8160	63.96159	1469.8160	44.61479		1452.4091	52.08674	1098.7391	22.820355
0.9	1485.5344	58.53457	1485.5344	36.51186		1455.0468	54.27925	1101.9714	16.807433
0.95	1519.4744	20.46259	1519.4744	15.53029		1499.1951	24.73763	1112.6862	9.713191
1	1526.7378	0.00000	1526.7378	0.00000		1526.7378	0.00000	1123.4112	0.000000
