# Supplementary material for: Dissection of intercellular communication using the transcriptome-based framework ICELLNET
Source: Nat Commun. 2021 Feb 17;12:1089. doi: 10.1038/s41467-021-21244-x (PMC7889941; doi:10.1038/s41467-021-21244-x)
Supplement: Supplementary file 8 — Supplementary Data 5 [file 41467_2021_21244_MOESM8_ESM.xlsx]

## Sheet: A_Global scores
Global communication scores
Raw communication scores						Communication scores scaled by M+IgG condition
	M+IgG	L+IgG	L+a-TNFR	L+a-IL10			M+IgG	L+IgG	L+a-TNFR	L+a-IL10R
Epith	2328.494	2627.012	2556.262	2874.853		Epith	1	1.128202	1.097818	1.234641
Kerat	2027.974	2316.981	2243.624	2558.998		Kerat	1	1.142510	1.106338	1.261850
Fblast	2700.827	3045.683	2948.270	3257.336		Fblast	1	1.127685	1.091618	1.206052
Endoth	2373.327	2672.436	2605.981	2857.388		Endoth	1	1.126029	1.098029	1.203959
ostblast	2966.200	3389.414	3281.920	3686.992		ostblast	1	1.142679	1.106439	1.243002
Mono	2390.695	2990.034	2886.908	3310.145		Mono	1	1.250696	1.207560	1.384595
Macroph	2369.259	3008.848	2891.682	3296.544		Macroph	1	1.269953	1.220501	1.391382
DC	2421.022	3085.349	2949.193	3390.837		DC	1	1.274400	1.218160	1.400581
NK	1590.828	1953.538	1841.457	2124.696		NK	1	1.228001	1.157546	1.335591
Neutrop	2920.768	3750.998	3632.899	4214.627		Neutrop	1	1.284251	1.243816	1.442986
T cell	1851.910	2362.915	2239.978	2602.428		T cell	1	1.275934	1.209550	1.405267
B cell	1492.221	1807.719	1760.221	1967.253		B cell	1	1.211428	1.179598	1.318339
Scores rescaling between 1 to 10 to display graph
	M+IgG	L+IgG	L+a-TNFR	L+a-IL10
Epith	1	3.604642	2.987333	5.767118
Kerat	1	3.895334	3.160426	6.319914
Fblast	1	3.594145	2.861369	5.186286
Endoth	1	3.560500	2.991614	5.143760
ostblast	1	3.898765	3.162492	5.936989
Mono	1	6.093319	5.216932	8.813702
Macroph	1	6.484555	5.479843	8.951586
DC	1	6.574888	5.432291	9.138473
NK	1	5.632219	4.200817	7.818099
Neutrop	1	6.775028	5.953535	10.000000
T cell	1	6.606057	5.257361	9.233678
B cell	1	5.295520	4.648837	7.467588

## Sheet: B_M+IgG ind scores - lr1_DC
	Epith	Kerat	Fblast	Endoth	ostblast	Mono	Macroph	DC	NK	Neutrop	T cell	B cell
HLA-A / LILRB1	1.26904747836451	1.26760768631632	0.87568890725254	1.38418469503794	1.35069722400279	18.9104994909356	25.2743803438948	22.9717788267785	1.51078771130611	19.6564137351885	1.88345647569717	3.20015318059335
HLA-B / LILRB1	1.1430964237666	1.14179952891491	0.788778099541637	1.24680644475924	1.21664255488603	17.0336608426874	22.7659360871641	20.6918643093552	1.36084430197221	17.705544219455	1.69652625169244	2.88254278788368
HLA-C / LILRB1	1.20010829180534	1.19874671439791	0.828118361647204	1.30899084409822	1.27732253196174	17.8832136922886	23.9013858331295	21.7238698453303	1.42871633284574	18.5886072136227	1.78114040039832	3.02630944275373
HLA-F / LILRB1	0.671316377048453	0.67055473810431	0.463232711668052	0.732223081075212	0.71450846588934	10.0035091065247	13.3699532396334	12.1518947078526	0.799195105096004	10.398092017391	0.996334021500103	1.69285647371103
HLA-G / LILRB1	0.885530068560263	0.884525394446114	0.611047948399983	0.96587179659873	0.94250453648654	13.195578728306	17.6362383128418	16.0295034080557	1.05421425784405	13.7160710685174	1.31425921448097	2.23303849046396
IGHG1 + IGLC1 / FCGR3B	0.116563634134646	0.307189593957801	0.104664990650232	0.114813833622233	0.101937096518059	5.00396285203366	0.609229689518727	0.805683729515454	0.997945399931938	40.5153810074341	0.465494442198352	0.178210452187381
IGHG1 + IGLC1 / FCGR2B	0.188641947085566	0.198343532935681	0.165286277446401	0.176290391026392	0.188974648932278	9.28664010689594	7.76818887850348	16.2523814333117	0.331678148721875	3.97188970371545	0.284518791029149	6.1293661219707
TGFB1 / TGFBR1 + TGFBR2	15.161841495462	2.57335137339566	13.3557126252521	11.6686159369211	16.2552903586627	10.5284001115983	9.55787534293241	9.85206283501214	6.98848862358517	24.4043797785699	8.26190506240427	5.27764244655225
TGFB2 / TGFBR1 + TGFBR2	9.89415427921707	1.67929044177334	8.7155297898796	7.61458206375414	10.6077055818197	6.8705120712849	6.23717727512204	6.42915503946709	4.56047404538561	15.9255522286027	5.39146668642716	3.4440281289289
TGFB3 / TGFBR1 + TGFBR2	14.0004363223432	2.37623128094457	12.3326578902255	10.774793711149	15.0101264174125	9.72191902828565	8.82573697632114	9.0973895490594	6.45316665480301	22.5349912263897	7.62903871288037	4.87337221056991
CD40LG / CD40	1.25913591456282	0.521762206530899	0.518557278972355	1.29829612316877	0.684572526504914	2.00457535695041	5.01307646646149	7.55292634429768	0.520184396040539	5.60953892103946	0.44689886926633	5.24967134089442
CD70 / CD27	0.0411423565864082	0.0470039241406816	0.035865553491231	0.0423084047637726	0.0375734369908134	0.0795836582903247	0.0558156129211359	0.0507255705540118	0.0592904037647679	0.0608367196900946	1.50032214652416	1.5541275747423
TNFSF18 / TNFRSF18	0.0496807504054402	0.0481780699432496	0.0474166349297787	0.0581351306449727	0.0503777710932766	0.0948140417026515	0.135955888095494	0.157684999036551	0.52013643519265	0.104601173567719	0.0798590599021283	0.0614339613141293
TNFSF4 / TNFRSF4	0.090722115686668	0.0899298019139642	0.092451198229309	0.147300322936375	0.0957196749343856	0.143725426540198	0.462139259835649	0.685223504251704	0.253621221249692	0.119482834652417	0.218819708821487	0.114688512954919
TNFSF9 / TNFRSF9	0.0551049326476871	0.0543160117030564	0.0610098863847711	0.0661617792201623	0.0624761636960039	0.0759276642468782	0.109737043988491	0.0935563297585918	0.0816505593044321	0.266206744144926	0.0668824957694015	0.0653449671310245
CD86 / CTLA4	0.249407990878623	0.269360630148913	0.344636496486824	0.312114261312595	0.368821513784145	0.373356204527393	0.636872122162787	1.29488302186775	0.359287035811163	1.15634613952816	7.3712064897777	0.858757059502531
CD80 / CTLA4	0.0380384918348253	0.0410815711816113	0.052562279626304	0.0476021467421606	0.0562508606527113	0.0569424695951627	0.0971326336953922	0.197489250768797	0.0547967085173008	0.176360280325099	1.12422050667444	0.130973443476728
CD86 / CD28	0.31594425203765	0.309852665019946	0.370950373615428	0.358562631359276	0.324884640944231	0.744325259476709	0.489347388287891	0.396708035823659	0.428019661863956	0.715231112526479	17.2233071394338	0.650072345919194
CD80 / CD28	0.0481862782706223	0.0472572190924549	0.0565755439839248	0.0546862258790695	0.0495498228355943	0.11352086276513	0.0746328799177919	0.0605039771513641	0.0652794738276056	0.109083565197764	2.62681490550507	0.0991458675208487
ICOSLG / ICOS	0.31928125450018	0.463972006539556	0.317027504468414	0.321394145154961	0.339565004786074	0.495324173648123	0.578462508153268	0.409258950722519	0.599844239223868	0.666823818922505	7.44113135488067	0.701166676549416
PDCD1LG2 / PDCD1	10.8103237952448	12.1951399573698	12.7169547430981	13.9576332546198	14.1461677343119	16.2322105257431	15.445636567458	14.8640382923816	16.3084664071073	22.6154493381733	16.1524321785489	18.2300678347377
CD274 / PDCD1	5.08523278122122	5.73665753749918	5.98212193841551	6.56574359094385	6.65443119500453	7.63571662057915	7.26570812191739	6.99212125533146	7.67158778549699	10.6384255009193	7.59818846933525	8.57551913457699
BTLA / TNFRSF14	4.49319803709333	2.71264570273112	3.92634264321415	6.16459543024802	4.0107801194123	15.7966915389622	20.0236132414687	19.8946751607924	22.5524309337276	24.878899236956	12.9259793126934	10.3757137871753
LGALS9 / HAVCR2	0.0878052049154042	0.0669638406569008	0.0694523617623938	0.0902088900741189	0.0778228418445064	2.15965927091552	4.34902997563602	3.23590763600837	3.50933682610983	0.421001752392485	0.47558033693879	0.100200679361325
CCL1 / CCR8	0.0259645109392732	0.0296989810233048	0.0219206764695821	0.0235752234964571	0.0246902243031046	0.0304502945313348	0.024248275180734	0.0284550361541002	0.0258370256155124	0.0342615795818738	0.0437529631146901	0.0274376746805085
CCL11 / CXCR3	0.793463475791526	0.808833711674784	0.714616161844947	0.809682068850158	0.73324675079435	1.12382374055504	1.01891578135186	2.83853992839851	6.10817166269703	0.836475422218081	6.70172813626361	1.33741013529641
CCL11 / CCR2	0.0625343143886513	0.0792864089561095	0.0574447708201112	0.0591807391690706	0.0540780443251596	9.45923892837831	0.46383671481489	1.28053365016985	0.101244587624625	0.233115749717406	1.62526555451373	0.149924539228312
CCL11 / CCR3	0.239368359357914	0.224199398158154	0.191494687486332	0.243738849065292	0.204404441698893	0.593848693777837	0.280309015078307	0.492011657107186	0.214335021862402	12.7852672969405	0.431432594824212	0.241161380776326
CCL13 / CCR2	0.162703484618155	0.206289541128482	0.149461371359011	0.153978061152828	0.140701730546762	24.6113058171172	1.20682301440433	3.33172737384726	0.263420929233761	0.606526915169614	4.2286602441304	0.390077754920497
CCL13 / CCR3	0.622795125454054	0.583328108515168	0.498236100363243	0.63416638476712	0.531825050949529	1.54509172696916	0.729315640044823	1.28012934765012	0.557662705246672	33.265057134204	1.12251309128434	0.627460257479927
CCL14 / CCR1	NA	NA	NA	NA	NA	NA	NA	NA	NA	NA	NA	NA
CCL14 / CCR3	NA	NA	NA	NA	NA	NA	NA	NA	NA	NA	NA	NA
CCL14 / CCR5	NA	NA	NA	NA	NA	NA	NA	NA	NA	NA	NA	NA
CCL15 / CCR1	NA	NA	NA	NA	NA	NA	NA	NA	NA	NA	NA	NA
CCL15 / CCR3	NA	NA	NA	NA	NA	NA	NA	NA	NA	NA	NA	NA
CCL16 / CCR1	0.169983738749967	0.145792855657115	0.166514682857111	0.151867557976161	0.173504188063459	11.9564737370294	16.2998002394466	13.2950912888485	0.938839194798353	24.2212786301994	0.890617748179099	0.464339555436418
CCL16 / HRH4	1.21242102694809	1.09576646327416	1.31072543453847	1.16531683164436	1.09227119544873	1.3740771638745	1.28014184106591	1.76286558443431	1.23006540779764	15.354212233165	1.42252260395499	1.19057560303911
CCL16 / CCR2	0.101196702031894	0.128305925806495	0.0929605035699921	0.0957697495569974	0.0875122689285274	15.3074962545254	0.750607826750132	2.07223479628601	0.163839940780586	0.377241603969277	2.63010022018687	0.242616698877727
CCL16 / CCR5	0.817566638919486	0.749858303189253	0.388220778239434	0.705192351150497	0.526401055239911	10.4906246964989	13.8471259806012	15.7665567437442	1.81861441488173	4.17423503446791	6.38125808618587	1.06376879913065
CCL16 / CCR8	8.72870528192472	9.98415310545261	7.36925586354836	7.92547867885399	8.300317760287	10.2367284072275	8.15174405336062	9.56596582760846	8.6858474818498	11.5179997560068	14.7087969857114	9.22395097167931
CCL17 / CCR4	11.0570816824555	8.73880495923462	6.32257288151146	7.42086018956745	7.59896083411706	10.4040459857736	8.03431796523835	8.27868439496698	8.44836390812294	8.18414866620867	16.4175618664489	9.61001394548984
CCL19 / CCR7	0.0153627260541049	0.0196220005549548	0.0123694723325954	0.0166925104061	0.0169859990436211	0.666806184447876	0.31280786205573	1.19609393014271	0.163503117190553	0.12656432008199	2.16492196316857	0.674550319903966
CCL19 / CCRL2	0.0698158324797396	0.0472237785655904	0.0316434899430356	0.179245597211209	0.0442246365468931	0.887309721675762	1.95699664821732	0.713736106750949	0.0526902721016255	3.64048397015325	0.0667182016871232	0.0835566049700638
CCL2 / CCR2	0.0622873763862577	0.078973319612507	0.0572179306109724	0.0589470438986666	0.0538644987802927	9.42188590727346	0.462005097839268	1.27547702766328	0.100844788946642	0.232195212918938	1.61884764087201	0.149332511209955
CCL20 / CCR6	0.00299678713063458	0.00306871002176981	0.00383588752721226	0.00358252279707679	0.00350654364861323	0.00484329233233871	0.00341936438663113	0.0137567275788263	0.00469426795288214	0.00636546992250231	0.0341494844362223	0.109518947865009
CCL21 / CCR7	0.111188082732627	0.142014679777552	0.0895243401614959	0.120812427528301	0.122936558284447	4.82602507796508	2.26395408752182	8.65675729635015	1.18335756669748	0.916012174057797	15.6686724415131	4.88207343622858
CCL22 / CCR4	14.7045260018218	11.6215099461378	8.40822560641087	9.86880939719586	10.1056608227286	13.8360707748686	10.6846309740307	11.0096075476974	11.2352599291153	10.8838869351931	21.8332894957962	12.7801081693686
CCL23 / CCR1	0.145127855299997	0.124474285688596	0.142166062334691	0.129660714258955	0.148133526679604	10.2081375734311	13.9163608705467	11.351015685132	0.801557371397021	20.6795205592875	0.760387109001454	0.396441473208005
CCL24 / CCR3	0.378509388351374	0.354522950707534	0.302807510681099	0.385420374374644	0.323221500165218	0.939043516269477	0.443248197594993	0.778010226134048	0.338924568999156	20.2171402998079	0.682217516215596	0.381344664668613
CCL25 / CCR9	2.82530598847178	2.87667518826218	3.21290995052659	2.80195635220342	2.62761240139965	3.3965937558377	2.91403460629155	3.69309843363814	3.1180745047597	3.51356431466778	7.17795289049758	3.89938925681642
CCL26 / CCR1	0.143186087218956	0.12280885630317	0.140263922173672	0.127925891982469	0.146151543598245	10.0715556907457	13.7301640492209	11.1991424289661	0.790832769178621	20.4028346476115	0.750213352802535	0.391137202728124
CCL26 / CCR2	0.0852432115563895	0.108078711636417	0.078305435978614	0.0806718090439018	0.0737161063974498	12.8942951244784	0.632275760838308	1.74555045359727	0.138010848702798	0.317770097338645	2.21546932837037	0.204368582911218
CCL26 / CCR3	0.326293298265625	0.305615835319354	0.2610346386125	0.332250900621599	0.278632479417837	0.809500677045507	0.382101265634403	0.670682235585669	0.292169280037328	17.4281473404285	0.588104312207773	0.328737442821922
CCL26 / CCR5	0.688678628488263	0.631644398410644	0.327018423185574	0.594019958853244	0.443414811099083	8.83679529477649	11.6641497767422	13.2809854969308	1.53191290026827	3.5161738770607	5.3752634435184	0.89606743076273
CCL26 / CX3CR1	0.078953642516559	0.0803891632895874	0.0717760386514173	0.0791330826131876	0.832602048356441	14.016999036158	0.295525876474102	2.08917001162415	10.7381370809514	1.24247740812206	6.38798299757773	0.461998435452956
CCL27 / CCR10	2.50412857085226	2.27200362170691	7.4681600528329	4.74977608993994	3.84404653167583	3.01850088349669	2.74331900077032	3.64420313400461	2.52297734474705	3.19654189201189	5.99612760135563	6.42666568780381
CCL28 / CCR10	3.01337945688668	2.73404853062062	8.98691878120668	5.71571198892767	4.6257891805955	3.63235684413262	3.30121273197833	4.38530472778167	3.03606140249571	3.8466050755485	7.21552716785895	7.73362142236789
CCL28 / CCR3	0.461943814742793	0.432670071875946	0.369555051794234	0.470378182146804	0.394468875510699	1.1460358909574	0.540952931621398	0.949506202038067	0.413633355292596	24.673583273485	0.832598005818636	0.465404068036746
CCL3 / CCR1	0.0122830043609631	0.0105349740804778	0.0120323308025761	0.010973931333831	0.0125373916016966	0.863973343177816	1.1778215898548	0.960701685239053	0.0678404064338978	1.75022665833028	0.064355930545369	0.0335531200003936
CCL3 / CCR5	0.0590772662436686	0.0541846701096859	0.0280527863853235	0.0509571138286372	0.0380376764546759	0.758051269162051	1.00059164516149	1.13928947948158	0.131412857213126	0.301629717695948	0.461108935933834	0.0768678045021576
CCL4 / CCR5	0.0378222633095276	0.034689940657978	0.0179598674870192	0.0326236046328031	0.0243523626942633	0.485317221452193	0.640595665217788	0.729392360523198	0.0841327299620076	0.193108437983914	0.295209726146302	0.0492120662779903
CCL5 / CCR1	0.0361862137088709	0.0310364477851323	0.035447719551547	0.0323296331095128	0.0369356485203774	2.54529943295963	3.46990870546806	2.83026493119367	0.19986050425217	5.15623653921233	0.189595101305115	0.0988488105395763
CCL5 / CCR3	0.0824613567710446	0.0772357157352166	0.0659690854168357	0.0839669714311901	0.0704164394898808	0.204578287360075	0.0965652342712108	0.16949587197347	0.0738374810845309	4.40446887305503	0.148626648985221	0.0830790448367453
CCL5 / CCR5	0.17404394876089	0.159630168215622	0.0826446114840444	0.150121660532061	0.112060490147857	2.23324883896955	2.9477823212533	3.35639159355928	0.387147443366586	0.888613005803422	1.35844505207547	0.226455573840461
CCL7 / CCR1	0.118206306518761	0.101384021264526	0.115793932916337	0.105608355483881	0.120654418989368	8.31450472754757	11.3348441296063	9.24537633800474	0.652866647411484	16.8434222419891	0.619333562766029	0.322900674042933
CCL7 / CCR3	0.269369226989378	0.252299087211624	0.215495381591502	0.27428748534733	0.230023160125761	0.668277812575894	0.315441117248485	0.553677186492959	0.241198374382883	14.3876892412497	0.485505539986803	0.271386974008025
CCL7 / CCR5	0.568533987017322	0.521449763867155	0.269967848965972	0.490389162091526	0.366058100292843	7.29515662831523	9.62926001100888	10.9640278117298	1.26466034072326	2.9027535786317	4.43751240476321	0.739742411008454
CCL7 / CCR2	0.070371957147413	0.0892236498949156	0.0646445234111251	0.0665980667010218	0.0608558333943559	10.6447981883653	0.521970980851979	1.44102737891258	0.113933923340825	0.262332956071834	1.82896572983237	0.168715102309255
CCL8 / CCR2	0.00592143735137118	0.00750771009546721	0.00543950333349933	0.00560388392874244	0.00512070460333087	0.895704882249557	0.0439211667209171	0.121255023900599	0.00958695219809477	0.0220739656469321	0.153898035894052	0.0141965059528142
CCL8 / CCR5	0.0478392036077131	0.0438773089990743	0.0227164025179483	0.0412637195102243	0.0308019017192519	0.613849815950399	0.810252580808732	0.922566409086097	0.106414646997377	0.244251746847544	0.373393788745916	0.0622455097243215
CCL8 / CCR1	0.00994645121382064	0.00853094264652045	0.00974346241353858	0.00888639859012547	0.0101524472555884	0.69962270267287	0.953768690281315	0.777950749055686	0.0549353621549654	1.41728713583599	0.052113725980909	0.0271704268229386
CCL3L1 / CCR5	NA	NA	NA	NA	NA	NA	NA	NA	NA	NA	NA	NA
CCL3L1 / CCR1	NA	NA	NA	NA	NA	NA	NA	NA	NA	NA	NA	NA
CCL3L1 / CCR3	NA	NA	NA	NA	NA	NA	NA	NA	NA	NA	NA	NA
CX3CL1 / CX3CR1	0.109725401425356	0.111720408723999	0.0997503649321417	0.109974777337686	1.15710423321284	19.4800492668681	0.410705502547272	2.90341282383771	14.923268442248	1.72672631714915	8.87766512559011	0.642059848946552
CXCL1 / CXCR2	0.000770399300810337	0.00677172875945962	0.000493055552518616	0.000562594226249654	0.000536306039581652	0.00710172997575059	0.00116560062634883	0.00571739695496599	0.00444648276613448	0.249796277353072	0.000973612986349163	0.000591991041675312
CXCL10 / CXCR3	0.035477243399336	0.036164475535625	0.0319518317911001	0.0362024071795111	0.0327848404411474	0.0502482717832104	0.0455576397418727	0.126916455528177	0.273107835979794	0.0374003883694707	0.299646861563759	0.0597981209498241
CXCL11 / CXCR3	0.0130553437122557	0.0133082396785057	0.0117580202490253	0.0133221982220974	0.0120645608141768	0.0184909648050313	0.016764849479833	0.046704247311745	0.100501513860383	0.0137630457823121	0.110267664428708	0.0220052334269467
CXCL12 / CXCR4	0.050513905138259	0.0515514880546124	0.0554833812113201	6.81432580315114	0.0728128362353283	19.0250475414202	9.63182760288169	19.9132151777804	27.0981371530878	51.2995556412382	23.8435269245614	22.0872277757151
CXCL13 / CXCR5	0.104634325341966	0.113299178662176	0.137551718503601	0.112128405400242	0.116737971624766	0.136043475976149	0.166610524532505	0.145746041666508	0.105460958265665	0.270837265286695	0.208802869903395	2.71577920099283
CXCL16 / CXCR6	0.318294320556941	0.393457020010285	0.408450782927892	0.407360180560501	0.447227755990666	0.601904792985511	0.516451833828656	0.450737842848948	0.528957683830668	0.869712110122229	3.75832505586852	0.498714959112906
CXCL2 / CXCR2	0.00457111815270072	0.0401796473919075	0.00292551561772846	0.00333811917730119	0.00318213979472219	0.0421376898623696	0.00691602156998088	0.0339238327183723	0.0263829394270856	1.48215126452561	0.00577687439607565	0.00351254342260161
CXCL3 / CXCR2	0.00169244468277976	0.0148764106095623	0.00108316459697905	0.00123592999860891	0.00117817903531054	0.0156013707740316	0.00256063911303381	0.0125602113937479	0.0097682151407726	0.548762675329148	0.0021388728158226	0.00130051012466235
CXCL5 / CXCR1	0.00895835686698645	0.0105898738454583	0.00946610892911028	0.0104290484125654	0.00880401813444661	0.0125349892341054	0.0088815602995874	0.0121484549479572	0.0107572548031114	0.154500633763762	0.0104787183797724	0.00817920722686986
CXCL5 / CXCR2	0.000479221298537619	0.00421230476979846	0.000306701631064076	0.000349957658800498	0.000333605282911802	0.00441757963339661	0.000725053417296215	0.00355646531627416	0.00276590236111429	0.155383962935959	0.000605628898028038	0.000368243734665749
CXCL6 / CXCR1	0.0603480757640134	0.0713388089630824	0.0637685534664931	0.0702554065542354	0.0593083710879293	0.0844421015184847	0.0598307347899233	0.081838208780987	0.0724663727411144	1.04079532557181	0.0705900088690024	0.0550993251045549
CXCL6 / CXCR2	0.00322827988003627	0.0283762403265841	0.00206609912322321	0.00235749385976333	0.00224733588841823	0.0297590768450221	0.00488433082200576	0.0239581701806883	0.018632533591011	1.04674588286706	0.00407982615179816	0.00248067822360682
PPBP / CXCR1	0.150818896606123	0.17828638803796	0.159367183629741	0.175578802852946	0.14822051861216	0.211033482292313	0.149525983884489	0.204525963625342	0.181104339111011	2.60110369068561	0.176415024244865	0.137701481129352
PPBP / CXCR2	0.00806795582591145	0.0709164824512536	0.00516349172858333	0.00589173089918533	0.00561642959951169	0.074372398406437	0.0122066756215194	0.0598750622220804	0.0465654972689043	2.61597502625182	0.0101960977341704	0.00619958710833195
CXCL9 / CXCR3	0.0259049248637326	0.0264067309554325	0.023330724782934	0.0264344280449095	0.0239389745910552	0.0366904973541671	0.0332654716489133	0.0926723986816352	0.199419044234017	0.0273091750585021	0.218797423099894	0.0436636469401279
CXCL8 / CXCR1	NA	NA	NA	NA	NA	NA	NA	NA	NA	NA	NA	NA
CXCL8 / CXCR2	NA	NA	NA	NA	NA	NA	NA	NA	NA	NA	NA	NA
XCL1 / XCR1	1.60634651987843	2.64622178270198	1.40033077786712	1.52440844066939	1.50982166173327	2.03134402962206	1.69614825357567	3.27203805044724	1.42293820732936	1.64099119177844	2.38303688414569	1.72400119771706
XCL2 / XCR1	1.00534782490675	1.65616402223204	0.876410839290909	0.954066069264088	0.944936789688141	1.27133671131706	1.06155112632904	2.04783731051891	0.890559922166451	1.02703053477555	1.49144715570445	1.07898316634237
IL18 / IL18R1 + IL18RAP	0.270338916772456	0.273729066235617	0.248622059972641	0.521676104208016	0.558694102129351	0.532540463363687	0.354214628363998	0.925165230632581	13.3313424772999	7.99391169384974	2.61777692381378	0.48752729123253
IL1A / IL1R1 + IL1RAP	0.0618973803933031	0.0537065463590639	0.11013430325348	0.0373614109273207	0.17236534341173	0.0733665301410176	0.0641008205501774	0.16788485755353	0.0171495432486796	0.224565461108496	0.0249985202959485	0.00940918625998338
IL1A / IL1R2 + IL1RAP	0.0225150854491645	0.0395061071739161	0.00864284618584947	0.00666366530108351	0.0145843337380567	0.043301024692834	0.030986914474396	0.136455804579437	0.00718500997722099	0.379483144766987	0.00972979642229501	0.00641205695642649
IL1B / IL1R1 + IL1RAP	0.0547215466140313	0.0474802852946603	0.0973663080892063	0.0330300600224845	0.152382832911762	0.064861064773846	0.0566695394448986	0.148421774880144	0.0151613771750751	0.198531331534016	0.0221004133771799	0.00831836858448843
IL1B / IL1R2 + IL1RAP	0.0199048859595785	0.0349261191914716	0.00764087118762839	0.00589113899613425	0.0128935553235142	0.0382810876019011	0.0273945662007228	0.120636327799369	0.00635204359041529	0.335489231751923	0.00860181004566804	0.00566869989332986
IL1RN / IL1R2	0.547286288792336	2.80326725886015	0.148915795491387	0.120229283006843	0.214870145026569	2.35893958122637	2.10887995620671	11.526845968559	0.109126209680853	28.6997221195398	0.21685877968699	0.13135562276399
IL1RN / IL1R1	4.13629883229935	5.18072429398395	24.1808974352559	3.77946600774014	30.0125424388429	6.77199188991844	9.02448380719579	17.4481551302523	0.621697950170374	10.0502908986338	1.4315222680347	0.282851220065629
IL36A / IL1RL2 + IL1RAP	8.6951674347104	11.1355315677656	6.28763075996576	5.46371528136782	8.65089722093439	8.5152228806451	6.05545016876945	12.2288630757819	5.2842916843107	23.2888531614478	5.77117931099125	4.84924587766509
IL36B / IL1RL2 + IL1RAP	1.86409535170477	2.38726773119637	1.347960618458	1.1713272154345	1.85460457417364	1.82551831344572	1.29818506622684	2.62165932828394	1.13286186145809	4.99273225625191	1.237242250739	1.0395954727386
IL36G / IL1RL2 + IL1RAP	0.01677211747032	0.0214793383740335	0.0121282174849408	0.0105389660649514	0.0166867246091172	0.0164250222336164	0.0116803641021149	0.0235882666521998	0.0101928757027605	0.0449218929831734	0.0111320337501298	0.00935371539574874
IL36RN / IL1RL2	2.78648821200585	7.6031205997747	2.69051365419726	2.75926853699711	2.58082844527315	3.11419965729627	2.74929919100626	3.16033097920031	2.01503143996327	3.68997019377744	2.60454929495397	2.56469826749019
IL1F10 / IL1RAPL1	37.3136052152985	38.4915257089845	29.3137217321214	45.1791980884462	33.8668128912118	42.1033036396787	37.5161069288348	37.8900164182423	27.1532662037371	40.7074121286253	33.6065072829756	36.0026730697739
IL1F10 / IL1RL2	20.768362580587	56.6678748826945	20.0530412644973	20.5654878375783	19.2355311889662	23.2108743013526	20.4911839193571	23.5547020683235	15.0185108898467	27.5022297118434	19.4123283506295	19.1153091190352
IL1F10 / IL1RAPL2	28.3719565410562	27.5082558807622	17.7350151281728	26.2025357302706	25.4545375132184	28.4194126212922	25.1713075740325	28.5656992539461	16.8964505455422	25.8264382236388	32.3817959256978	28.247666807105
IL1F10 / SIGIRR	5.91833955370392	2.03569441869512	5.04635849093249	9.88090597902867	2.49349478375488	6.99783699232796	3.64312634410747	4.32557981818552	21.1292476181427	4.42596894722931	19.3584403817384	3.34912190697236
IL33 / IL1RL1 + IL1RAP	5.53784317560889	3.04039218156694	3.0411844713174	8.2845901662448	6.79854193829412	3.83693271513391	2.40414883081033	5.1930837293515	2.86852051426777	18.7355222520049	2.87133023877722	2.17038127778428
IL37 / IL18R1 + SIGIRR	2.15731558897361	1.20651184824874	1.78546230677674	4.76690384728955	2.50230418208323	2.37432332656152	1.6850470487925	3.90893228165944	19.4504627552604	7.05207875042974	9.66421579204324	2.04919796712944
IL17A / IL17RA + IL17RC	9.1526880326039	13.9767232058637	12.3796167033092	8.0688146198561	9.08806762688469	26.463683824784	28.2001364502391	22.9954500344073	10.3177038045432	25.5864503092588	12.8650107763447	7.14797705237762
IL17B / IL17RB	0.271743726797532	0.278011684291548	0.284993712892477	0.272140432968039	0.221732302235572	0.309007659747188	7.10481356854764	5.8066719263575	0.196766260571643	0.317969441046649	0.598419590381786	0.59320796029865
IL17C / IL17RA + IL17RE	9.49009014689202	10.6152085991559	12.5172214272729	9.91144357415721	8.62745301806434	30.0236815615206	29.8866741080856	26.1805229487423	12.2682946235645	31.2177885001903	20.1679935975947	9.94527931080326
IL25 / IL17RB	0.307148888119103	0.314233490210025	0.322125198868268	0.307597280656503	0.250621535570857	0.34926789379889	8.03049113070729	6.56321618486508	0.222402698550474	0.359397294739016	0.676386954652321	0.670496307592358
IL17F / IL17RA + IL17RC	5.19221584328879	7.92883614171449	7.02281578393074	4.57734678124477	5.1555574219398	15.0125469083357	15.9976167370998	13.0450573172478	5.85311604301116	14.5149023102298	7.29817432202094	4.05496610029885
CSF1 / CSF1R	0.149358139236371	0.167598336771432	0.156495607837047	0.170175755988343	0.183988079484096	7.23140121213689	4.83391669748014	5.93195670215827	0.197856323317888	1.41112915367865	0.298405277662255	0.208396459760482
FLT3LG / FLT3	0.214802342635775	0.258235314145284	0.187509078260347	0.213636628041152	0.213206608879581	0.560703539059675	0.479521447705578	2.43725753707928	0.363463832579737	0.318317798638254	0.260022926047563	0.255524639141255
KITLG / KIT	0.277965604090765	0.0986765735046971	0.5964952175974	0.842226052814822	0.211931547195945	0.263811974906091	0.113834305134011	0.380036032157485	1.90032020499066	0.699829912361501	0.20817021618696	0.147048587290944
PDGFA / PDGFRA	2.52149346905493	3.12977713297004	7.19939656403965	4.28742674720643	11.0727893484283	4.45961042095011	5.74032391127322	5.00975366070404	2.12865407485114	3.42016659410911	3.29904099944618	3.60822164022508
PDGFB / PDGFRA	3.32130995052378	4.12254089182761	9.48304159394622	5.64739639122512	14.5850726540936	5.87419664113296	7.56115181725502	6.59884504448297	2.80386209474337	4.50504174643816	4.34549517304653	4.75274776018615
PDGFB / PDGFRB	0.343599398334514	0.33355750346063	8.31950166095339	0.469990759506385	8.43025558598333	0.463994159456888	0.46008640722742	0.506913392779674	0.890635270275011	0.373293173499225	0.483856550239334	0.392189212240405
PDGFC / PDGFRA	8.89065043205608	11.0354259334681	25.3846852899494	15.1172362452108	39.0420600381595	15.7243466233059	20.2400735469806	17.6641221143939	7.50551984469999	12.0593235639103	11.6322412280886	12.7223955478436
IL34 / CSF1R	0.451316788113115	0.506433351617194	0.472884139049494	0.514221561677554	0.555958379693324	21.8511879252454	14.6066881193565	17.924645149785	0.597864172680818	4.2640212345116	0.901693822372793	0.629713394623904
IL34 + CSF1 / CSF1R	0.2596301902297	0.291337240009965	0.272037296665456	0.295817584000654	0.319827632566144	12.5703900834163	8.40282771423062	10.3115575414229	0.343934887805988	2.4529746586388	0.518719765799891	0.362256873093358
TGFA / EGFR	4.58768030817776	0.820022972527973	0.266475616396325	1.56743532079736	2.6852815102461	1.05121622643464	1.04124845769383	1.71822667087524	0.646793405411858	1.05963364061221	4.25708380142875	1.91584643859974
INHBA / ACVR1B + ACVR2A	0.586811049377107	0.846061438518279	1.18281217696993	0.454915356410505	0.964340852478395	0.563501367792668	0.682635902767857	0.50250020183976	0.315400162946	0.358736633508955	0.286954537089987	0.138730776350424
INHBA / ACVR1B + ACVR2B	0.728588570242841	0.586953400042594	0.672076071344209	0.733594286208314	0.558001434359288	0.827981851525549	1.01772150654057	0.872447655515686	0.39535709584013	0.531534869909506	0.598561170784541	0.331349469158885
INHBA + INHBB / ACVR1B + ACVR2A	2.67318602524563	3.85418716356316	5.38823695518798	2.07234232333737	4.39300264225609	2.56700003040011	3.10971096666803	2.28911251529266	1.43678839865474	1.63420534848097	1.30720588721707	0.631980554907896
INHBA + INHBB / ACVR1B + ACVR2B	3.31904586015254	2.67383449600988	3.06160622525151	3.34184912873355	2.54194538085065	3.77182658200547	4.6361753272438	3.97438814923213	1.80102788572809	2.42137837670423	2.7267130683622	1.50944460123631
INHBA + INHBB / ACVR1C + ACVR2A	1.17755359363793	1.6430242366577	2.29632701877076	0.960966890916796	2.46702452962832	1.07416364853517	1.0889880140414	0.986923123303367	1.16069387125144	0.839412538204435	1.88810698069989	0.647545483686766
INHBA + INHBB / ACVR1C + ACVR2B	1.46205851114031	1.1398447183074	1.30477726839994	1.54965052394448	1.42750690546214	1.57832448577628	1.6235397490245	1.71350929203171	1.45494077685678	1.24374539040147	3.93842012882962	1.5466204249724
GDF1 / ACVR1B + ACVR2A	9.38895009448266	13.5369445267713	18.9249410223363	7.27862500729294	15.4294097692969	9.01599624954928	10.9221433894144	8.03998036940343	5.04638825876754	5.73976981628677	4.59125953913636	2.21968611038526
GDF1 / ACVR1B + ACVR2B	11.6573839785086	9.39122769865454	10.7531865670301	11.7374752062332	8.92799756482138	13.2476719573747	16.2834978058679	13.9591227983526	6.32569554762612	8.50453373765729	9.5769515024582	5.30157643259854
GDF1 / ACVR1C + ACVR2A	4.13588572580889	5.77074412940908	8.0653196508723	3.37517482736314	8.66485533434455	3.77275236147378	3.82481953024014	3.46634011410966	4.07666983488376	2.9482431658157	6.63154080839051	2.27435433704395
GDF1 / ACVR1C + ACVR2B	5.13514370742254	4.00344198816634	4.58272957501968	5.44279047391277	5.01378915209683	5.54350115925503	5.70230935521942	6.01830664883856	5.11014430545699	4.36836916340278	13.8327934126057	5.4321479493142
GDF3 / ACVR1B + ACVR2A	12.2114945987336	17.6064760498795	24.6142340464048	9.46675496922665	20.0678619188888	11.7264218464929	14.2056027206711	10.4569920882409	6.56345409709495	7.46528284890431	5.97150272387691	2.88697720992062
GDF3 / ACVR1B + ACVR2B	15.1618743370011	12.2144569055691	13.9858534086391	15.2660429165465	11.6119686379407	17.2302411798248	21.178709387506	18.1555712768472	8.22735196541969	11.0612013864231	12.4560137574196	6.8953579814525
GDF3 / ACVR1C + ACVR2A	5.3792325758951	7.50556878647839	10.489948967943	4.38983366184326	11.269719515959	4.90693257721858	4.97465239080405	4.50840542923941	5.30221496211352	3.83455606141395	8.62514167697299	2.95808002203987
GDF3 / ACVR1C + ACVR2B	6.67889157103527	5.20697306119085	5.96040844712712	7.07902436431968	6.52105491390334	7.21001110700291	7.41656087111268	7.82755456107937	6.6463767468002	5.68160613352441	17.991264235465	7.06518244053219
INHBB / ACVR1B + ACVR2A	12.1775544839413	17.5575413504136	24.545822278926	9.44044346838885	20.0120861469999	11.6938299225188	14.1661202655847	10.4279283639779	6.54521190866439	7.44453415554826	5.95490578021111	2.87895326681398
INHBB / ACVR1B + ACVR2B	15.11973406078	12.1805085574657	13.9469817155536	15.2236131185541	11.5796948204035	17.1823521717421	21.119846172856	18.1051104451879	8.20448520919386	11.030458348234	12.4213940363557	6.87619331331693
INHBB / ACVR1C + ACVR2A	5.36428176298323	7.48470812408081	10.4607936447139	4.37763274268491	11.2383969312454	4.89329445507047	4.96082605105259	4.49587495669479	5.28747820872005	3.82389845747781	8.60116932074348	2.94985845876595
INHBB / ACVR1C + ACVR2B	6.66032854054191	5.19250101913343	5.94384233842778	7.05934922155977	6.50293056798034	7.18997190519626	7.39594759357373	7.80579898495415	6.6279040866426	5.66581491625637	17.9412600718901	7.04554576943343
BMP2 / BMPR1A + ACVR2A	6.12928481663775	8.59827992576415	20.8326215254181	2.47312887517425	23.3265642823409	2.57190929097188	3.24586517663245	2.71276884716155	3.14745529632541	1.78277944014237	3.09878083879349	2.53217938399431
BMP2 / BMPR1A + ACVR2B	7.61016150923805	5.96503918886053	11.8371341648437	3.98815556854375	13.4975681002915	3.77904001375588	4.83916357782508	4.7099460099656	3.94536506772477	2.64151845470715	6.46377612872968	6.04794636614908
BMP2 / BMPR1A + BMPR2	6.96220071992749	4.67077234374986	17.327068399163	5.95273971618671	17.7542085660289	2.23089515177903	3.38475519173833	3.08855352450316	2.60546974434895	0.761564851855048	2.30806303676361	2.42126662931806
BMP2 / BMPR1B + ACVR2A	9.20158292701991	3.32989366064613	8.59068456815657	2.7341834938397	8.0534970145481	1.82711603134188	1.82720006051582	1.73646449382538	1.88113156085053	1.43017389500697	1.76159105414292	1.16143184306159
BMP2 / BMPR1B + ACVR2B	11.42474763535	2.31010694603864	4.88124289480559	4.40913097406173	4.66003578939612	2.68467656167089	2.72411807055448	3.01487317015504	2.35801625415904	2.11906792956936	3.67451936639252	2.77400469302216
BMP2 / BMPR1B + BMPR2	10.4519971245377	1.80887053597428	7.14511032259996	6.58108958190665	6.12964103721104	1.58485538753898	1.90538563822666	1.9770071962418	1.55720444152394	0.61093938260302	1.31208478736552	1.11055961580276
BMP4 / BMPR1A + ACVR2A	10.122745204356	14.2003838111711	34.4058607079499	4.08446567745851	38.5247012966675	4.24760526228994	5.36066884370471	4.48024013561744	5.19814121222065	2.94432753053647	5.11775350854953	4.18198982144192
BMP4 / BMPR1A + ACVR2B	12.5684689530014	9.8514873511714	19.5494738269024	6.58658944125357	22.2917431389076	6.24122721014315	7.99206128707762	7.77865359686595	6.51591931416443	4.36256742336747	10.6751702305493	9.98841168352193
BMP4 / BMPR1A + BMPR2	11.498337254308	7.71395680862957	28.6163074143765	9.83117430784747	29.321745520955	3.68440754095682	5.59005094559849	5.10086271300272	4.30303161767101	1.257753095597	3.81185321545665	3.99881322105727
BMP4 / BMPR1B + ACVR2A	15.1967614874308	5.49944505643183	14.1878397914204	4.51560723283175	13.3006542722602	3.01755108424115	3.01768986159332	2.86783664868878	3.10675976986303	2.36198616480977	2.9093341113725	1.91814852323788
BMP4 / BMPR1B + ACVR2B	18.8684019092716	3.815228808765	8.06155686721622	7.28184621179741	7.69622498389847	4.43384466587877	4.49898380638994	4.97917682697438	3.89435283930495	3.49972066292716	6.06860741623481	4.58137344620165
BMP4 / BMPR1B + BMPR2	17.2618677273992	2.9874179600254	11.8004193664424	10.8689178260812	10.1233335160772	2.61744848767013	3.14681629404003	3.26510200022197	2.57178190673237	1.00898944826477	2.16695754665529	1.83413111991517
GDF5 / BMPR1B + ACVR2A	16.2786756632043	5.89097107797019	15.1979250656177	4.83709016730216	14.24757749772	3.23238180964679	3.23253046707668	3.07200864458313	3.32794159459048	2.53014477655098	3.11646046653434	2.0547086765473
GDF5 / BMPR1B + ACVR2B	20.2117138719366	4.08684918889904	8.63548919224873	7.80026802481741	8.24414796847048	4.7495066180098	4.81928325708111	5.33366301123425	4.17160635452217	3.74887884045071	6.5006542306998	4.90753852288971
GDF5 / BMPR1B + BMPR2	18.4908045248904	3.20010339583915	12.6405352689777	11.6427166569098	10.8440514168079	2.80379441574892	3.37084989224402	3.49755679937825	2.75487666045295	1.08082317337696	2.32123134307993	1.96470976066734
BMP6 / ACVR1 + ACVR2A	3.14694836471589	3.35852109299298	10.2825380727254	3.29635754512379	9.56024476681238	2.94959775359579	3.51081472972969	2.83873703691628	1.44205297091321	0.839685567012061	2.05075569824792	0.656740428020356
BMP6 / ACVR1 + ACVR2B	3.90727238710008	2.32996716893203	5.84255719202007	5.31569010877786	5.53189287687747	4.3339973048236	5.23416896392045	4.92865368693507	1.80762707698883	1.24414993322812	4.27769062020932	1.56858195365429
BMP6 / ACVR1 + BMPR2	3.57459097200483	1.8244215787913	8.55227174773607	7.93422400044865	7.27645003686929	2.55850521295352	3.66104189084425	3.23197138218363	1.19373431287471	0.358695529041604	1.5274631123643	0.627974341999982
BMP7 / ACVR1 + ACVR2A	12.28482793115	13.1107501454926	40.1402235687254	12.8680806127715	37.320587543409	11.5144249824074	13.7052629577447	11.081654987195	5.62938140768374	3.27790338814299	8.00559080163857	2.56373547278976
BMP7 / ACVR1 + ACVR2B	15.2529254988242	9.09555621454972	22.807749433267	20.7510040691587	21.5950006958978	16.9187431674407	20.4327677585309	19.2401194614744	7.05648298951361	4.85682193633293	16.6989372311198	6.12331603931153
BMP7 / ACVR1 + BMPR2	13.954228009485	7.12204414302538	33.3857358510737	30.9730460485366	28.405275934872	9.98770639343547	14.2917088129007	12.6167345971409	4.6600131078094	1.40024949355873	5.96279930009858	2.45144052032877
AMH / BMPR1A + AMHR2	17.5564192221914	17.4002362599496	23.9224680983492	7.97345150516388	30.674963954817	8.30319152204435	9.23435300151049	9.18674595635534	8.03467733793503	7.00814048875996	9.94904939780137	12.6478221638908
AMH / ACVR1 + AMHR2	19.9044217500454	15.0080909792231	26.0733115879676	23.4675487888031	27.7610637609954	21.0274210144691	22.0555410372099	21.2279418716161	8.12875234238264	7.28879404857185	14.5391313659531	7.2435062947282
GDF2 / ACVRL1 + ACVR2A	2.54772144172424	4.20354787833372	10.086326422264	14.6099746295299	6.49320940308863	2.78780207827493	4.14507559123038	4.06724437966443	2.1193900674089	4.22700465469167	2.17365343413015	1.43274305238918
GDF2 / ACVRL1 + ACVR2B	3.16326818415105	2.91620278043969	5.73106936854168	23.5599738695128	3.75719866187028	4.09626250864068	6.17976956431214	7.0616047724079	2.65667555202456	6.26309152556156	4.53404416465027	3.42201393475287
GDF2 / ACVRL1 + BMPR2	2.89393438001097	2.28345847602823	8.38907708286344	35.1657275537473	4.94208202330972	2.41816232103305	4.32244266600158	4.63065696768529	1.75443530637414	1.80568504502373	1.61900095781004	1.3699870408332
BMP10 / ACVRL1 + ACVR2A	2.42113092410865	3.99468308918313	9.58515966921028	13.8840380257813	6.17057651008008	2.64928249669155	3.93911615781035	3.86515220315774	2.01408236725427	4.01697435136354	2.06564950998167	1.36155328978729
BMP10 / ACVRL1 + ACVR2B	3.00609254075826	2.77130325830118	5.44630549052386	22.3893320409725	3.57051195601563	3.89272848691999	5.87271078815257	6.71072959873474	2.52467135103159	5.95189266955238	4.30875776233992	3.25198180008004
BMP10 / ACVRL1 + BMPR2	2.75014132433719	2.16999858763538	7.97224281172035	33.4184220671848	4.69652114244432	2.2980093031698	4.10767026369275	4.4005700936498	1.66726138307166	1.71596463809197	1.53855646104803	1.30191548254371
BMP15 / BMPR1B + BMPR2	19.0440840979242	3.29585649506913	13.0187638066881	11.9910885891433	11.1685257862045	2.88768920654248	3.47171204708598	3.60221026267222	2.83730774020422	1.11316343110269	2.39068694111425	2.02349756387267
GDF9 / BMPR1B + BMPR2	23.8221677265984	4.12277355133575	16.2851189587898	14.9996041881693	13.9706637068885	3.61219874197263	4.3427505496654	4.50599023941536	3.54917676962412	1.39245163098888	2.99050061951889	2.53118491354447
GDF11 / TGFBR1 + ACVR2A	10.3216547713937	7.21420034983798	17.6365970884056	4.67118876573377	16.6512204094077	7.75759303143901	8.77456078313309	7.18340407786234	6.3216220925061	10.7849449729513	5.21216081855049	2.82017347560155
GDF11 / TGFBR1 + ACVR2B	12.8154364175872	5.00483680161768	10.0211471557734	7.53273623335444	9.63498004715121	11.3986346949132	13.0817309538418	12.4719234408414	7.92421325387814	15.9798966364437	10.8720953273882	6.73580159110589
GDF11 / ACVR1B + ACVR2A	14.8597727023036	21.424751087954	29.9522650739911	11.5197878469111	24.4199319194579	14.2695033635181	17.2863383610954	12.7247753601891	7.98685494525371	9.08426117672999	7.26652847041346	3.51306916522733
GDF11 / ACVR1B + ACVR2B	18.4499943530329	14.8633774376531	17.0189325327686	18.5767537273463	14.1302289569019	20.9669230468006	25.7716862650965	22.0929273049345	10.0115984296194	13.4600181073412	15.1573201556521	8.3907380441396
GDF10 / ACVR1B + ACVR2B	18.1714713961179	14.6389984078026	16.7620130279783	18.2963171982602	13.916917609719	20.6504042830187	25.3826343160339	21.7594102684446	9.86046234010594	13.2568243300613	14.9285037371817	8.26407062484204
MSTN / TGFBR1 + ACVR2B	11.276888207152	4.40398463757576	8.81806537840501	6.62839888003553	8.47825929055026	10.0301796193455	11.5112129400498	10.9746154393552	6.97287740205109	14.0614413789076	9.56685356545505	5.92713966605274
MSTN / ACVR1B + ACVR2B	16.2349932504999	13.0789651076648	14.975736551095	16.3465346172363	12.4338342523996	18.4497538392255	22.6776845868825	19.4405764476797	8.80966301785713	11.8440850952547	13.337618739283	7.38339388656376
NODAL / ACVR1B + ACVR2A	15.1303140901596	21.8148164011944	30.4975848123808	11.7295204891491	24.8645283749485	14.5292981343617	17.6010585162991	12.9564463591384	8.1322659730522	9.24965190481418	7.39882502276762	3.57702913464514
NODAL / ACVR1B + ACVR2B	18.7859003711265	15.13398445438	17.3287842188936	18.9149675638525	14.3874880569776	21.3486530082066	26.2408931573708	22.4951576307021	10.1938725321962	13.7050751517712	15.433278779868	8.5435022863037
NODAL / ACVR1C + ACVR2A	6.66498910344293	9.2995670797327	12.9972806679359	5.43910178809172	13.9634337636398	6.07979887410778	6.16370523310348	5.58601485171583	6.5695625626892	4.75110046001539	10.6867428544137	3.66512710425562
NODAL / ACVR1C + ACVR2B	8.27529557719851	6.45155572381681	7.38507896650314	8.77106902992508	8.07973243969406	8.93336452474926	9.1892842879659	9.69851463384958	8.23500898498121	7.03963668343407	22.29157754284	8.75391857771603
FASLG / FAS	3.00022367374454	3.3501089134432	4.47075584059398	2.28846286382011	4.82289476943724	3.05797445807484	2.34101959894997	2.65247840493089	2.0348212565158	5.90788511476457	3.40041920934758	3.11290813097438
FASLG / TNFRSF6B	1.17446459052199	1.17590565136926	1.14296711771746	2.27687613868067	0.955217475902199	1.14488853218048	1.25459214842634	1.56261612397667	1.56077974842375	1.22970525633387	1.03925917573436	1.02589807936335
LTA / TNFRSF1A	3.09777138987284	1.82425468115082	4.00379740540891	2.90342135928291	5.41211050836747	3.86312104939977	3.16874137553455	2.75027612071115	0.840073597253652	9.51877858615982	0.977042118545009	0.244191353615398
LTA / TNFRSF1B	0.0663265084983669	0.0680509977193245	0.0991581302050586	0.353577289639537	0.104353706704097	6.7868599820954	3.64311244748377	2.80212764653456	2.89311128030761	10.3411712363162	1.29044074622558	0.344621483739432
LTA / TNFRSF14	1.69836132643566	1.02533930528038	1.48409850723692	2.33012442038458	1.51601460416675	5.97091198160549	7.56862485563065	7.51988819904046	8.52447993583922	9.40384998825239	4.88582590612617	3.92186386730094
LTB + LTA / LTBR	20.5297505179846	23.4569489309035	15.5801065123423	17.4742840144608	13.2130315876743	13.4899610711372	18.349401346972	12.5851833378949	2.28575403378104	8.70810714157085	2.48287604847816	2.59856646375695
TNF / TNFRSF1A	0.661832221320963	0.389748104662678	0.855402738628062	0.620309753627047	1.15628581615069	0.825347536527209	0.676994806723862	0.587590601477852	0.179479924426024	2.03366665356128	0.208742955582441	0.0521709595869454
TNF / TNFRSF1B	0.0141705164543274	0.01453894988214	0.0211849220992195	0.0755410304891432	0.0222949458881419	1.44999809618906	0.77834317003593	0.598668568892354	0.618107027340491	2.20936908151655	0.275699901015812	0.073627641743943
TNFSF10 / TNFRSF10A	1.73182427483296	0.639170867853633	0.39594655530756	1.08266636216911	0.618430810194665	0.726019859300559	1.4596601185743	1.13503814298357	0.627096673447276	0.687856133072573	1.09571554617413	0.862303249542581
TNFSF10 / TNFRSF10B	1.2081831758461	0.620261040676235	1.25933651245654	2.56761954282071	2.48133466709074	1.10534782736428	0.798061117116602	0.977841995542845	0.224286474333294	1.51147723084037	0.413893359357911	0.302946944974471
TNFSF10 / TNFRSF10C	0.0958592291402506	0.0489297920666054	0.0426514923872083	0.192011687290663	0.0428789670132734	0.100430047407746	0.0542906107542065	0.0521678620647946	0.043832610637931	1.78007018989737	0.0538663259737272	0.0448551528272141
TNFSF10 / TNFRSF10D	0.369234019952015	0.271160282020901	1.22543588990215	1.57152193278097	2.64175065327657	0.685674052840716	0.417979388375505	0.3017520901829	0.0570543796012224	0.158937200317691	0.198644282792812	0.100203311335662
TNFSF10 / TNFRSF11B	0.043672467682559	0.0280929832929441	3.47490238777063	0.0974274821132598	3.76569566238076	0.0289367234849064	0.0301448960602516	0.157387691060456	0.0318116562083318	0.0286905618594848	0.0277868041677746	0.0306004365394801
TNFSF11 / TNFRSF11A	2.99295414714839	0.824221451882518	0.315951556554965	2.96505081674612	0.342509803337846	1.5719734690626	3.0761776187482	9.10323607222906	10.6345701176226	0.374170373394286	1.60844392154133	0.359452133182098
TNFSF11 / TNFRSF11B	0.541465472320742	0.348305952807138	43.0829710915124	1.20793764169512	46.6883207806794	0.358766918394832	0.373746235316176	1.95134383284584	0.39441127026189	0.355714926422567	0.344509844333725	0.379394174483241
TNFSF12 / TNFRSF12A	NA	NA	NA	NA	NA	NA	NA	NA	NA	NA	NA	NA
TNFSF13B / TNFRSF13B	7.13245078679878	8.09436972407934	9.41683012970357	10.3032206170939	7.6459492417125	11.7444364470738	9.14321763198821	9.71659061076328	7.69973631391295	18.0888262378487	10.6678696259977	19.3951359057605
TNFSF13B / TNFRSF17	0.0936933741901192	0.0888233228685793	0.0986035082385853	0.10308776331346	0.0945952355459599	0.317455197255933	0.100919399127658	0.336547813604659	0.102981775333607	0.119484700265882	0.132744560349889	11.7215254441343
TNFSF13B / TNFRSF13C	19.7988167869664	24.9340421305124	13.6068629912225	18.3962769171251	14.7704516239798	19.9828537645964	15.0343039216571	17.8383518536161	13.4990894757866	22.6724510075635	20.0450142617845	33.542223342237
TNFSF13 / TNFRSF13B	NA	NA	NA	NA	NA	NA	NA	NA	NA	NA	NA	NA
TNFSF13 / TNFRSF17	NA	NA	NA	NA	NA	NA	NA	NA	NA	NA	NA	NA
TNFSF14 / TNFRSF14	2.55455538441265	1.54224310362212	2.23227635583145	3.50480889537044	2.28028229896761	8.981024894435	11.3841919717566	11.3108857285133	12.8219218021865	14.1446082454758	7.34891491081669	5.89899116472055
TNFSF14 / LTBR	17.0926344037244	19.5297576534859	12.9716658930298	14.5487178650501	11.0008895673199	11.2314551756208	15.2773219760388	10.4781564447184	1.90307027852246	7.25018511983086	2.06718988276177	2.16351126624099
TNFSF14 / TNFRSF6B	4.16192160044385	4.16702825271434	4.05030477224615	8.06851058736354	3.38498093357747	4.05711364194013	4.44586767827723	5.53740474771563	5.53089722833879	4.35767660414571	3.68279746094851	3.63545006874879
TNFSF15 / TNFRSF6B	0.659068519566415	0.659877192596558	0.641393237621864	1.27770338762569	0.536034694266111	0.642471468328721	0.704033307258325	0.876885607102202	0.875855097262399	0.690067652388557	0.583195961738307	0.575698180982641
TNFSF15 / TNFRSF25	0.228558693732466	0.340758881773696	0.104441466558302	0.254269222136464	0.112872164238697	0.152546035675848	0.100903879688489	0.129367759225226	0.526899531048018	0.14778517110339	1.40117320289232	0.103647989129559
TNFSF8 / TNFRSF8	1.80582966054441	1.94589676270216	2.32735610474879	2.21116568945836	2.24031677075005	8.00856480760102	2.73417038322114	3.05384117212954	2.23565914752604	8.23629971099833	2.54773702714968	2.53312844327841
EDA / EDAR	7.04973291849066	5.65341723832073	4.77933554957494	5.4736596980426	4.75377760545957	6.01463618181802	4.83707757146523	5.29369894475315	5.30163507418912	4.81949803318481	11.2555181339471	5.50205741372635
EDA / EDA2R	40.7671108088298	39.6527380700977	39.5838965109482	35.7832687662376	32.6614952853621	37.2891778726324	35.0072076711961	35.462876571037	27.1835900231261	39.1194891674795	37.3229237349606	38.7950869790271
CSF2 / CSF2RA + CSF2RB	0.00467619266340788	0.0129641937331046	0.00909730042227241	0.0229854894526802	0.0209386469724092	0.207769022974255	0.164824450985564	0.366453878053425	0.00823342483064628	0.326060739824423	0.0118192379558165	0.0279677951177443
CSF3 / CSF3R	0.00326157484119784	0.00279840272837795	0.00360055074172407	0.00386154794244438	0.00376006881255995	0.0974560461574566	0.0320175556463438	0.0159047670233805	0.00429471729173514	0.441072891645921	0.00447722988732629	0.00355117610075106
EPO / EPOR	9.32603366206071	9.34584879131959	10.6484781582513	23.3096996091575	10.8437576929765	21.7564375746796	15.6529948618955	14.8815019420115	13.3072841310484	34.2477637791192	13.2320466738978	13.1526510153158
IL12A + IL12B / IL12RB1 + IL12RB2	0.140134199951887	0.155649234313813	0.15393195168042	0.159249670890783	0.149646136875698	0.20394421876496	0.19741610723822	0.172592616751856	0.735563825738346	0.199073553572258	0.514645633585168	0.224144466209898
IL13 / IL13RA1 + IL4R	6.26280746168942	4.55398019923926	5.93679193282272	9.47000312425503	4.57000434413237	11.7054554915631	10.8227192004515	12.4012782266417	3.1103402574143	19.9228511400396	2.02933486935982	4.64247558290387
IL13 / IL13RA2	0.262534920481974	0.155912630253799	9.10373343480314	1.30143999995681	0.749288854132336	0.173866970361235	0.183327688216441	0.172896788693311	0.163985776156908	0.193419120595328	0.181237673422285	0.179753639248919
IL15 / IL15RA + IL2RB + IL2RG	0.108155730234356	0.0945378905619696	0.10377964646641	0.134254202556463	0.0791686543147836	0.532550507564846	0.586243319080797	0.443939628804904	1.20679453995565	0.696465299702419	0.906241172535385	0.383050092913963
IL2 / IL2RA + IL2RB + IL2RG	0.647870116666601	0.686594842718632	0.477360981284827	0.616718439469319	0.551167577507761	3.46025229710157	3.18140598466465	4.10717715975049	10.2018847902854	7.17560935881924	9.93198113205675	3.03788497162566
IL21 / IL21R + IL2RG	0.472281073509423	0.472478108859785	0.555356342771177	0.465125618361222	0.432034835490326	2.71608163154901	4.1099667320356	5.61265751253516	6.06490759767707	7.3405386408376	8.92118643894432	9.67654893427589
IL23A + IL12B / IL23R + IL12RB1	0.113793798670486	0.109496365303816	0.118090755076274	0.129153399459735	0.111515504126782	0.154600848607376	0.142506390596267	0.142163167974487	0.120233001913093	0.161214053471801	0.180028886432013	0.171394655073586
IL3 / IL3RA + CSF2RB	0.377148351221007	1.36861130526805	0.930496511406958	3.35522803329022	2.06487188835056	6.96719666558488	5.5892482179304	15.3652995345031	0.845464210881107	11.5693740143261	1.14564516752524	2.94535275645171
IL4 / IL4R + IL2RG	2.66617502239121	2.22288270337421	1.29123126459726	2.47184260244561	1.38191940991476	9.30252777945427	13.7689408122006	11.5104335441053	11.0327490587892	21.1902752670833	15.7495715391891	15.7447308166491
IL5 / IL5RA + CSF2RB	2.79242337986161	8.65204897926234	6.82694517222701	14.9982426910017	13.0122178689611	22.7644132717246	19.9640210635289	28.6208384590209	5.42121701682062	49.4381219207506	7.52281955981899	17.6747957234404
IL7 / IL7R + IL2RG	0.0732989622210609	0.0433377242888996	0.123182783850739	0.10128295309168	0.0491302694300475	0.715924841511526	1.28087797654023	1.55569952613992	0.65511468965752	0.887642513097494	3.45134852159021	0.293982471465167
LEP / LEPR	0.838809678328425	0.402855734512251	2.13690668644886	4.1190026018932	25.7072220965249	1.13336292464951	0.993640161912341	0.875125675050789	0.592178015782035	0.361179511803006	0.309909577580881	0.250270907972779
TSLP / IL7R + CRLF2	0.00545236936198549	0.00344532485823997	0.0128982734521203	0.00859667916210988	0.00464579684396503	0.0330129062967768	0.0251260618241616	0.09902640211459	0.0148377419245108	0.0189969225682671	0.0500665428471915	0.00628397653630886
CTF1 / LIFR + IL6ST	6.20847487642158	2.26107713693077	22.7698616116045	32.1813607880361	28.710182701784	3.57154148118406	3.59794615189308	5.39091496533579	3.46807293414197	3.15778858088799	4.71167009837136	1.96366747708284
CNTF / LIFR + IL6ST	NA	NA	NA	NA	NA	NA	NA	NA	NA	NA	NA	NA
LIF / LIFR + IL6ST	2.58832049328263	0.942645723289762	9.49278214241476	13.4164472414529	11.9693090061673	1.48897985292096	1.49998799126007	2.24747880277564	1.44584369371119	1.31648578113876	1.96430081718083	0.818655285572421
OSM / OSMR + IL6ST	0.0839098473653755	0.0440916442233519	0.30569946134629	0.122354254439002	0.308314853554523	0.0169610950523699	0.0163219696842144	0.0233919121961272	0.0146922245319617	0.0156510316061987	0.0224541452987725	0.0093411890533336
IL11 / IL11RA + IL6ST	3.20874860485662	2.2539780510917	12.3830696117606	9.30257897901842	13.4588212094109	4.22253936575626	3.58214425505972	5.06709320254889	6.04400706218108	3.01324965500894	11.6758896132643	2.24782101046565
IL6 / IL6R + IL6ST	0.0511601821539429	0.0329293200992006	0.0741618658222608	0.0884815376352853	0.0724247979140036	0.157172524479178	0.124240248305289	0.156859830848013	0.0348086163591766	0.167942669009038	0.166004278379334	0.0357040496047252
IL31 / IL31RA + OSMR	13.3152124963578	10.6964477123408	24.0361807252527	8.72947588182657	26.7915012424082	2.91902239178428	2.56272836703691	2.97925840712448	2.35491192511346	3.0980767727271	3.02262393545995	3.04972186680413
CNTF / CNTFR + IL6ST	NA	NA	NA	NA	NA	NA	NA	NA	NA	NA	NA	NA
THPO / MPL	2.40752285433815	2.45715812728221	2.22298145493073	2.13177133798224	1.92319006278994	5.70452111271664	2.20978309175472	2.07523935809417	2.81951846309476	2.52115672096833	2.15859784296709	2.15651826893725
GH1 / GHR	2.74956825882734	4.88389202606216	18.2194353310382	3.97223401119274	10.4773343125055	0.708818262175788	0.664491704185449	0.701778095950069	0.698213672790661	0.860969317715366	0.728768801497937	0.710648257689151
IL27 + EBI3 / IL27RA	0.152917829968612	0.135837196885326	0.197062033714268	0.285413555875968	0.16445879826813	0.613979513534352	0.87990265810241	0.924256858060244	0.873562523594277	0.257885684502322	0.712697222525743	0.336010483303672
IL9 / IL9R + IL2RG	NA	NA	NA	NA	NA	NA	NA	NA	NA	NA	NA	NA
IL27 + IL12A / IL27RA + IL12RB2	0.216076520460773	0.235290972545803	0.232579451689869	0.294672018897274	0.220713282004875	0.470006821929213	0.576631820906568	0.529244218602254	2.44618976067753	0.293235182667884	1.2214260040057	0.338587548509426
IFNA1 / IFNAR1 + IFNAR2	2.01505178500947	1.23706328276125	2.49662673445007	3.21186532026587	5.02748382037346	6.81093040125616	6.63917024852745	6.27599376373246	2.98006820818028	15.6088825379381	3.64434037639958	3.69427569854597
IFNB1 / IFNAR1 + IFNAR2	0.371245126032847	0.227911618815865	0.459968579260874	0.591741291461167	0.926243622326498	1.25481872675714	1.22317431939176	1.15626412836198	0.549035913499945	2.87571843470092	0.671418775640398	0.680618660775678
IFNG / IFNGR1 + IFNGR2	2.19106176010493	1.67644162788509	1.73264027082746	1.55754840586844	1.69999497382246	4.62524568639591	4.53863083253853	4.63369009628148	0.847653926144238	5.57609788805869	0.688076783224679	1.45745692010905
IFNA2 / IFNAR1 + IFNAR2	3.96341772218005	2.43318736264196	4.91063044562969	6.31743760944458	9.88858877964173	13.3964608044784	13.0586247059951	12.3442906492608	5.86151444715927	30.701206854592	7.16807545142596	7.2662935430056
IFNA4 / IFNAR1 + IFNAR2	4.02107053489653	2.46858108219301	4.9820616389196	6.40933255286856	10.0324305336291	13.5913288955963	13.2485785532256	12.5238536241491	5.94677742430293	31.1477938794853	7.27234397432879	7.3719907695264
IFNA5 / IFNAR1 + IFNAR2	3.98269598488217	2.44502250808171	4.93451599855388	6.34816594301324	9.93668737171802	13.4616218621237	13.1221425119033	12.4043338984687	5.89002514758638	30.850539065452	7.20294133014669	7.30163715945278
IFNA6 / IFNAR1 + IFNAR2	4.28732207924797	2.6320359432273	5.31194433903755	6.83372070414656	10.6967188369542	14.4912664313436	14.1258211854164	13.3531092514063	6.34053790659092	33.2102168465985	7.75387564541392	7.86012046292444
IFNA7 / IFNAR1 + IFNAR2	1.34000868719364	0.822646622702335	1.66025584936879	2.13588924278292	3.34327486972958	4.52926618236346	4.41504574471396	4.17353351746991	1.98174424950195	10.3799010793779	2.42348499417995	2.45669196482545
IFNA8 / IFNAR1 + IFNAR2	2.53461830688408	1.55603109884644	3.14036387236749	4.04002155207822	6.32378414464529	8.56707952141093	8.35103225615549	7.89421334269671	3.74845723192244	19.6335199546622	4.58400717205179	4.64681795568225
IFNA10 / IFNAR1 + IFNAR2	4.30938825515059	2.64558262039121	5.33928408538819	6.86889279533537	10.7517731750875	14.5658507122106	14.198524576784	13.4218356153561	6.37317166308924	33.38114463629	7.79378363010836	7.90057527307043
IFNA14 / IFNAR1 + IFNAR2	3.89318091673912	2.39006818637274	4.82360782541182	6.20548457613782	9.71335040334989	13.1590584721793	12.8272092592537	12.1255341109867	5.75764095244524	30.1571424021926	7.04104803313232	7.13752557514777
IFNA16 / IFNAR1 + IFNAR2	4.20703552294012	2.58274711023222	5.21247018934756	6.70574900247263	10.4964066832746	14.2198956649756	13.8612939310991	13.103052190616	6.22180179480599	32.5883055706167	7.60867265807064	7.71292788152553
IFNA17 / IFNAR1 + IFNAR2	3.57557234232914	2.19508465859661	4.43009433664617	5.69923656149352	8.92092810386513	12.0855327636881	11.7807560546329	11.1363240831681	5.28792835136675	27.6969004531332	6.46663413457955	6.55524096746603
IFNA21 / IFNAR1 + IFNAR2	2.78722366492616	1.71110841040107	3.45333909952784	4.44265854396323	6.95402568977276	9.42089257247401	9.18331358520518	8.68096714403888	4.12203631426531	21.5902375891492	5.04085890780176	5.10992954540896
IFNK / IFNAR1 + IFNAR2	3.33090345417723	2.04487963646348	4.12695230734822	5.30924980152575	8.31048777390275	11.2585451989256	10.9746237184603	10.3742888701557	4.92608654633895	25.8016598621659	6.02413597419774	6.10667962804338
IFNE / IFNAR1 + IFNAR2	4.4324169598594	2.72111134598187	5.49171528123427	7.06499278293425	11.058725496098	14.9816911146072	14.6038781870952	13.805015536218	6.55511931045187	34.3341427750378	8.01628832173064	8.12612875879745
IFNW1 / IFNAR1 + IFNAR2	2.45229497125333	1.50549186378517	3.03836617576544	3.90880335276046	6.11839029769718	8.28882438496658	8.07979424393904	7.6378126164862	3.62670891898596	18.9958314914917	4.43512054879432	4.49589126461338
IFNL1 / IL10RB + IFNLR1	NA	NA	NA	NA	NA	NA	NA	NA	NA	NA	NA	NA
IFLNL2 / IL10RB + IFNLR1	NA	NA	NA	NA	NA	NA	NA	NA	NA	NA	NA	NA
IFNL3 / IL10RB + IFNLR1	NA	NA	NA	NA	NA	NA	NA	NA	NA	NA	NA	NA
IL10 / IL10RA + IL10RB	0.177427859507689	0.243529879258958	0.213078364204806	0.228119597744904	0.196296034128265	3.8324901933668	2.90555916575245	3.50742351153943	1.5804469371364	2.53221553107839	1.77694154991315	0.814314450793183
IL19 / IL20RA + IL20RB	0.560791689237801	1.7561731430407	0.111669011288019	0.031052984018867	0.0804032012332217	0.0332426775354588	0.034775437636172	0.036174649851692	0.0322912669621688	0.0325724696373705	0.0303843837850161	0.0340327554277131
IL20 / IL20RA + IL20RB	0.239700577762479	0.750645427021121	0.0477309614917501	0.0132730537085672	0.0343669390246324	0.0142089998203279	0.0148641512584877	0.0154622199940075	0.0138023360475161	0.0139225312019874	0.0129872722581252	0.0145467047665408
IL20 / IL22RA1 + IL20RB	0.213323675128243	0.768059291588006	0.0722025657491311	0.0248417778550374	0.0641948493596099	0.0286184994875258	0.0284682540480628	0.030666168708796	0.0254613007697895	0.0331495514850942	0.0261045704168058	0.0271310303710152
IL22 / IL22RA1 + IL20RB	11.5489242191495	41.581219473324	3.90890490595377	1.34488499574321	3.47538288972455	1.54934927709506	1.54121528449631	1.66020606150081	1.37842474790714	1.79465152084032	1.41325010145219	1.46882062459281
IL22 / IL22RA2	0.347260041831616	0.350102479239658	0.407594798134406	0.372734716715016	0.357539296609128	0.399371394312396	0.443587087326392	3.11157593360935	0.326735911055111	0.455607217964775	0.396868619236132	0.402231708685269
IL24 / IL20RA + IL20RB	14.6695229498102	45.939022849448	2.92110449443121	0.812302447534477	2.10323481671427	0.869581754469914	0.909676605919167	0.946278032261849	0.844694190143596	0.852050057173342	0.794812804476366	0.890249082454595
IL24 / IL22RA1 + IL20RB	13.0552732798688	47.0047402886522	4.41875111515837	1.52030100953557	3.92868396368052	1.75143397208409	1.74223904671979	1.87675002645259	1.55821541800603	2.02873147334826	1.59758311139212	1.66040180793383
IL26 / IL20RA + IL10RB	4.19103610525273	9.02477781063958	2.16253218663172	1.52274486671029	1.54600709097254	2.79092276243301	2.57247122663397	2.31775835858168	1.39004193019475	3.00911037017896	1.48601240836211	1.34044686528811
CLCF1 + CRLF1 / CNTFR + IL6ST	4.87547718568028	3.46474560160321	8.66241260431102	11.2877663781552	10.0526957582619	5.03863117162695	4.99704428059639	6.39964010228948	4.48480159120081	4.44134351639365	5.83026458872559	2.56105441637257
MIF / CD74	10.3579374896606	1.77872212957819	0.148447142402204	0.278973867784963	0.430090008466659	25.7670601358894	31.9415828910751	42.3740614307138	3.94034090317335	9.67230451327079	5.7430936787992	26.5865061552714
MIF / CXCR2	0.111755614808273	0.982320090415792	0.0715235934772947	0.0816110081823572	0.0777975929051275	1.03019070605016	0.169084284580096	0.829376676657282	0.645015402715279	36.235931838265	0.141234185649341	0.0858753671684623
MIF / CXCR4	0.0542272872485457	0.055341145040678	0.0595620798319161	7.31526104982881	0.0781654590970028	20.4236183110786	10.3398832602697	21.3770769955723	29.090177512093	55.0706925522024	25.5963141241546	23.7109057761326
IL16 / CD4	1.67414849104337	1.43756997840944	0.680001626477847	0.918478907911945	1.61769715196314	16.4178592947906	11.6526767944154	11.8244186965783	0.72793388502747	2.70744808369507	7.9469771830688	1.53840672149931
TXLNA / STX3	1.49206074505329	1.95877734610595	1.87999653876714	2.52531281100268	1.92575306828211	4.08476496637421	3.11277028323561	3.43146594100878	2.49748013941227	33.7106257665706	2.72520506670026	1.84020825223238
TXLNA / STX4	10.3009661236951	7.7027350585079	15.5477806530219	13.476432480745	13.0679841036802	19.2572316400018	38.5052700929231	23.4773997130803	14.5874663920354	29.8095657647265	8.00861788638806	8.45707545783576
TXLNA / STX1A	21.6733879458199	13.7603266407314	19.6680081375668	29.7076455260713	20.9442692133576	17.6711205608067	17.0491657019454	14.9120468600176	19.0151328460904	14.1698948338749	22.0127203890868	12.9445871470416
PRL / PRLR	3.02016803738482	3.41975950079266	3.27107430510602	3.03565607860218	5.25354358092785	4.9892143441516	5.9584215456645	4.0899796183526	2.99276611830795	5.53439339500261	2.99921362867898	3.23183793402204
AREG / EGFR	0.316573160421476	0.0565857354028459	0.018388166217134	0.108160970235122	0.185298014947693	0.0725392400371801	0.0718514135452156	0.118566336575336	0.0446320185227403	0.0731200842176302	0.293760328241501	0.132203100741048
EFNA4 / EPHA2	51.739255590136	13.2446781704248	10.5183367182638	27.5041919596404	7.17408166301136	1.80899205835721	2.0660593508606	4.47050765556359	1.56547389665528	2.41425631848425	1.57096678752074	1.71973258179353
EFNA4 / EPHA3	1.9467961625257	2.22490990002937	2.75332600128634	2.22056437288087	21.5260032827841	2.16928715252863	2.16928715252863	2.2121523891347	1.98958289137241	2.23815341133907	2.21673008422044	2.34079062398923
EFNA4 / EPHA4	15.5207419875927	43.276725791196	22.9122485280453	12.2645456087708	16.2690023561888	2.21581958553996	1.32696420046595	1.94783735848212	23.4867802807745	1.67299794888677	22.9598259559612	4.88133259457116
EFNA4 / EPHA7	14.7837763160659	15.5413706365197	17.8592767705728	18.7617402244049	14.4394152613142	17.7326152331929	15.8010267881486	17.7878117747116	14.5417188107364	17.280252599693	19.6977317322494	20.4241729025168
EFNA5 / EPHA3	0.632417318384328	0.722762649582089	0.894418778857835	0.721351003782124	6.99272863470671	0.704693583342537	0.704693583342537	0.718618368334486	0.64631660010706	0.727064808210554	0.720105433958626	0.760406537581156
EFNA5 / EPHA7	4.80251417861357	5.0486189212606	5.80159142540949	6.09475694956582	4.69064838650129	5.76044538693141	5.13296830014067	5.77837600002965	4.72388172527205	5.61349524950969	6.39881407214282	6.63479870459064
EFNA5 / EPHA2	16.8075127254538	4.30253768352235	3.41688484355641	8.93474502275426	2.3305025839509	0.587651613736789	0.671160000952017	1.45224575524137	0.50854466573376	0.784271890513384	0.510329032981948	0.558655645953724
EFNB1 / EPHB1	0.347837746735659	0.341435825016597	1.50914634657336	0.998166294696959	0.555402275360332	0.58840773844527	0.499255050802047	4.12291589804445	0.399217272327099	6.81245765152164	0.407714543990408	0.404032392936307
EFNB1 / EPHB2	30.4038052193923	26.6616417227073	22.8970700613715	34.9872934434213	24.6082389983423	28.2071260483206	22.5258641014995	25.7759305140908	24.1318696239475	25.4929249793612	27.3691166109339	26.108906994654
EGF / EGFR	15.9325513797989	2.84785714451992	0.925442961256473	5.44354490843651	9.32571207173189	3.65076801648387	3.61615096016418	5.96722807102798	2.24624831540033	3.68000084764479	14.7844230282284	6.6535416089007
VEGFD / KDR	NA	NA	NA	NA	NA	NA	NA	NA	NA	NA	NA	NA
GDNF / GFRA1 + RET	2.7120911000339	2.61861469868964	14.3979821312867	3.89391130385522	5.88389490730968	3.6934622772037	3.41918134785437	4.03007253769485	2.70096349196066	3.43025056735291	3.22097450943074	3.17015931734821
GDNF / GFRA2 + RET	2.57500215348741	2.49607885156153	5.63846698704078	2.64688681260405	2.64084019476195	4.03884753067925	3.78120835629805	6.91363934035867	2.92139756101933	3.19472130664304	2.9629447704547	3.00857910204309
HBEGF / EGFR	0.755247185109602	0.134996338045393	0.0438685666097796	0.258039147096494	0.442064652636132	0.17305654331255	0.171415598700542	0.282863183436208	0.106478408688156	0.174442260698346	0.700822712531556	0.315396351239966
HBEGF / ERBB4	1.25053496091641	0.437947347592615	0.470601316492065	0.4922105606167	0.443923237325848	0.517021174241282	0.459574377103362	0.57007873388947	0.435878770377265	0.548806199990746	0.604964677563328	0.552236238740688
HGF / MET	17.0459657866541	3.32077618699221	6.82739260949768	7.99444537525532	9.68373384071523	3.52115071899948	1.6477723793503	0.949350660983061	0.346873742756642	1.20793786897781	0.341435396522368	2.65219854826738
NRTN / GFRA1 + RET	2.46748483041971	2.38243916129881	13.0994133999259	3.54271546156487	5.35322040892687	3.36034513760014	3.11080188574019	3.66659617449015	2.45736083269735	3.12087276101312	2.93047152475429	2.88423940680777
NRTN / GFRA2 + RET	2.34276007614524	2.27095494752463	5.12992788375416	2.40816138434908	2.40266011715324	3.67457974188425	3.4401773080945	6.29009113857372	2.65791372765841	2.90658612517175	2.69571375178989	2.73723227634805
OSTN / NPR3	0.224373456980324	1.12198007586743	2.89518296231416	0.221050151737797	8.27047813277277	0.288637452498447	0.22207287934442	0.243853181120843	0.280614007238478	0.292489225616482	0.248993165693236	0.21322863535892
VEGFA / FLT1	0.127972312194365	0.119332733470655	0.513278993344278	3.18475891642527	0.145459931326808	0.397544154141048	0.592545905673819	0.608172622359207	0.135767353835164	0.319861844743512	0.182506161495185	0.179508673213816
VEGFA / KDR	0.0837071999250082	0.0665311738872985	0.0655829861359356	5.94889044422801	0.0840199701902147	0.0789497995752879	0.0852052048794183	0.0801392629305591	0.0720258003439145	0.0940662451748933	0.0764011576619023	0.0773694866563497
VEGFA / NRP1	0.81588101438844	0.0815185281152162	4.8358811715408	5.41594875728712	3.17739585076536	1.15049302241039	4.48984605628048	4.33077000417821	0.0507185412481549	0.246488346566868	0.0470957883018581	0.0561938383147171
VEGFB / FLT1	0.491367402102008	0.458194544005347	1.97080572499194	12.2283225820623	0.558513535782915	1.5264257939205	2.27516200422255	2.33516294543725	0.521297543197675	1.2281538169324	0.700757663152131	0.689248392088789
VEGFC / FLT4	2.10919326449508	1.78626850262066	1.97827782049194	9.6891065587743	2.00737014138153	2.17465098649666	2.06232230306186	2.2152868200328	2.68544500519268	2.44514030333913	2.77446619072021	2.30314207042567
CALCA / CALCR	31.3285808138698	28.8887876631407	32.7351701565333	34.9089900497406	30.68922202175	33.7240450883453	33.2580235687557	34.9500497886841	33.3646926595436	37.119344731069	33.3670070805105	36.9123142650493
CALCA / CALCRL + RAMP1	0.914835818129317	0.91086702634669	1.14159217105739	4.08987978027604	1.78010606657193	1.10335600704139	2.86902610104073	9.92434108175058	1.83086281805933	0.952301290803044	0.788040847336126	0.950784704441498
CALCA / CALCRL + RAMP2	2.3454698495063	2.46278099571002	2.21238816222021	20.3432940744705	2.35137646580261	2.40428931126865	2.26936649894546	5.33208240857174	2.11917682863527	2.35795959647283	2.04004435974067	2.33507601622442
CALCA / CALCRL + RAMP3	1.31415209328975	1.06278511904656	1.23921275388175	10.7496973119528	1.16643452956964	1.26346892999602	1.14134146818409	2.76044372342386	1.1017964698453	1.21028638734187	1.13391935283007	1.18326707751947
GAL / GALR2	11.5679285435125	12.903198009678	11.4357236458724	11.981068848638	12.4272603781735	12.6916701734538	11.4210342128013	11.4193496447885	13.5255779893377	24.5523381331695	9.54597128548682	11.7056419785544
DLL3 / NOTCH1	10.4348279601906	11.9491818813957	6.6944811978843	24.2859820084294	8.7017876531879	16.3687849568734	14.9368233197652	11.9606540539968	37.771723968027	41.3471323774533	12.1819410252062	15.6697565713269
DLL3 / NOTCH2	12.5330284225471	26.5642865978443	28.6657968833157	9.5509030619361	42.8927472975328	42.5437420306692	34.6897385847037	24.1538631970698	15.2910329558797	43.7277483339676	10.8811190396824	8.70539625471304
DLL3 / NOTCH3	33.8909609464608	44.3761963193479	11.8706871732568	3.10788776387526	43.646762716571	2.90100580214307	6.41484183368547	4.12463767587789	1.86906849590192	2.50337599499805	1.97075094835851	2.2649874019016
DLL3 / NOTCH4	5.62050250311748	5.13344063458926	4.53701466574231	20.697953734061	5.18294940502532	8.47837693717575	5.44080758437981	9.2232795382321	4.5075593275622	6.43724526317111	4.56124575053754	6.69141975424911
JAG1 / NOTCH1	4.45827940485951	5.10528699562517	2.86021655216649	10.376183855454	3.71783807338974	6.99356205336708	6.38175655934036	5.11018848044424	16.1379660206317	17.6655589753521	5.2047333210559	6.69490223198969
JAG1 / NOTCH2	5.35473538326934	11.3495893076316	12.2474594077005	4.08062256333181	18.3259228253669	18.1768103532321	14.8211880140399	10.3197361039504	6.53309259781811	18.6826769508758	4.64895723259769	3.71937984810047
JAG1 / NOTCH3	14.4799103324886	18.9597263003594	5.07175013790014	1.3278447965947	18.6480758523712	1.23945449512099	2.74074065635374	1.76225111453952	0.798559364211988	1.06956719207047	0.842003183827635	0.967715684886068
JAG2 / NOTCH1	9.4134125421776	10.7795335984665	6.03919044108373	21.9087433457862	7.85001126481333	14.7665228598964	13.4747291009483	10.7898828149424	34.0744305030019	37.2998592779758	10.9895090625576	14.1359190208158
JAG2 / NOTCH2	11.3062301931923	23.9640355919755	25.8598390833452	8.61601082599062	38.6941813434244	38.3793385334697	31.2941259332605	21.789557013184	13.794266849331	39.4474481207104	9.81601832170531	7.85326663758862
JAG2 / NOTCH3	30.5735368189088	40.032422633162	10.7087223620083	2.80367149010565	39.3743897981922	2.61704021446318	5.78692363723431	3.72089661450806	1.68611431723028	2.25833248799155	1.77784356058014	2.04327861448952
CD58 / CD2	0.250320984962152	0.263385112167091	0.184102911347324	0.254327402775247	0.24273550056936	1.30564348827378	0.764388906135671	0.667985263680792	6.57397689651416	0.482052191271545	18.895133678175	0.786326269450038
FN1 / ITGAV	15.6622320440455	13.2434189687742	29.7752100383436	33.2696650798377	55.870634080587	6.9812094607579	13.7337818903463	10.8447018736899	2.8052004978103	1.64673099830408	2.21632220165524	1.20828319944433
CD209 / ICAM3	1.06126684818858	0.495722496729997	1.39474751550993	1.4750817199636	1.73688727552296	11.6572507368392	1.84286142889874	5.97886227357244	19.645255621945	43.4656282068058	13.5737800214321	12.7732177071533
VCAM1 / ITGA9 + ITGB1	4.59768352472141	3.26428934522276	6.23720915164262	6.28607492362085	6.37468362779097	4.28087202689268	4.24619856715495	4.6971229068604	3.50180418967883	1.95554493048621	3.3025708793818	2.88462483609241
VTN / ITGAV	14.6058738126893	12.350200518197	27.7669848935552	31.0257521775952	52.1023714194196	6.51035332365343	12.807490317937	10.1132678061407	2.61600034880645	1.53566522938966	2.06683966337641	1.12678907396126
C3 / C3AR1	0.0781119106266104	0.10459296598753	0.177235801027501	0.102514121180074	0.128489332583465	2.60912823082115	2.27640267560372	1.34450785538995	0.304920164754972	5.45644427154333	0.294740425508508	0.111765849863195
C3 / CR2	0.0436597407918724	0.0333466991398005	0.0362214145828867	0.0362483650401657	0.0343049376208292	0.042497876633625	0.0409487244226286	0.0581009001937523	0.0371501688029608	0.0483225976861641	0.0908071878198421	4.14929240266461
VCAN / CD44	3.55855273093654	6.46248461836703	6.02979535686484	3.60598594707252	4.21235266507184	11.5709485078945	12.6691395108536	10.6981607922499	7.46650479791142	3.88511269211366	8.25659374785184	3.20266393613537
GAS6 / MERTK	0.562516016405931	0.691982319496492	0.675720174224695	4.85060540003619	0.607493932567153	3.82674447214801	10.3034086316889	1.40216630617793	0.532725448558888	0.851826657094162	0.554578737083363	0.620344765756074
GAST / CCKBR	14.9436918362445	23.6614923204537	9.74251078155164	14.8527196862674	17.6736649768918	16.1922340545974	14.8746877758174	16.0992328825597	13.8240346057567	22.0689771830253	16.2508367676808	16.755048422456
SEMA3F / NRP2	3.67042950669192	2.28538385871216	7.6054577593208	24.342206533017	12.1762254767451	4.45368862630177	18.561979282327	16.6961228661367	1.58507077212067	2.74299584915687	1.91458749012169	2.05668936738611
SEMA4A / PLXNB1	22.6647064310968	17.6906978808865	7.96321441246147	7.14202667903624	6.14093650998661	4.19463969428076	3.99527595742017	3.7035005740083	4.82381256797996	4.33494680579325	3.23431677176197	3.11547511866585
SEMA4A / PLXNB2	27.8549814265746	10.8892242239095	11.917168918796	6.30150885827099	9.81026390719778	17.7622737469688	15.1989061243417	14.1739993459177	0.850981359821305	0.64386420346268	0.976834555929697	4.59542294236109
SEMA4A / PLXNB3	19.3645324136252	6.81390157806536	6.68976167077267	9.00876410561526	6.35642303082008	5.90814003226315	5.25104144890833	5.55529248740983	5.3051242432773	6.37120159121207	5.63649946714966	5.90526642329804
SEMA4A / PLXND1	0.856943086852518	1.04593884087092	8.44393319241782	16.6881471353588	6.0913200403156	7.49801787250411	14.2222374701041	7.5534031949872	6.16249782676456	2.57328212913819	1.72104802528272	1.15507811342598
SEMA4C / PLXNB2	30.9405073410335	12.0954351711253	13.2372463930121	6.99953369571848	10.8969572727321	19.7298196988644	16.8825051187156	15.7440683265285	0.945245470008256	0.715185725985083	1.0850395584857	5.10446282859941
SEMA4D / PLXNB2	21.3359364112891	8.34076289808434	9.12813239255822	4.82673422883623	7.51431723096561	13.6052771811824	11.6418277084447	10.8567851511701	0.651821801719739	0.493177342041919	0.748220925029309	3.51993240202467
SEMA4D / PLXNB1	17.3603682511549	13.5504525843203	6.09954225895287	5.47054132752967	4.70374145566071	3.21294652525098	3.06024091230391	2.83675122722675	3.69487082523085	3.32041683957064	2.47737293087706	2.38634440299399
SEMA4D / CD72	0.182299100528006	0.161562143797468	0.171673667240088	0.156777226454085	0.157413826487675	0.557707927608981	0.437178321249301	0.509755751334023	0.590195007365103	0.272497884508077	0.264063055644377	7.51859363307825
SEMA7A / PLXNC1	0.122806384742056	0.0921249207507621	1.55501068155351	0.102296711880422	0.264671246679054	13.0699547022581	12.2273105286273	5.90977790842927	2.20463013012347	24.4408672534573	1.9238087947297	1.77565953020481
SEMA7A / ITGA1 + ITGB1	3.19130696186142	1.96402815786585	9.32242708180162	8.37524693327751	13.1643487864881	3.22053503092029	2.73996353986011	2.5061023963404	2.50383026915089	1.21235623543029	2.46235807624409	1.85922469075711
EDN1 / EDNRA	0.0175306501080828	0.022166911359968	0.07706678028097	0.0152542186013294	0.460948304201137	0.0133437181405213	0.0120426299771598	0.0215233349149206	0.0140349939625577	0.0132918475160684	0.0129752841462452	0.0123679020180002
EDN1 / EDNRB	0.00158351786386028	0.00156890077588618	0.00696747860098523	0.026797994619174	0.00816932805663303	0.00349592020713769	0.00191916951363579	0.00177014276383534	0.00194894506321265	0.00187933988238363	0.0016300919186797	0.00173577919692377
EDN2 / EDNRA	1.41977486772709	1.79525707546385	6.24149572919249	1.23541089825282	37.3313490139452	1.0806830061146	0.97531028669753	1.74313501173512	1.13666815399809	1.07648210035711	1.05084421963124	1.0016534665518
EDN3 / EDNRB	0.130331462304894	0.129128402652849	0.573458434141533	2.20560936208282	0.672376672198581	0.287731766780804	0.157957276537042	0.145691627587122	0.160407953606023	0.154679098120094	0.134164740607979	0.142863333680364
WNT5A / FZD5	6.10237716231791	3.50859288405204	2.51866277001464	2.73174781745803	4.87791650395241	1.79932949471774	5.49385530723834	6.12006388736429	0.8859463735811	2.40062417425296	0.653459835388665	1.11088172016073
WNT5B / FZD1 + LRP5	13.6871791823798	9.22193863616321	20.5562693438792	11.1933496163252	25.6251824168704	9.48331949815113	7.78259414135247	9.14097966466176	2.84110986157707	4.24231633320748	2.80648475632418	3.22745959258057
WNT5B / FZD1 + LRP6	7.44655058190667	9.31869062620279	33.4585364296481	8.31208655009671	37.667846546821	3.90868527035251	3.61137570091523	4.84707345696257	1.25999969120027	1.88976200873762	2.01639853193172	1.91211875540959
WNT5B / FZD10 + LRP5	38.0152166270365	18.5779425723188	19.0921974115434	25.2177749919011	17.7102240313385	11.1453965999943	9.86327035388759	11.5905151322775	10.0310462560358	13.0486789813672	9.98188302489765	10.1239649790235
WNT5B / FZD10 + LRP6	20.682291780018	18.7728530987958	31.0755308723548	18.7265059627756	26.033219598979	4.59373403280654	4.57687684088806	6.1459581260609	4.44865415306571	5.81260233004759	7.17176682750982	5.99797542314775
WNT5B / FZD2 + LRP5	19.0668118585694	7.67102543471674	28.2900208009385	19.5580991311231	20.2805788951831	10.7017210099872	8.68084458808276	12.1598188697787	6.27796559828698	8.37369036625724	7.32520384122255	7.81370224463195
WNT5B / FZD2 + LRP6	10.3733557549474	7.75150601539884	46.0464238782483	14.5236786400528	29.8115237299354	4.4108668159197	4.02819299573234	6.44783572958074	2.78420585637495	3.73010418935943	5.263000355964	4.62925287910442
WNT5B / FZD3 + LRP5	14.5039842283182	4.53352615248399	5.84465413021508	7.84605348784803	7.27006457580342	3.53340664601176	3.09534351865435	6.4121326699232	4.27337797648503	3.78763454895164	3.53346726828954	6.82593846866017
WNT5B / FZD3 + LRP6	7.89093579883781	4.58108965235692	9.51308673101826	5.8264128168179	10.686662532656	1.45634390090141	1.43633962740747	3.40008174255766	1.8951941998344	1.68722162879804	2.53871972628837	4.04404907166041
WNT5B / FZD5 + LRP5	24.8154553446314	8.8863723293398	10.7570896146849	15.4062783235769	14.8481999453135	5.54570800036204	8.81632026941358	10.5772593512558	3.67759252433053	6.93735609497875	2.9219596833332	3.89349714659472
WNT5B / FZD5 + LRP6	13.5009223576713	8.97960372471309	17.5088421312738	11.4405716992597	21.8261750467918	2.28574257979152	4.09105809890191	5.60867160082213	1.63097017390406	3.09028157253497	2.09936476674601	2.30671483393689
WNT5B / FZD6 + LRP5	39.2204826247727	11.0662721232363	18.3625905902598	29.9377240937689	19.1371604130433	1.94873815784579	1.85422041757572	2.39905158213445	4.14315696526954	1.90604563859387	2.93409852262191	4.36877971244472
WNT5B / FZD6 + LRP6	21.3380203342514	11.182373942223	29.8879819061069	22.2315001594686	28.1307508392931	0.803200201662585	0.860418317922225	1.27211520780451	1.83744267246888	0.849058003180868	2.10808625994705	2.58829750978825
WNT5B / FZD7 + LRP5	7.22337974959417	2.24937477416426	27.1824155214354	3.33305089722406	24.6265709049966	1.59329667855362	2.70259223893793	3.23678889376725	1.47487639183033	2.14705512409696	1.3164203261567	1.3358166200482
WNT5B / FZD7 + LRP6	3.92990125729625	2.27297409469019	44.2436234296855	2.47509534529301	36.1999332817671	0.656699930860526	1.25409031537733	1.71633173995809	0.654090791558915	0.956416939591153	0.945819501454943	0.791408827814243
WNT5B / FZD8 + LRP5	13.9300732116805	5.9814145535024	21.0032125804102	23.7718859605143	19.5256102754351	5.05242244578054	4.62402561140711	5.29893459125879	4.9989328416762	5.39691744556678	4.26934466778412	4.57379106675386
WNT5B / FZD8 + LRP6	7.57869780166101	6.04416857780632	34.1860062983921	17.6528010234432	28.7017543767381	2.08242790905346	2.14569762088908	2.8098000596987	2.21696947450902	2.40408511574014	3.06743170474431	2.70975714217144
WNT5B / FZD9 + LRP5	34.6608416517375	16.2849480710315	21.0648427471474	33.7102476226923	23.5488796423359	14.0557328295245	12.0990702286995	14.4037867575788	12.4752392857298	16.9139886468462	12.2350518780174	12.8175605294498
WNT5B / FZD9 + LRP6	18.8573340884871	16.4558016405169	34.2863190129438	25.0329441560854	34.6157763986525	5.79327058267769	5.6143603834388	7.63771663800025	5.53262577426123	7.53442474594127	8.7906198632824	7.59380471975558
SLIT1 / ROBO2	28.3485023433496	28.1935033377313	31.3261148197014	30.4899359736026	31.3261148197014	31.9787422117785	31.4711431290519	30.7453363148255	28.8662115726415	34.6514067698086	32.3434457544099	32.4954055638396
SHH / PTCH1	26.352952467682	24.4177804357268	30.6795566041671	26.3775354457302	25.8022937594021	24.255205007568	22.9703346882482	25.1296673948976	26.9883279003127	27.3456365336288	32.1603195171887	32.187312591124
SLIT1 / ROBO1	10.605105710442	52.4963631844749	22.5715804300585	10.8405690813642	18.5135217521568	0.777611784495213	0.685482884780688	2.93411830021356	0.60491228109262	0.568754942115177	0.990482445985461	3.73862365359387
GUCA2A / GUCY2C	5.85838321255606	6.66005670480058	5.96116186540792	6.27592148976675	5.70078927818321	7.25617289134137	6.36314059656187	6.85693911503423	6.29321597462163	7.55667809539395	6.20903979287418	14.1834540935568
IHH / PTCH1	20.2050814851364	18.7213650536906	23.5223336692633	20.2239295089099	19.7828857526112	18.5967167898022	17.61159341391	19.2671761553458	20.6922304072809	20.9661826356071	24.6576499247934	24.6783457940348
IHH / PTCH2	20.9859281843221	16.9981171658325	18.2621194915764	22.0824792817131	18.8437156537285	25.5579202367957	24.7673802682408	22.3816700444104	23.6814027050656	23.060749413587	21.5133560764699	23.0861365476492
LCN1 / LMBR1L	19.423313085189	13.8096457171402	13.3234131137107	24.2666456584129	13.3713965943123	19.6225778171318	17.6312633721654	29.3132110164479	32.5487943414181	19.6960763231326	23.2202412009307	12.6523108225189
PLAU / PLAUR	2.00568347857576	0.29076207777173	2.10207050815652	2.92414560600385	1.65953591872634	9.57179222748759	16.792887320411	8.39695081996625	0.592862874067908	22.5702448952097	0.276689676092746	0.131075125219095
PVR / CD96	0.295532025812118	0.276532145076738	0.232524207767686	0.272855063435446	0.273619090124839	0.847386877972172	0.346618860050414	0.350339718248586	11.9587308094047	0.513500247898597	7.80053081526219	0.81604552782004
PVR / CD226	0.39036785108595	0.455949650068389	0.405982565129388	0.431844435263832	0.410146488874305	1.20701739555776	0.956661480394634	5.22935340772166	5.53001103507604	1.47075735132954	3.18586092115675	0.473646325984286
RSPO4 / LGR4 + LRP5	21.8019160126069	9.94031434274972	11.6688811662063	7.87114068523017	19.4217828810503	2.51974046976805	3.18072967827045	3.28534658965227	1.93836327572396	2.22250836694297	1.85924146718566	2.16529231730064
RSPO4 / LGR4 + LRP6	11.8613973125565	10.0446031731382	18.9929251782741	5.84504235695444	28.5491328540727	1.03854694141789	1.47596157048087	1.74207982468094	0.859641917363383	0.990027981429385	1.33582473822163	1.28283435689567
RSPO4 / LGR5 + LRP5	11.5336904750346	5.52805296842523	10.513244784948	10.7126448135486	15.943972997946	4.84948321245803	4.24602638023247	4.97607026746114	4.44261699306967	5.43815711012016	4.33299545349853	4.37185738786328
RSPO4 / LGR5 + LRP6	6.27493863958224	5.58605054863488	17.1119466157281	7.95511923801534	23.4369113344496	1.99878361211514	1.97029373708955	2.63859881524898	1.97024976580161	2.42245554010383	3.11316341612511	2.59012088843083

## Sheet: C_LPS+IgG ind scores - lr2_DC
	Epith	Kerat	Fblast	Endoth	ostblast	Mono	Macroph	DC	NK	Neutrop	T cell	B cell
HLA-A / LILRB1	1.46102252061573	1.45936492415598	1.00815866731651	1.59357710930432	1.55502382412395	21.7711835872019	29.0977599393106	26.4468325864219	1.73933198538197	22.6299359411374	2.1683761833241	3.68425606289571
HLA-B / LILRB1	1.32716426707815	1.3256585388915	0.915791604802723	1.44757426149124	1.41255321167997	19.7765171318205	26.4318357168075	24.0237851852584	1.57997513865303	20.5565909652698	1.96971049212727	3.34670611058106
HLA-C / LILRB1	1.34527668417051	1.34375040662338	0.928289831229803	1.46732996878889	1.43183097071084	20.0464162963862	26.792563054708	24.3516487573923	1.6015377812111	20.8371361538318	1.99659203111201	3.39238013787676
HLA-F / LILRB1	1.15383728890968	1.15252820805826	0.796189687067273	1.25852179930348	1.2280744807828	17.1937140544727	22.9798514177382	20.886291060664	1.37363118925862	17.8719106420874	1.71246730382265	2.9096279949669
HLA-G / LILRB1	1.16562215639329	1.16429970507403	0.804321674171601	1.27137587567333	1.24061757949796	17.3693242931352	23.2145591242356	21.0996159156847	1.38766095038037	18.0544477299597	1.72995781174742	2.9393458595886
IGHG1 + IGLC1 / FCGR3B	0.0865426481920959	0.228072856131558	0.0777085025798773	0.0852435091314755	0.0756831780956281	3.71519127629145	0.452322468148989	0.59817973311478	0.740924374075943	30.080636992193	0.345606260868748	0.132312316635491
IGHG1 + IGLC1 / FCGR2B	0.140057178056408	0.147260118642166	0.122716765535138	0.130886767588429	0.140304192479788	6.89486419691869	5.76749036861279	12.0665775317379	0.246254379000277	2.94892876185888	0.211240922770418	4.55074672192804
TGFB1 / TGFBR1 + TGFBR2	9.83508668915408	1.66926516456297	8.66349852714786	7.56912340208888	10.5443781273316	6.82949546904716	6.1999416489088	6.39077331591541	4.5332482508605	15.8304775042737	5.35927990875168	3.42346745886615
TGFB2 / TGFBR1 + TGFBR2	5.2120839887187	0.884623645131576	4.59120324881642	4.01124139924146	5.58797152942916	3.61927709539174	3.28564634157253	3.38677719151638	2.40238559882275	8.3893290360914	2.840139379175	1.81425954770008
TGFB3 / TGFBR1 + TGFBR2	11.4477030825885	1.94296731426865	10.0840147046799	8.81019964960147	12.2732939533057	7.94929814088498	7.2165191186725	7.4386406242263	5.27654525228979	18.4261320568094	6.23801772886537	3.98479853006503
CD40LG / CD40	1.42855166745821	0.59196490349907	0.588328755443179	1.47298085151613	0.776681224738338	2.27428940402468	5.68758198573472	8.5691666789457	0.590174799840785	6.36429799725396	0.507028762734696	5.95601051554961
CD70 / CD27	0.190969951726586	0.21817751506902	0.166476682114276	0.196382382676536	0.174404143167337	0.369402451461646	0.259078618473218	0.235452233749862	0.275207510805253	0.282385025709959	6.96402616836733	7.21377413814798
TNFSF18 / TNFRSF18	0.307427615234124	0.298128933809626	0.293417125947692	0.359743853095083	0.311740823188546	0.586715266848366	0.841303605785678	0.975764714026813	3.21863704881045	0.647278655780797	0.494172896749602	0.3801572252242
TNFSF4 / TNFRSF4	0.118358988337766	0.117325310321402	0.120614805003311	0.192172736191355	0.124878964776155	0.187508811439806	0.602921733596095	0.893964609782671	0.330882397758208	0.15588114679811	0.285479225968732	0.149626320600698
TNFSF9 / TNFRSF9	2.00168794070434	1.97303036931898	2.21618552046745	2.40332814572636	2.26944807738568	2.75807414302689	3.98620063660533	3.39843582155602	2.96595843708568	9.66996607900635	2.42950819088677	2.37365742787788
CD86 / CTLA4	0.273896008740822	0.295807689440088	0.3784744848055	0.342759067756626	0.405034097774307	0.410014025205958	0.699403141511918	1.42202056247841	0.394563481123143	1.26988149507109	8.09494527437615	0.943073757368968
CD80 / CTLA4	0.253304769277388	0.273569150819579	0.350021135728754	0.31699076950764	0.374584022446561	0.37918956370615	0.646822683568926	1.31511441930921	0.364900576721272	1.17441302119516	7.48637504600964	0.872174376034642
CD86 / CD28	0.346965104497516	0.340275417590657	0.407371978805716	0.393767951327217	0.356783301699124	0.817406519564411	0.537393754176168	0.435658646159378	0.470044590929673	0.785455776128669	18.9143702500855	0.71389942364237
CD80 / CD28	0.320880600436982	0.314693837781075	0.376746143822414	0.36416485409305	0.329960674981722	0.755954680741706	0.496993006719981	0.402906246631453	0.434707089025862	0.726405963579163	17.4924060202667	0.660229149100553
ICOSLG / ICOS	0.238825493218072	0.347055587321132	0.237139666207121	0.240405956040838	0.253997936316632	0.370507314184585	0.432695599477448	0.306129687799009	0.448689342914676	0.498790721970292	5.56603884782353	0.524479514518118
PDCD1LG2 / PDCD1	22.1483719782908	24.9856064646238	26.0547093145463	28.5966321745021	28.9829047659659	33.2568240844209	31.6452782189588	30.4536899573758	33.4130584080155	46.3349103954117	33.0933728739912	37.3500675133202
CD274 / PDCD1	20.6560257580952	23.3020888045753	24.2991560394808	26.6698054091862	27.0300511467395	31.0159959203129	29.5130352088003	28.4017355679767	31.1617032533679	43.212887320331	30.8635579706461	34.8334386553533
BTLA / TNFRSF14	4.3486357966417	2.62537019493	3.80001816683941	5.96625836174635	3.88173898763166	15.288455511584	19.379382035048	19.2545923532778	21.8268386236412	24.0784561262866	12.5101043581403	10.0418899897428
LGALS9 / HAVCR2	0.186801157984862	0.142462203577505	0.147756407088831	0.191914877285575	0.165564182536019	4.59456649578397	9.25234257288498	6.88423077106645	7.46593762303525	0.895660057240812	1.01177325126214	0.213171906535596
CCL1 / CCR8	1.99377595051108	2.28054032126543	1.6832559514102	1.81030614229915	1.89592538613138	2.33823256153554	1.86198877420779	2.18501965577774	1.98398654322542	2.63089543864805	3.35972458043568	2.10689799025638
CCL11 / CXCR3	0.929551168602319	0.947557568597886	0.837180675118567	0.948551428337902	0.859006614507133	1.31657184383171	1.19367101846514	3.32538067355281	7.15579012810842	0.979940135813167	7.85114805001515	1.56679064896492
CCL11 / CCR2	0.0732596354983179	0.0928848981056275	0.067297179359969	0.0693308853296384	0.0633530223278829	11.0816022012749	0.543389801108028	1.50015922253077	0.118609145363935	0.273097658784176	1.90401643122925	0.175638242835084
CCL11 / CCR3	0.280422659588215	0.262652055092962	0.224338127670572	0.285542736238	0.239462046389937	0.695700261090763	0.328385087008422	0.576397055168438	0.251095830020217	14.9780809317134	0.505428018966995	0.282523203854794
CCL13 / CCR2	0.136878293011418	0.173546131000471	0.125738040772634	0.129537816730049	0.118368778309769	20.7048640472271	1.01526943056096	2.80289728755289	0.221609311082791	0.510255628567126	3.55746404141385	0.328162469049457
CCL13 / CCR3	0.523941659074161	0.490739064049686	0.419153327259329	0.533508009590964	0.447410854939733	1.29984627329859	0.613554651949517	1.0769401795628	0.46914741469389	27.9850443777717	0.944341641966448	0.527866315696439
CCL14 / CCR1	NA	NA	NA	NA	NA	NA	NA	NA	NA	NA	NA	NA
CCL14 / CCR3	NA	NA	NA	NA	NA	NA	NA	NA	NA	NA	NA	NA
CCL14 / CCR5	NA	NA	NA	NA	NA	NA	NA	NA	NA	NA	NA	NA
CCL15 / CCR1	NA	NA	NA	NA	NA	NA	NA	NA	NA	NA	NA	NA
CCL15 / CCR3	NA	NA	NA	NA	NA	NA	NA	NA	NA	NA	NA	NA
CCL16 / CCR1	0.211656954549523	0.181535434214992	0.207337424864838	0.189099410640616	0.216040477266572	14.8877230077485	20.2958594970162	16.5545160575314	1.16900502509264	30.1593676422441	1.10896160793721	0.578177047424017
CCL16 / HRH4	1.50965818308716	1.36440458493066	1.63206290063476	1.45100592259559	1.36005241719564	1.71094594083211	1.59398143295328	2.19504973608308	1.5316282605957	19.1184511217215	1.7712682656889	1.48245713474324
CCL16 / CCR2	0.126006086935362	0.159761408394513	0.115750701941884	0.119248662714853	0.10896677801855	19.0602822530969	0.934626852187643	2.58026390829418	0.204006942982949	0.469726160941555	3.27489562742007	0.302096612210961
CCL16 / CCR5	1.01800128769683	0.933693575419963	0.48339698973129	0.878077317946748	0.65545354539836	13.0625063956795	17.2418875821331	19.6318860183547	2.2644659505926	5.19759055464104	7.94568740897798	1.32456237299252
CCL16 / CCR8	10.8686347924729	12.4318682221988	9.17590273543245	9.86848914401662	10.3352237799629	12.7463648885342	10.1502257409421	11.9111581453953	10.8152699735246	14.341752739328	18.3148058630607	11.4852949225423
CCL17 / CCR4	15.0768705937598	11.9157871216185	8.62113674220361	10.1187050964831	10.3615540187987	14.1864245452693	10.9551847177924	11.2883902727738	11.5197565713808	11.1594861921214	22.3861469811018	13.1037230999456
CCL19 / CCR7	0.0947560787403523	0.121026946850473	0.0762939266244901	0.102958083405512	0.104768298099727	4.11280778525723	1.92937414252948	7.3774127213039	1.00847428979972	0.780638711981962	13.3530673713931	4.16057300000291
CCL19 / CCRL2	0.430618530622422	0.291272529655139	0.195174542207023	1.10557266095808	0.272774058988128	5.47285615574217	12.0706004806704	4.40226783273627	0.324989429254202	22.4542170780074	0.411512588990711	0.515370528116938
CCL2 / CCR2	0.160056640996701	0.202933644004397	0.147029949079619	0.151473161826531	0.138412809206821	24.2109316151106	1.1871905412253	3.27752717421056	0.259135624540157	0.59665999744241	4.15986883243605	0.383732009960544
CCL20 / CCR6	0.292602359805836	0.299624816441176	0.37453102055147	0.349792821040613	0.342374316766748	0.472892702716503	0.333862248117851	1.34318881432137	0.458342158017534	0.621516123570261	3.33431081241845	10.6932862401769
CCL21 / CCR7	0.140911651311181	0.179979027842444	0.113456606991196	0.153108842634353	0.155800810740047	6.11615153613652	2.86916997869759	10.9709416301579	1.49970090963708	1.16088689448867	19.8573305099335	6.18718312982972
CCL22 / CCR4	17.9685885747316	14.2012147017476	10.2746560172291	12.059455419283	12.3488823493458	16.9073564978347	13.0563704006104	13.4534842108698	13.7292261696452	13.2998565481235	26.6797716658372	15.6169947679714
CCL23 / CCR1	0.225696734152661	0.193577171714064	0.221090678353627	0.20164288720215	0.230371027815384	15.8752660358821	21.6421388800907	17.6526219873792	1.24654829761204	32.1599202608355	1.18252203781733	0.616529098433647
CCL24 / CCR3	0.384856360587597	0.360467710321147	0.307885088470078	0.391883232339899	0.328641386569184	0.954789712558893	0.450680731874115	0.791056162263343	0.344607769722343	20.5561480817221	0.693657168091459	0.387739179768029
CCL25 / CCR9	3.26328232359355	3.32261472947707	3.7109722952601	3.23631304819195	3.03494245852667	3.92313059508602	3.36576557011962	4.26559915526217	3.60143554593668	4.05823382233593	8.29067254404466	4.50386899206713
CCL26 / CCR1	0.0599298356703525	0.0514010454511432	0.058706777799529	0.0535427556782741	0.0611710129170401	4.21540031726828	5.74669293070715	4.6873462251293	0.330999183091931	8.53950653579181	0.313998125267633	0.163708560931711
CCL26 / CCR2	0.0356781287889763	0.0452358155295437	0.0327743567929019	0.0337647906520281	0.0308535153691421	5.39684408523118	0.264635923652577	0.730591594967087	0.0577637649308542	0.133001118225512	0.927273838965304	0.0855374696518044
CCL26 / CCR3	0.13656846223819	0.127914011372759	0.109254769790552	0.139061987531865	0.116620259888792	0.338812544519016	0.159926613707144	0.280710765594218	0.122286021502822	7.29446572943502	0.246148180121312	0.137591446974057
CCL26 / CCR5	0.288243067721187	0.264371670000052	0.136871959722736	0.248624145057799	0.185589097929134	3.69859739975063	4.88197277355308	5.55869144712562	0.641174643134019	1.47167735869758	2.24979019338873	0.375044635398459
CCL26 / CX3CR1	0.0330456604653047	0.033646490655583	0.0300415095139134	0.0331207642390895	0.348481510361395	5.86674630995312	0.123690908505286	0.874411878387359	4.49439469410922	0.520032835166562	2.67365900378592	0.193367182904556
CCL27 / CCR10	2.69574565289721	2.4458583947623	8.03962713093163	5.11323116381875	4.138194758815	3.24947797396169	2.95323904567726	3.92305925147599	2.71603674373047	3.44114276319371	6.4549540721346	6.91843713305202
CCL28 / CCR10	2.71903309063738	2.46698715927615	8.1090781624355	5.1574022644011	4.17394292099753	3.27754887743338	2.978750862912	3.95694894651142	2.73949946785716	3.47086937993398	6.5107157649742	6.97820266539077
CCL28 / CCR3	0.416821225561355	0.390406936660613	0.333456980449084	0.424431725466268	0.355937226322056	1.03409131015671	0.488112746038141	0.856758606091477	0.373229723147419	22.2634720734826	0.751269981563659	0.419943481932601
CCL3 / CCR1	0.143220335943189	0.122838230991274	0.140297471944348	0.12795649061591	0.146186501630901	10.0739647092484	13.733448171382	11.2018211552875	0.791021928711867	20.4077148079049	0.750392796565087	0.391230758955922
CCL3 / CCR5	0.688843353741184	0.631795481628534	0.327096642822775	0.594162042669867	0.443520871624102	8.83890897056042	11.6669397283141	13.2841621799358	1.53227931898596	3.5170149117716	5.37654915443438	0.89628176140704
CCL4 / CCR5	0.793252408620552	0.727557702103807	0.376675187996882	0.684220104467853	0.51074601762289	10.1786361041225	13.4353158674639	15.2976632328797	1.76452927049908	4.05009431355485	6.19148104377925	1.03213257727959
CCL5 / CCR1	0.247130385595399	0.211960537522911	0.24208690833835	0.220792226586366	0.252248581034034	17.3828860732358	23.6974192233032	19.3290314761934	1.3649287510017	35.2140385398832	1.29482213501231	0.675078770628702
CCL5 / CCR3	0.563162177162301	0.527474147058982	0.450529741729841	0.573444632644197	0.480902533307134	1.39714841255546	0.659483298599549	1.1575563150826	0.50426621913582	30.079911087083	1.01503189499114	0.567380620436925
CCL5 / CCR5	1.18861698308272	1.09017940758235	0.56441369820427	1.02524193749552	0.765306709429518	15.2517655244413	20.1316055767405	22.9221646508466	2.64398750671179	6.06869998989288	9.27737431250717	1.54655730863882
CCL7 / CCR1	0.173942832162958	0.149188518905482	0.170392978445347	0.15540470719321	0.177545276306016	12.2349521183322	16.6794390933489	13.6047474285115	0.960705710379891	24.7854167376692	0.911361137436442	0.475154493905466
CCL7 / CCR3	0.396381949660552	0.371262913749479	0.317105559728442	0.403619260539186	0.338483462631483	0.983383533539887	0.464177613959548	0.814746528835318	0.35492800332613	21.1717588393331	0.714430652164128	0.39935110284153
CCL7 / CCR5	0.836608593865475	0.767323262429855	0.39726283330433	0.721616995136229	0.538661468887227	10.7349619692257	14.1696395672643	16.1337758166317	1.86097178626135	4.27145719554503	6.52988404912447	1.08854505170961
CCL7 / CCR2	0.103553675701124	0.131294300750144	0.0951256478364897	0.0980003240073726	0.0895505182929592	15.664023343742	0.768090243153488	2.1204992431824	0.167655938917228	0.386027942947136	2.69135791773973	0.248267487485344
CCL8 / CCR2	0.110347565748041	0.139908181783763	0.101366596674542	0.104429872947673	0.0954256972357406	16.6916995857412	0.818482666433142	2.25961973895634	0.17865541341202	0.411354242391978	2.86793098138257	0.264555678134106
CCL8 / CCR5	0.89149632972367	0.81766536607895	0.423326224979449	0.768960428266431	0.574001660989084	11.4392551851156	15.0992731372237	17.1922713089228	1.98306535378248	4.55169650458129	6.95829292933568	1.15996168991544
CCL8 / CCR1	0.18535477353697	0.158976393520688	0.181572023056624	0.165600409917383	0.189193564765173	13.0376558259356	17.7737341483263	14.4973198796542	1.02373513854432	26.4115241157285	0.97115319521571	0.506328156887837
CCL3L1 / CCR5	NA	NA	NA	NA	NA	NA	NA	NA	NA	NA	NA	NA
CCL3L1 / CCR1	NA	NA	NA	NA	NA	NA	NA	NA	NA	NA	NA	NA
CCL3L1 / CCR3	NA	NA	NA	NA	NA	NA	NA	NA	NA	NA	NA	NA
CX3CL1 / CX3CR1	0.101908359660318	0.103761238926869	0.0926439633275618	0.102139969568637	1.07466997459972	18.0922543103129	0.381446078340681	2.69656829184914	13.8601070305007	1.60371112137311	8.24520374325497	0.596318310618406
CXCL1 / CXCR2	0.0706904186721402	0.62136133903141	0.0452418679501697	0.0516226083724181	0.0492104528580793	0.65164164187876	0.106953363268164	0.52461779759697	0.408001056109324	22.9208456059826	0.0893369315850391	0.054320005927013
CXCL10 / CXCR3	1.34885945229476	1.37498830206249	1.21482184634346	1.37643047883538	1.24649317939524	1.91046005444516	1.73212028618928	4.82541607768019	10.3836727648352	1.42197821865156	11.392697482756	2.27354926550312
CXCL11 / CXCR3	1.15118544362538	1.17348513649561	1.03679091526512	1.17471596369948	1.06382084601691	1.63048403713481	1.47827978421104	4.11825615975844	8.86195586790857	1.21358872763143	9.72310901885586	1.9403628861107
CXCL12 / CXCR4	0.0520727109361533	0.0531423125661932	0.0571955397958181	7.02460870528707	0.0750597635115723	19.6121404286482	9.9290556368378	20.5277159808539	27.934357065026	52.8826057844431	24.5793129999108	22.7688163130091
CXCL13 / CXCR5	1.01886986287867	1.10324330233436	1.33940081433564	1.09184297467944	1.13672832269275	1.32471440189775	1.62235902730567	1.41919249732389	1.02691914661867	2.63726006206124	2.03320421603388	26.4447213959771
CXCL16 / CXCR6	0.48616957707695	0.600974697511567	0.623876492817527	0.622210683352923	0.683105273781216	0.91936230006971	0.788839616094173	0.688466655788939	0.807941319812377	1.32841694447132	5.74054635889247	0.761747932949671
CXCL2 / CXCR2	0.0433734663892412	0.381248203933389	0.0277590184891144	0.0316740445342485	0.0301940201109665	0.399827266308121	0.0656232937089152	0.321889342837316	0.250336897508107	14.0635257956943	0.0548143931272083	0.0333290846991012
CXCL3 / CXCR2	0.0768456883238527	0.675465511346842	0.0491812405272657	0.0561175750259714	0.0534953844331663	0.708382429348863	0.116266178264019	0.570298160918535	0.443527179248925	24.9166462816645	0.0971158203523117	0.0590498447120132
CXCL5 / CXCR1	1.13029728525849	1.33614967973229	1.19436157583369	1.31585795069107	1.11082399869599	1.58156953472874	1.1206076789013	1.53279958050837	1.35726853499205	19.4937140266708	1.32212492910313	1.03199011396468
CXCL5 / CXCR2	0.0604644959804257	0.531476554984154	0.0386972774274724	0.0441549937751793	0.0420917754474262	0.557376574876401	0.0914817216377528	0.448727724490947	0.348980507974473	19.605165778387	0.0764136447653553	0.0464621916481166
CXCL6 / CXCR1	1.6082840698597	1.90118853941168	1.69944024560456	1.87231572427487	1.58057580498571	2.25039299063515	1.59449686559873	2.18099891043751	1.93123826078226	27.7373308247178	1.8812329194922	1.46840418196928
CXCL6 / CXCR2	0.0860340787735107	0.756230496200341	0.0550618104150468	0.0628275180517085	0.0598917937847878	0.793083269311464	0.130168051814519	0.638488352060526	0.496559444127599	27.895913950751	0.108727897694573	0.0661103973733293
PPBP / CXCR1	0.773923048480637	0.914871730518533	0.817788349855194	0.900977831096371	0.760589542776476	1.08291255023358	0.767288502164073	1.04951939593979	0.929331969480638	13.3474925424426	0.905268878328529	0.706611389249487
PPBP / CXCR2	0.0414004949532498	0.363905992692229	0.0264963167700799	0.0302332561829653	0.0288205550832448	0.381639931021677	0.0626382225397941	0.307247246370579	0.238949577349607	13.4238043947063	0.0523209970276055	0.0318130119114446
CXCL9 / CXCR3	1.08437302719017	1.10537849211939	0.976617720085741	1.10653788466419	1.00207888969692	1.53585412404545	1.39248349040158	3.87924111048357	8.34762632252058	1.14315455397107	9.15879992998582	1.82774824708784
CXCL8 / CXCR1	NA	NA	NA	NA	NA	NA	NA	NA	NA	NA	NA	NA
CXCL8 / CXCR2	NA	NA	NA	NA	NA	NA	NA	NA	NA	NA	NA	NA
XCL1 / XCR1	0.721935580972598	1.18928365482553	0.629346533368041	0.685110391584422	0.678554698528505	0.912940958898084	0.762294909415611	1.47054241515264	0.639506923745303	0.737505833733272	1.07100124172775	0.774812775991518
XCL2 / XCR1	1.4178242170013	2.33565876393542	1.23598667168185	1.34550246602197	1.33262760485862	1.79294362867429	1.49708673675593	2.88802865973458	1.25594087245924	1.44840295838869	2.10336148678853	1.52167083379213
IL18 / IL18R1 + IL18RAP	0.788907048041743	0.798800232631418	0.725532593504339	1.52236296689413	1.63038943904692	1.55406750138252	1.03367439720509	2.69983093726582	38.9037219123448	23.3279520092532	7.63923555681027	1.42270939292758
IL1A / IL1R1 + IL1RAP	4.83010394521843	4.19093990415525	8.59422691668661	2.91546261202523	13.4503676882908	5.72508827400159	5.0020473283979	13.1007371824006	1.33824850062804	17.5237548466154	1.95073605278371	0.734237012727567
IL1A / IL1R2 + IL1RAP	1.75694354694703	3.08282196933813	0.674436384786071	0.519992863282158	1.13807478570113	3.37895479375548	2.41803476822291	10.6482005516085	0.560675505439705	29.6126107928346	0.759255525627768	0.500358842416402
IL1B / IL1R1 + IL1RAP	4.36196111337765	3.7847460629755	7.76125814999106	2.63289044819622	12.1467325511775	5.17020186420025	4.5172394178692	11.8309888967882	1.20854291874074	15.8253193033184	1.76166701611668	0.663073369402485
IL1B / IL1R2 + IL1RAP	1.58665724735996	2.78402901929911	0.609068731698032	0.469594169110185	1.02777041977705	3.05146008893104	2.18367425409652	9.61615676605533	0.50633377245896	26.7425004117775	0.685667040599406	0.451863114771188
IL1RN / IL1R2	0.767417026952799	3.93080380342739	0.208813046083225	0.16858817918018	0.301295704376352	3.3077576348216	2.95711845762428	16.1632002198595	0.15301920240082	40.2433897475291	0.304084212201321	0.184189780667654
IL1RN / IL1R1	5.80001037386843	7.26452702464812	33.9069931018423	5.29965143751235	42.0842556471407	9.49583789898604	12.6543322479064	24.4661918452524	0.871758716329602	14.0927418051339	2.00731241664409	0.396620282323756
IL36A / IL1RL2 + IL1RAP	10.9174657706294	13.981534644582	7.894614349375	6.86012374260679	10.861881039549	10.6915312473014	7.60309337798215	15.3542982404927	6.6348433217267	29.2409846200724	7.24616898490009	6.08860913608592
IL36B / IL1RL2 + IL1RAP	4.0303861235687	5.16154429989749	2.91444413869803	2.5325426357231	4.00986598331494	3.9469781801148	2.80682373461196	5.66832558633699	2.4493761663883	10.7948548800837	2.67505843749409	2.24772362831045
IL36G / IL1RL2 + IL1RAP	1.11067327665106	1.42239208462505	0.803147669205954	0.69790519846929	1.10501844093204	1.08768814048434	0.773490186479472	1.56204828993592	0.674986606510216	2.97479111753667	0.73717897712834	0.619416227309522
IL36RN / IL1RL2	6.7833865378526	18.5089266482327	6.5497474646241	6.7171233553193	6.28273138093439	7.58116253299416	6.69285412385649	7.69346395477264	4.90536334742185	8.98280998631214	6.34047707377386	6.24346430980355
IL1F10 / IL1RAPL1	34.5588842467075	35.6498433689429	27.1496016087245	41.8437904375302	31.3665554362576	38.9949775287613	34.7464360321081	35.092741211911	25.1486442610013	37.7021393569173	31.1254671969439	33.3447332149038
IL1F10 / IL1RL2	19.2351136877519	52.4843021004846	18.5726018125442	19.0472164122203	17.8154453837354	21.4973040963741	18.9783980685071	21.8157483724228	13.9097515880704	25.4718451260313	17.9791902861595	17.7040988500871
IL1F10 / IL1RAPL2	26.2773633450186	25.4774264059134	16.4257066930869	24.2681025874545	23.575326222086	26.3213159240903	23.3130060676262	26.4568027733389	15.6490501310285	23.9197709233827	29.9911716018766	26.1622494474498
IL1F10 / SIGIRR	5.48141114719484	1.88540687428695	4.67380511610343	9.15143642678218	2.30940958678052	6.48121341263581	3.37416823959217	4.00623878003829	19.5693559612415	4.09921656308107	17.929280660208	3.10186902721788
IL33 / IL1RL1 + IL1RAP	5.1613847241172	2.83370858719551	2.83444701767926	7.72140990159513	6.33638212456661	3.57610088898558	2.24071658520455	4.84006176805275	2.6735206277362	17.4618954136821	2.6761393492677	2.02284037619648
IL37 / IL18R1 + SIGIRR	2.21890253388582	1.24095529227419	1.83643360151559	4.90298919620437	2.57373984527653	2.44210539825475	1.73315169342535	4.02052429829651	20.0057336596881	7.2534011659999	9.94010937416281	2.10769837521107
IL17A / IL17RA + IL17RC	8.94206695195531	13.6550917315844	12.0947377432946	7.88313556592862	8.87893358694327	25.8547031990637	27.5511966860486	22.4662801862715	10.0802734543134	24.997656525957	12.5689619584874	6.98348825456652
IL17B / IL17RB	0.314442468434658	0.32169530201315	0.329774407771472	0.314901508534562	0.25657281317335	0.357561635152364	8.22118376968716	6.71906680397623	0.227683889552686	0.367931569599733	0.692448489526695	0.686417962724026
IL17C / IL17RA + IL17RE	10.5365493339175	11.7857330503294	13.8974782168136	11.0043648240421	9.57879039543799	33.3343516301994	33.1822365533258	29.0674132033954	13.6211025968553	34.6601310985207	22.3918905108379	11.0419315808275
IL25 / IL17RB	0.342587854767593	0.350489881198728	0.359292138489107	0.343087983022728	0.279538352736885	0.389566568866623	8.95705254232397	7.32048280206367	0.248063614547045	0.400864704306439	0.754428763216844	0.74785845084546
IL17F / IL17RA + IL17RC	8.76000015833446	13.3770644274358	11.8484803475003	7.72262936262254	8.69815223318772	25.3282831960863	26.9902348784489	22.0088508670684	9.87503197306428	24.4886865980679	12.3130490230084	6.84129950540715
CSF1 / CSF1R	0.244317389208732	0.274154380103249	0.255992733471804	0.278370476642692	0.300964429892526	11.8289975591763	7.90723500720507	9.70338932836426	0.323649856637299	2.30829998569733	0.488126048819944	0.34089122447118
FLT3LG / FLT3	0.371730290067663	0.446894047127365	0.324497410953422	0.36971294044718	0.36896876258718	0.970336201453998	0.829844985217459	4.21784250632835	0.628999266283923	0.550870936366551	0.449987632992438	0.442203036809868
KITLG / KIT	0.748446664676683	0.26569529191532	1.60611546729568	2.26776720161113	0.570644199513187	0.710336782013355	0.306508808102453	1.02328020639687	5.11677811323212	1.8843531575112	0.560516487281925	0.395941163523914
PDGFA / PDGFRA	7.97641851922758	9.90064522904913	22.7743600312368	13.562720080757	35.027337211947	14.1074008664949	18.1587723760419	15.8477078629853	6.73372189618866	10.8192547372809	10.4360895820747	11.4141425570919
PDGFB / PDGFRA	6.60080000289471	8.19317327683246	18.8466785434763	11.2236842302741	28.9864990174065	11.6744290004249	15.0270982475915	13.1146014788098	5.57241967741664	8.9533587698553	8.63627453568461	9.4456518351282
PDGFB / PDGFRB	0.682872403752442	0.662915055386883	16.5342492588032	0.934063683583938	16.7543625633573	0.922145988995441	0.914379688556207	1.0074440429746	1.77005620739561	0.741886068274258	0.961620675515917	0.779440218424505
PDGFC / PDGFRA	4.62755649234534	5.74390561348465	13.212651438426	7.86847545828719	20.3212734304232	8.18447456242411	10.5348966831684	9.19412180208062	3.90660023709153	6.27684121403032	6.05454615800477	6.62196816369417
IL34 / CSF1R	0.493699871074982	0.553992421701838	0.517292608276795	0.562512021246937	0.608168336757854	23.9032292741236	15.9783997211984	19.6079455331401	0.654009495651406	4.66445474483822	0.986371736171671	0.688849672620845
IL34 + CSF1 / CSF1R	0.347303129202325	0.389717139671282	0.363899915907569	0.395710423759286	0.427828279512953	16.8152086142289	11.2403274700774	13.793604657138	0.46007616707129	3.28130474366461	0.693883086870653	0.484585192072861
TGFA / EGFR	14.8652479539757	2.65708244597069	0.863448593913312	5.07888805022839	8.70099326774796	3.40620723535125	3.37390913611014	5.56749027567701	2.09577470542244	3.4334817925295	13.7940314097928	6.20782845325125
INHBA / ACVR1B + ACVR2A	11.6024609996956	16.728374242739	23.3866287416128	8.99461195646908	19.0670014533135	11.1415806672856	13.4971153785589	9.9354621907234	6.23610972179719	7.09296084977929	5.67368121102417	2.74299269547134
INHBA / ACVR1B + ACVR2B	14.4056940987047	11.6052755650422	13.2883257990404	14.5046673956912	11.0328356747885	16.3709036341054	20.1224467411146	17.2500840059872	7.81702268610515	10.509537277203	11.8347850595716	6.55146029930187
INHBA + INHBB / ACVR1B + ACVR2A	12.9834372842885	18.7194594193773	26.1702088518665	10.0651905002216	21.3364403961392	12.4677009339087	15.10360181697	11.1180248954995	6.97835911476196	7.93719645818586	6.34898787216878	3.06947583222629
INHBA + INHBB / ACVR1B + ACVR2B	16.1203235996299	12.9865868516658	14.8699611771642	16.2310771366835	12.3460126308751	18.3194410760024	22.5175094556709	19.3032653888101	8.74743934046145	11.7604289408115	13.2434135825162	7.33124411439295
INHBA + INHBB / ACVR1C + ACVR2A	5.71927770364644	7.98002904839034	11.1530651256071	4.66733449998098	11.9821284253076	5.21712152918258	5.28912221226701	4.79340171421329	5.63739146521479	4.07695534186451	9.17037510238064	3.14507336817268
INHBA + INHBB / ACVR1C + ACVR2B	7.1010939029603	5.53612890169581	6.33719227702431	7.52652086318957	6.93327969132018	7.66578785831049	7.88539454827962	8.32236897059761	7.0665236726046	6.04076563374096	19.1285717712595	7.5118039300627
GDF1 / ACVR1B + ACVR2A	14.5301310700064	20.9494753174774	29.2878192747321	11.2642387382101	23.8782125823062	13.9529559657176	16.9028670316242	12.4424954219705	7.80967862137453	8.88274055171754	7.10533150232325	3.43513702742155
GDF1 / ACVR1B + ACVR2B	18.040709071471	14.5336558397421	16.6413931980526	18.1646564803598	13.8167711516311	20.5018035005019	25.1999802977394	21.6028290534388	9.78950622711004	13.1614279183428	14.8210778821356	8.20460218321761
GDF1 / ACVR1C + ACVR2A	6.40060508169982	8.9306757121925	12.4817099323532	5.22334575562304	13.4095380680163	5.83862793552432	5.91920593189304	5.36443113280915	6.3089638813621	4.56263577870398	10.2628255739301	3.51974036333474
GDF1 / ACVR1C + ACVR2B	7.94703458654175	6.19563808880052	7.09213071891397	8.42314190369465	7.7592289664159	8.57899952818379	8.82476757244146	9.31379798029841	7.90834606614533	6.76039129696896	21.407324496015	8.40667176850628
GDF3 / ACVR1B + ACVR2A	11.6769411271557	16.8357593436959	23.5367554336641	9.05235141751877	19.1893989945389	11.21310224777	13.5837579342862	9.99924128813731	6.27614142256716	7.13849296819585	5.71010249266231	2.76060089476513
GDF3 / ACVR1B + ACVR2B	14.4981691290152	11.6797737601507	13.3736280637299	14.5977777691221	11.103659184329	16.4759940101333	20.2516195431717	17.3608181386422	7.86720280272312	10.5770015570634	11.9107565538713	6.59351634225302
GDF3 / ACVR1C + ACVR2A	5.14375874223616	7.17701540437279	10.0307554931271	4.19767038448073	10.7763918858105	4.69213349404799	4.75688889888284	4.31105171843892	5.07011254482681	3.66669984708936	8.24757942290177	2.82859120867624
GDF3 / ACVR1C + ACVR2B	6.38652566555806	4.97903982142506	5.69949386360317	6.76914279996772	6.23559824728547	6.89439564845267	7.09190377621189	7.48490637573572	6.35543416522754	5.43289601386974	17.2037035746971	6.75590680106142
INHBB / ACVR1B + ACVR2A	14.5287834813214	20.9475323703865	29.2851029927061	11.2631940428391	23.8759980111549	13.9516619068072	16.9012993849013	12.4413414498582	7.80895431720325	8.88191672703204	7.10467252242215	3.43481843760518
INHBB / ACVR1B + ACVR2B	18.0390358962398	14.5323079241544	16.6398498015707	18.162971809697	13.8154897231033	20.4999020724773	25.1976431399982	21.6008255114298	9.78859830496127	13.1602072692479	14.8197033097552	8.20384125208675
INHBB / ACVR1C + ACVR2A	6.40001146124702	8.929847441788	12.4805523233136	5.22286131941225	13.4082944080876	5.83808643532011	5.9186569585287	5.36393361171585	6.30837876011995	4.56221261966162	10.2618737540496	3.51941392703043
INHBB / ACVR1C + ACVR2B	7.94629754337013	6.19506347789409	7.09147296331197	8.42236070422257	7.75850934116897	8.57820387378558	8.82394912442673	9.31293417743856	7.90761261111839	6.75976430834967	21.4053390859642	8.40589209654745
BMP2 / BMPR1A + ACVR2A	10.9429835940784	15.3510301739485	37.1937415855558	4.41542684288558	41.6463287127676	4.59178550491995	5.79503978670772	4.84327060612924	5.61934266413773	3.18290416401958	5.53244120562229	4.52085329451431
BMP2 / BMPR1A + ACVR2B	13.5868824887732	10.6497459221584	21.1335529090073	7.12029580331151	24.0980262298318	6.74694913175553	8.6396519700728	8.40895201608882	7.04389932926066	4.7160629629824	11.5401712024349	10.7977651296257
BMP2 / BMPR1A + BMPR2	12.4300388277013	8.33901289602132	30.9350651663022	10.6277869282934	31.6976643892486	3.98295229808208	6.04300854687355	5.51418176168409	4.6517030159676	1.35966787789902	4.12072479922019	4.32283403270717
BMP2 / BMPR1B + ACVR2A	16.4281435799171	5.94506093101822	15.3374697217625	4.88150347248844	14.3783962308188	3.26206096691387	3.26221098928995	3.10021528385338	3.35849816487767	2.55337611775815	3.14507525456058	2.07357464769195
BMP2 / BMPR1B + ACVR2B	20.3972942488749	4.1243739143019	8.71477872452182	7.87188870426285	8.31984427493995	4.79311574655899	4.86353306237164	5.38263576032213	4.20990930520787	3.78330038197434	6.56034208647107	4.95259867239941
BMP2 / BMPR1B + BMPR2	18.660583817006	3.2294861784277	12.7565984249664	11.7496180191329	10.9436195762535	2.82953835947526	3.40180043892049	3.52967074643411	2.78017145001432	1.09074710032297	2.34254447814305	1.9827493777067
BMP4 / BMPR1A + ACVR2A	11.8332857379414	16.599963333436	40.2197598178984	4.77465830389394	45.0346017023263	4.96536520044297	6.26651416127126	5.23731069280897	6.07652262588873	3.44185972002265	5.9825510156038	4.88866206856512
BMP4 / BMPR1A + ACVR2B	14.6922876558535	11.5161907582107	22.8529420774707	7.6995907062169	26.0585998001784	7.29586919774073	9.34255905250216	9.09308975084848	7.6169787476918	5.09975365669852	12.4790594931597	11.6762525513776
BMP4 / BMPR1A + BMPR2	13.4413252032553	9.01746050541429	33.451888352714	11.4924452187343	34.2765313242652	4.30699838107223	6.53465722919227	5.96280601501242	5.03015749614895	1.47028809552323	4.45597981367534	4.67453230345718
BMP4 / BMPR1B + ACVR2A	17.7647088158189	6.42874076538678	16.5852996264064	5.27865411878776	15.5481975815708	3.52745658295288	3.52761881088898	3.35244341614676	3.63173974388987	2.76111436502727	3.40095311617603	2.24227708048176
BMP4 / BMPR1B + ACVR2B	22.0567826911864	4.45992581442379	9.42379798924337	8.51233190052685	8.99673235860605	5.18307532095278	5.2592216673076	5.82055765939558	4.55242021621056	4.09110313174472	7.09408012727563	5.35553350071408
BMP4 / BMPR1B + BMPR2	20.1787765141974	3.49223156623821	13.7944531223172	12.7055465391817	11.8339734625219	3.05974468720352	3.67856501575892	3.81683862945838	3.00636137170933	1.17948839043652	2.53312982930027	2.14406242423914
GDF5 / BMPR1B + ACVR2A	15.0593280994753	5.44971029112634	14.0595306847783	4.47476990040419	13.1803685139969	2.99026156803869	2.9903990903444	2.84190108951991	3.07866348625093	2.34062531360457	2.88302326587089	1.90080156083616
GDF5 / BMPR1B + ACVR2B	18.6977636846839	3.78072541661478	7.98865139499609	7.21599212859118	7.62662342603497	4.39374676116372	4.45829680953336	4.93414715791451	3.85913388130244	3.46807059932631	6.01372537586883	4.53994135063828
GDF5 / BMPR1B + BMPR2	17.1057583506627	2.96040095565739	11.6937011282067	10.7706237124647	10.0317821665565	2.59377733814547	3.11835775536247	3.23557373327628	2.54852374736616	0.99986455422724	2.14736045569357	1.81754397705759
BMP6 / ACVR1 + ACVR2A	13.0731423798912	13.9520638237511	42.7160120447443	13.6938222455781	39.7154406549762	12.2533028595296	14.5847263799383	11.7927621179852	5.99061745641179	3.48824565886369	8.51930763471196	2.72824976043608
BMP6 / ACVR1 + ACVR2B	16.2317020534236	9.67921586558049	24.2713172196684	22.0825910010463	22.9807466879916	18.0044148405146	21.7439335430334	20.4747532920818	7.50929580293735	5.16848302990564	17.7705040102145	6.51624775435481
BMP6 / ACVR1 + BMPR2	14.8496674590693	7.5790639998753	35.528090477509	32.9605789515965	30.2280356483527	10.6286151065129	15.208804324336	13.4263474166774	4.95904502626998	1.49010316621914	6.34543069465748	2.60874886792922
BMP7 / ACVR1 + ACVR2A	13.3423482594757	14.2393687045936	43.5956323579549	13.9758093421284	40.5332723456227	12.5056263696895	14.8850592287299	12.035602041735	6.11397796108189	3.56007660918253	8.69473964934228	2.78443065827546
BMP7 / ACVR1 + ACVR2B	16.5659498954089	9.87853304159393	24.7711191120462	22.5373220183635	23.4539727835909	18.3751668902283	22.1916908293062	20.8963752563425	7.66392936562227	5.27491390778879	18.1364393013414	6.65043218816009
BMP7 / ACVR1 + BMPR2	15.1554560501891	7.73513424918673	36.2596950580317	33.6393126018875	30.8504999869453	10.8474825826994	15.5219883643002	13.702826595201	5.06116309699867	1.52078779596437	6.47609761481014	2.66246896927885
AMH / BMPR1A + AMHR2	21.7214347014477	21.5281995107816	29.5977398420142	9.86504161370548	37.9521711165114	10.2730078484187	11.4250743955174	11.366173243205	9.94079242096004	8.6707240285511	12.3093225389981	15.6483414853308
AMH / ACVR1 + AMHR2	24.6264680651503	18.5685511420528	32.258840936805	29.0348972741947	34.3469887620922	26.0158832347949	27.2879103866065	26.2639748672442	10.0571854074959	9.0179587292056	17.9883374043685	8.96192708770512
GDF2 / ACVRL1 + ACVR2A	2.99882347452359	4.94783214812517	11.8722211743534	17.1968309265306	7.64290336615501	3.28141302174643	4.87900670107947	4.78739461960457	2.49465133107981	4.9754422040861	2.55852262221289	1.68642592871434
GDF2 / ACVRL1 + ACVR2B	3.7233595209788	3.43254847693827	6.74581807690658	27.7315257241159	4.42245190590375	4.82155072667954	7.27396556511437	8.3119393715872	3.12706910540909	7.37204059374427	5.33684642787241	4.02791904547408
GDF2 / ACVRL1 + BMPR2	3.40633721190273	2.68776985147127	9.874455218563	41.3922054271005	5.81713186606936	2.84632449009599	5.08777856236722	5.45056558764242	2.06507732561495	2.12540139276319	1.90566283976129	1.61255827680411
BMP10 / ACVRL1 + ACVR2A	2.44725184546083	4.03778063577195	9.68857134322359	14.0338291261761	6.23714917746969	2.67786488314851	3.98161420792845	3.9068522763374	2.03581175271954	4.0603123923017	2.08793523928862	1.3762427169658
BMP10 / ACVRL1 + ACVR2B	3.03852445348657	2.80120209348282	5.50506419537592	22.6308844392945	3.60903323591065	3.93472607310573	5.93606986348959	6.78312983051022	2.55190934181669	6.0161060166167	4.35524377493631	3.28706654497869
BMP10 / ACVRL1 + BMPR2	2.77981184918368	2.19341011068749	8.05825316556441	33.7789643104144	4.7471906284143	2.32280189892616	4.15198679809829	4.44804664445354	1.68524901150888	1.73447771266732	1.55515552717647	1.31596149368176
BMP15 / BMPR1B + BMPR2	14.3732444428986	2.4874995725054	9.82572191845577	9.05009905133713	8.42928178464776	2.17944127044045	2.62022398302481	2.7187156060579	2.14141659425503	0.840143848234661	1.80433606648618	1.52720524471543
GDF9 / BMPR1B + BMPR2	21.4408953901118	3.71065964465575	14.6572526907817	13.5002384326484	12.5741512068767	3.25112207435488	3.90864766419902	4.05556985665489	3.19439980071837	1.25326167200512	2.69156911675916	2.2781667716889
GDF11 / TGFBR1 + ACVR2A	9.26499746500219	6.4756620361409	15.8310882251373	4.19298581783764	14.9465873737534	6.96342605548083	7.8762839111367	6.44801846656748	5.67445956670592	9.68085932417693	4.67857701508199	2.53146425462035
GDF11 / TGFBR1 + ACVR2B	11.5034835548767	4.49247735045843	8.99525367308111	6.76158849063456	8.64861959533926	10.2317238748915	11.7425167581748	11.1951369835918	7.11298888941664	14.3439889346014	9.75908784768552	6.04623832598182
GDF11 / ACVR1B + ACVR2A	13.3385352897984	19.2314380702149	26.8859660711293	10.3404742323679	21.9199936774046	12.8086935106805	15.516686485058	11.4221037291053	7.16921777176665	8.15427939007269	6.52263317741795	3.15342623165584
GDF11 / ACVR1B + ACVR2B	16.5612156864527	13.341770998085	15.2766557558341	16.6749983412392	12.6836770232259	18.8204791944687	23.1333650662983	19.8312111776876	8.98668247732134	12.0820775743269	13.605621959722	7.5317542032026
GDF10 / ACVR1B + ACVR2B	18.9662051511988	15.2792385909802	17.4951037758903	19.0965111150958	14.5255774122205	21.5535547754598	26.4927500487719	22.71106340946	10.2917120772109	13.8366147911975	15.5814055068934	8.62550177902684
MSTN / TGFBR1 + ACVR2B	10.406070314368	4.06390246672345	8.13712140075837	6.1165441698342	7.82355563877589	9.25563439730238	10.6223001467594	10.1271394942666	6.43442155373963	12.9755961948328	8.82808706272788	5.4694372237287
MSTN / ACVR1B + ACVR2B	14.98130319416	12.0689881862274	13.8192881491287	15.084231172508	11.4736752844289	17.025036712876	20.9264804299905	17.9393465422579	8.12936788284973	10.9294674245694	12.3076682039985	6.81323735155313
NODAL / ACVR1B + ACVR2A	13.2290874570951	19.0736366946649	26.66535633755	10.2556266483365	21.7401316649168	12.7035932343723	15.3893660807085	11.328380957384	7.11039157156923	8.08737037891736	6.4691124534946	3.12755115173544
NODAL / ACVR1B + ACVR2B	16.4253245166628	13.2322966151457	15.1513048963053	16.5381735408298	12.5796025554721	18.6660498951851	22.9435468730236	19.6684884321895	8.91294327740423	11.9829394623578	13.4939825777569	7.46995325159248
NODAL / ACVR1C + ACVR2A	5.82748799691983	8.13101337340502	11.3640841581975	4.75564174107297	12.2088335615376	5.31583089074336	5.38919384637972	4.88409418136548	5.74405244853422	4.15409244834291	9.34388109923458	3.20457901367042
NODAL / ACVR1C + ACVR2B	7.23544853541876	5.64087396970849	6.45709368247442	7.66892468971032	7.06445923314692	7.81082665434422	8.03458836275408	8.47983046026502	7.2002242268806	6.1550585662919	19.4904895637719	7.65392930819674
FASLG / FAS	12.1957608032561	13.6180269927063	18.1734013096408	9.30248832396253	19.6048286339667	12.4305148844456	9.51612885211816	10.7821934895824	8.27144773871975	24.0152607098323	13.8225358565488	12.6538175470404
FASLG / TNFRSF6B	4.7741404560092	4.77999829705952	4.64610478733796	9.2553888595025	3.8829117819251	4.65391524207172	5.09985501472768	6.3519572364235	6.34449246065215	4.99869102960472	4.22453713393524	4.1702249382026
LTA / TNFRSF1A	5.14432775912039	3.02945660439284	6.64892386890587	4.82157952126843	8.98764525188697	6.41530905612931	5.2621843796888	4.56725820351808	1.39507193467672	15.807401757853	1.62252931533053	0.405517451367656
LTA / TNFRSF1B	0.110145409680373	0.113009190332063	0.164667387472158	0.587169689807834	0.173295444563787	11.2706290455442	6.04995079832444	4.65336566920071	4.80445804301967	17.1731117495351	2.14297613245785	0.57229719113094
LTA / TNFRSF14	2.82039124809599	1.70273425208681	2.46457474977242	3.86953142416386	2.51757635729441	9.91562138983359	12.5688703402957	12.4879355959814	14.1562153067088	15.6165450734428	8.11366839957358	6.51286057647902
LTB + LTA / LTBR	26.7651829038446	30.5814494896944	20.3122000970695	22.7816897897055	17.2261814311173	17.5872217793602	23.9226035794989	16.4076389346324	2.97999845315976	11.3529913666627	3.23699167736485	3.38782035511454
TNF / TNFRSF1A	3.97126426054868	2.33864817819569	5.13276660587617	3.72211245643507	6.93818824277473	4.95242308964715	4.06224598003624	3.52578414938134	1.07695301980981	12.2028324384661	1.25254318608315	0.313047114618629
TNF / TNFRSF1B	0.0850288996753098	0.0872396510668678	0.127118205014588	0.45327710698006	0.133778802155821	8.70058215927607	4.67037764863798	3.59225648882853	3.70889519699111	13.257118933067	1.65431226868287	0.44179599122963
TNFSF10 / TNFRSF10A	15.7529363679021	5.81399519329769	3.60158994275078	9.84809749970917	5.62534048201075	6.60398679681178	13.2772899079979	10.3244791641961	5.70416648899952	6.2568437525849	9.96679485732871	7.84364119228537
TNFSF10 / TNFRSF10B	10.9898174811699	5.64198853616598	11.4551159923066	23.3554569379957	22.5705966166345	10.0544115485089	7.25928500849046	8.89459915621905	2.04014380078735	13.7486262232108	3.76483679540254	2.75565137663491
TNFSF10 / TNFRSF10C	0.871950092666401	0.445072812594837	0.387964446125206	1.74656744089991	0.390033589837874	0.913526949142819	0.493835632756707	0.474526788600115	0.398708076940981	16.1917885315227	0.489976274018128	0.408009275841675
TNFSF10 / TNFRSF10D	3.3586086681513	2.46651506752304	11.1467507859215	14.2948019424482	24.0297647663726	6.23699521971606	3.80200393530637	2.74478279615938	0.518975293526753	1.44571688911024	1.80689853592944	0.911464523429219
TNFSF10 / TNFRSF11B	0.397251392320952	0.255538038488906	31.6082393547128	0.886215159654777	34.2533391016771	0.26321282729293	0.274202548350335	1.43162231780447	0.289363651549328	0.260973703798798	0.25275298671081	0.278346213667062
TNFSF11 / TNFRSF11A	2.78352735837929	0.766547981653506	0.293843392967177	2.7575765152504	0.318543272376013	1.46197734500916	2.86092741152681	8.46625287626851	9.8904344709755	0.347988448814131	1.49589584066795	0.33430009199889
TNFSF11 / TNFRSF11B	0.503577362606292	0.323933846313272	40.0683147210084	1.12341429489592	43.4213863027705	0.333662823930972	0.347593989064298	1.81480192388053	0.366813023939277	0.330824389817156	0.320403363963187	0.35284672345883
TNFSF12 / TNFRSF12A	NA	NA	NA	NA	NA	NA	NA	NA	NA	NA	NA	NA
TNFSF13B / TNFRSF13B	10.0496233383991	11.4049671452761	13.2683138901381	14.5172381092158	10.7731426743171	16.5479112499886	12.8827938739597	13.6906764155078	10.8489286604035	25.487156625124	15.0310285719535	27.3277469801421
TNFSF13B / TNFRSF17	0.132013966595763	0.125152064160946	0.13893234559383	0.14525066110737	0.133284689268877	0.447294380936233	0.142195435914913	0.474195877852887	0.145101324041086	0.168353945686677	0.187037088879307	16.5156296462692
TNFSF13B / TNFRSF13C	27.8965333519375	35.132065990446	19.1720702976434	25.9203546399749	20.8115667105309	28.1558414580575	21.1833346046097	25.1342382114261	19.0202174116774	31.9454840411992	28.2434256001625	47.2609935347667
TNFSF13 / TNFRSF13B	NA	NA	NA	NA	NA	NA	NA	NA	NA	NA	NA	NA
TNFSF13 / TNFRSF17	NA	NA	NA	NA	NA	NA	NA	NA	NA	NA	NA	NA
TNFSF14 / TNFRSF14	0.759910223219062	0.458775060537982	0.664041043775033	1.04258460249961	0.678321496329335	2.67160879498223	3.38648514540437	3.36467854688383	3.81417037119244	4.20763334189249	2.18610080030839	1.75478821876502
TNFSF14 / LTBR	5.08459033786908	5.80956771907567	3.85871513471287	4.32784487971604	3.27246318389468	3.34105013406991	4.54458463646517	3.11696440461435	0.566111257159557	2.1567313930275	0.614932341976552	0.643585314022915
TNFSF14 / TNFRSF6B	1.23805762510046	1.23957671421101	1.20485467739838	2.40016079467329	1.00693906756637	1.20688012954578	1.32252380215231	1.64722616842319	1.64529035973709	1.29628937433832	1.09553132325743	1.08144677156015
TNFSF15 / TNFRSF6B	3.58119358010496	3.58558768265724	3.48515105289093	6.94268203259612	2.91266226322297	3.49100985629396	3.82551963154342	4.76475057359252	4.75915107200357	3.74963417794221	3.16892337005318	3.12818253126317
TNFSF15 / TNFRSF25	1.24192387038963	1.85158823937536	0.567505651432721	1.38162767436145	0.613315699269171	0.828892394970109	0.548283396066054	0.70294813825235	2.86302434713593	0.803023191485997	7.61358239673503	0.563194117518703
TNFSF8 / TNFRSF8	5.50901003572962	5.93631006757757	7.10002079261028	6.74556091310115	6.83449155971591	24.4315756135959	8.34108133766004	9.31629490442306	6.82028263755434	25.1263221313397	7.77233266106405	7.72776653342033
EDA / EDAR	8.24703303751963	6.61357235492209	5.59103992030032	6.40328547021917	5.56114131110085	7.03613936494122	5.65858862997319	6.19276085957155	6.20204483137661	5.63802344904234	13.1671129925496	6.43650614710747
EDA / EDA2R	47.6908435499461	46.3872099373407	46.3066765867551	41.8605645231717	38.2086007778636	43.622231567233	40.9527001311528	41.4857581227969	31.8003486927995	45.7633960470899	43.6617086998731	45.3838986112944
CSF2 / CSF2RA + CSF2RB	0.0110729269050888	0.030698386470129	0.0215418289750371	0.0544281775596757	0.0495813847088109	0.491983836025057	0.390293820059257	0.867739483345996	0.0194962265010374	0.772091100297781	0.0279872039881329	0.0662259605893979
CSF3 / CSF3R	0.0428838950243831	0.0367940073990864	0.0473408238522448	0.0507724717837811	0.0494382021241797	1.28137328020746	0.420973781724075	0.209119334256156	0.0564678765520933	5.79932226129699	0.0588675918341391	0.046691635339503
EPO / EPOR	9.26101977804951	9.28069677157331	10.5742452153988	23.147202436014	10.7681634124449	21.6047685414944	15.543874304405	14.7777596356647	13.214516052104	34.0090148937237	13.139803092236	13.0609609186965
IL12A + IL12B / IL12RB1 + IL12RB2	2.31564444035762	2.57202227727742	2.54364507896391	2.63151761064488	2.4728242284623	3.37007166336485	3.26219803103155	2.85200281990712	12.1548079211498	3.28958646576001	8.50425021568599	3.70387019866728
IL13 / IL13RA1 + IL4R	9.25653558045763	6.73085992261792	8.77467910295988	13.9968251304129	6.75454388037278	17.3008616193174	15.9961624190275	18.3292994156806	4.59713561948123	29.4463116693341	2.99939133332789	6.86165759963556
IL13 / IL13RA2	0.388031062334217	0.230441510171816	13.4554723212783	1.92355037882345	1.10746162655387	0.256978329169487	0.270961430514865	0.255544384220104	0.242373756653205	0.2858767386166	0.267872353224187	0.265678925562167
IL15 / IL15RA + IL2RB + IL2RG	0.73074485929648	0.638737100541973	0.701178226901243	0.907076935678809	0.534896181946088	3.59813155415342	3.96090240236866	2.99943979744979	8.15360318301034	4.70560770412383	6.12294028876786	2.58804490195196
IL2 / IL2RA + IL2RB + IL2RG	0.522134099231893	0.553343286744988	0.38471668866905	0.49702821381669	0.444199198580933	2.78870049688056	2.56397155133589	3.31007279317948	8.22194416505927	5.78299605526499	8.00442231948672	2.44830451725578
IL21 / IL21R + IL2RG	0.971201046512818	0.971606230944727	1.14203742546574	0.956486534502907	0.888438491172834	5.58536318928312	8.45175514154116	11.5418956118372	12.4719048385706	15.095118584732	18.3455702369276	19.8989012660778
IL23A + IL12B / IL23R + IL12RB1	3.30020746044292	3.17557481944543	3.4248262687898	3.745661164479	3.23413316871468	4.48367907501097	4.13291988580544	4.12296586484626	3.48695495309053	4.67547290108943	5.22113402522572	4.97072710431097
IL3 / IL3RA + CSF2RB	0.346992892438407	1.25918194763783	0.856097275386851	3.08695577295408	1.89977197761539	6.41012406749682	5.14235154261455	14.1367440992349	0.777863859240039	10.644327464076	1.05404339989999	2.70985268503458
IL4 / IL4R + IL2RG	3.25490251108311	2.71372525520356	1.57635258384397	3.01765886565338	1.68706589765135	11.3566516730811	16.8093090844396	14.0520928790196	13.4689292015779	25.8693745152232	19.2272898518918	19.2213802323736
IL5 / IL5RA + CSF2RB	2.56211756113323	7.93846906934703	6.26389115662089	13.7612588627796	11.9390319361275	20.8869125767278	18.3174834183762	26.2603276276282	4.97410078345597	45.3607004138743	6.9023731295374	16.2170625124595
IL7 / IL7R + IL2RG	0.680105017850981	0.402109427719212	1.14295246305232	0.939754705021253	0.455855604980793	6.64271447183266	11.8846367356825	14.4345707215504	6.07848698267039	8.23599828596213	32.0233653623492	2.72771875542659
LEP / LEPR	0.651797542036769	0.313039279749097	1.66048456732751	3.20067333618183	19.9758116865071	0.880680311169365	0.772108658181101	0.68001690813591	0.460152267084138	0.280654746969986	0.24081541515283	0.194473152700198
TSLP / IL7R + CRLF2	0.0539758363085279	0.0341070602946722	0.127686708345224	0.0851029921938385	0.045991156013909	0.326811906538686	0.248735936628665	0.980313789455593	0.14688651412529	0.18806040362188	0.495634712515116	0.062208347669044
CTF1 / LIFR + IL6ST	7.06658771679355	2.57359500370035	25.9170291545732	36.6293515526815	32.6783998430646	4.06518696834943	4.09524119670864	6.13602764521094	3.94741737466405	3.59424664544921	5.36290002061267	2.23507846123694
CNTF / LIFR + IL6ST	NA	NA	NA	NA	NA	NA	NA	NA	NA	NA	NA	NA
LIF / LIFR + IL6ST	2.54558961946599	0.927083479139463	9.33606473552907	13.1949536066306	11.7717063390547	1.46439811724495	1.47522452099148	2.21037492272052	1.42197409773383	1.29475176947319	1.93187195430442	0.805140013488494
OSM / OSMR + IL6ST	1.5861026497038	0.833440602363832	5.77847226372685	2.31279656990906	5.82790961395142	0.320606444286571	0.308525401694391	0.442164717024926	0.277719206885408	0.295843020582505	0.424438614458894	0.176571465377141
IL11 / IL11RA + IL6ST	2.90796482199441	2.04269317708517	11.2222973045646	8.43056772470931	12.1972093928586	3.82672419912262	3.24635886565146	4.59211069401854	5.47744996105537	2.73079168102804	10.5814074089421	2.03711328917465
IL6 / IL6R + IL6ST	2.78037457635908	1.78959183814304	4.03043456036007	4.80865797111606	3.93603107612315	8.54176964908251	6.7520171587572	8.52477585848842	1.89172492920517	9.12708883235732	9.02174417174482	1.9403885524749
IL31 / IL31RA + OSMR	12.7384283685112	10.2331024021171	22.9949891152675	8.35133522996433	25.6309555371084	2.79257711087942	2.45171691705116	2.85020384172021	2.25290260147303	2.96387527126042	2.89169087593129	2.91761498772876
CNTF / CNTFR + IL6ST	NA	NA	NA	NA	NA	NA	NA	NA	NA	NA	NA	NA
THPO / MPL	2.86012015226452	2.91908650606451	2.64088627275173	2.53252929782012	2.28473621561218	6.77693080424967	2.62520671048773	2.46536970486593	3.34956802650836	2.9951163834916	2.56439899632942	2.56192847706513
GH1 / GHR	3.37880105871086	6.00156024325294	22.3889140369553	4.88127124663178	12.8750498024221	0.871029801491296	0.816559205758335	0.862378508321689	0.857998374565767	1.05800029981977	0.895545978955564	0.873278587553666
IL27 + EBI3 / IL27RA	2.41037850240648	2.14114377157164	3.1062047493276	4.49885209278757	2.59229386107867	9.67789708136036	13.869530137432	14.5686664650384	13.7695933025717	4.06494200271066	11.2339422044733	5.29638986967462
IL9 / IL9R + IL2RG	NA	NA	NA	NA	NA	NA	NA	NA	NA	NA	NA	NA
IL27 + IL12A / IL27RA + IL12RB2	0.805982947761659	0.877654412565391	0.867540219835322	1.09915053198397	0.823278444419109	1.75316356908555	2.15088346385983	1.97412386355184	9.12448622317198	1.09379101630339	4.5560180674974	1.26295901952273
IFNA1 / IFNAR1 + IFNAR2	3.34798640765546	2.05536705652199	4.14811789657744	5.33647895079756	8.35310914614485	11.3162860510733	11.0309084439118	10.427494703521	4.95135059510486	25.9339868902981	6.05503150629871	6.13799849556009
IFNB1 / IFNAR1 + IFNAR2	1.18184813748817	0.725550056610337	1.46429668858318	1.88379131239112	2.94866982256357	3.99467917855437	3.89394012156971	3.68093346073472	1.74783997494586	9.15476658861502	2.13744228225903	2.16672985090249
IFNG / IFNGR1 + IFNGR2	4.0984377973974	3.1358275051661	3.24094852301747	2.91343465260493	3.17988464905978	8.65164190646385	8.48962657794655	8.66743739396764	1.58555863338853	10.430235588299	1.28706545257062	2.72621093490639
IFNA2 / IFNAR1 + IFNAR2	4.01437179335398	2.46446864832672	4.97376197270421	6.39865518179055	10.015717407459	13.56868696512	13.226507613966	12.5029900113831	5.93687062843083	31.095904458743	7.26022890390916	7.35970969651597
IFNA4 / IFNAR1 + IFNAR2	3.39473087135721	2.08406401614754	4.20603376684614	5.41098667461636	8.46973495035537	11.4742836227909	11.1849215839217	10.57308300297	5.02048117091553	26.2960762661878	6.13957163460148	6.22369700593069
IFNA5 / IFNAR1 + IFNAR2	2.8786703116648	1.76724855024937	3.5666404770517	4.58841872516524	7.18218187926927	9.72998475114582	9.48461098156559	8.96578294327316	4.25727712877829	22.2985965395496	5.20624557899066	5.27758237064813
IFNA6 / IFNAR1 + IFNAR2	2.91665023665547	1.79056485955592	3.61369718140518	4.64895632764839	7.27694046552998	9.85835794119524	9.60974681674127	9.08407358679992	4.31344579295644	22.5927945310798	5.2749345204689	5.34721249875176
IFNA7 / IFNAR1 + IFNAR2	2.28421528913488	1.40230582912655	2.83011732031837	3.64089495157015	5.69903736162361	7.72071044105191	7.52600717345067	7.1143188558628	3.37813519951707	17.6938619665802	4.13113849902591	4.18774400522838
IFNA8 / IFNAR1 + IFNAR2	2.75448083463481	1.69100721328621	3.41277109721887	4.3904685397745	6.87233347186172	9.31022090640887	9.07543287149841	8.57898773078301	4.07361281055042	21.3366068905342	4.98164156194689	5.04990079421417
IFNA10 / IFNAR1 + IFNAR2	3.96699822368098	2.43538547336726	4.91506664713897	6.32314470277366	9.89752200582411	13.4085629979336	13.0704217025868	12.3554423254897	5.86680966526315	30.7289419370204	7.17455100023549	7.27285782079829
IFNA14 / IFNAR1 + IFNAR2	4.22404560032339	2.59318979082451	5.23354548590623	6.73286199185028	10.5388462322053	14.2773901939199	13.917338545202	13.1560310472252	6.24695806682128	32.7200680899782	7.63943638944207	7.74411314235848
IFNA16 / IFNAR1 + IFNAR2	4.02224883580626	2.46930445456602	4.98352154063246	6.41121069012386	10.0353703532423	13.5953115850476	13.2524608059805	12.5275235095666	5.94852001826843	31.1569211687346	7.27447500123976	7.3741509961016
IFNA17 / IFNAR1 + IFNAR2	3.50004795865403	2.14871937771763	4.33652046584599	5.5788554623252	8.7324974045675	11.8302582716698	11.5319191538325	10.9010990807732	5.17623503588626	27.1118776550569	6.33004381820285	6.41677906919909
IFNA21 / IFNAR1 + IFNAR2	4.1093286748297	2.52276376133225	5.09141249199902	6.55001045553655	10.2526315100165	13.8896438336545	13.5393704927647	12.7987386370008	6.07730274324739	31.8314541950574	7.43196404230777	7.53379797665605
IFNK / IFNAR1 + IFNAR2	3.15821196967477	1.93886236370019	3.91298948007592	5.03399047851234	7.87962855196553	10.6748432362337	10.4056417326811	9.83643138785683	4.67069241373267	24.4639666490417	5.71181320695445	5.79007736536741
IFNE / IFNAR1 + IFNAR2	3.52799560162716	2.16587675462426	4.37114728443728	5.62340224068412	8.80222579760943	11.9247220728412	11.6240007376032	10.988143609512	5.21756691774526	27.3283641392381	6.3805887840791	6.46801661010763
IFNW1 / IFNAR1 + IFNAR2	2.67825138118201	1.6442090820258	3.31832365281145	4.26896360389678	6.68214364809596	9.05256325916863	8.82427291462269	8.34156674833404	3.96087676453334	20.7461225199947	4.84377608516085	4.9101462630904
IFNL1 / IL10RB + IFNLR1	NA	NA	NA	NA	NA	NA	NA	NA	NA	NA	NA	NA
IFLNL2 / IL10RB + IFNLR1	NA	NA	NA	NA	NA	NA	NA	NA	NA	NA	NA	NA
IFNL3 / IL10RB + IFNLR1	NA	NA	NA	NA	NA	NA	NA	NA	NA	NA	NA	NA
IL10 / IL10RA + IL10RB	1.3656230884868	1.87439575033607	1.6400171575224	1.75578621351324	1.510847265631	29.4978314509518	22.3634478414257	26.9958649208195	12.1643513790358	19.4899042566405	13.6767270607115	6.26759866447823
IL19 / IL20RA + IL20RB	6.35744828231409	19.9089611096855	1.26594237686658	0.352033997115387	0.911495664758229	0.37685758768031	0.394233813570396	0.41009606593052	0.366071865225759	0.369259736049724	0.344454370865883	0.385814352617096
IL20 / IL20RA + IL20RB	0.361336624439173	1.13156041292183	0.0719520356090055	0.0200084641756931	0.0518064405826032	0.0214193560969286	0.0224069641009265	0.0233085227875704	0.0208063308121289	0.0209875189919657	0.0195776629419457	0.0219284294018829
IL20 / IL22RA1 + IL20RB	0.321574763829642	1.15781094222708	0.108841754271826	0.037447736834834	0.096770522584921	0.0431409556783948	0.0429144681978901	0.0462277145476827	0.0383816366229316	0.0499712897945774	0.0393513334214407	0.0408986704301296
IL22 / IL22RA1 + IL20RB	15.3430121754243	55.2416090487762	5.19307031776861	1.78671073362997	4.61712632098575	2.05834624692038	2.04754005016047	2.20562204166892	1.83126906789963	2.38423593508734	1.87753535325365	1.95136207485664
IL22 / IL22RA2	0.461342974354818	0.465119218005907	0.541499089590211	0.495186667454206	0.474999201394922	0.530574107958128	0.589315675863966	4.13380038938736	0.434076193274744	0.605284696634672	0.527249113548363	0.534374101569287
IL24 / IL20RA + IL20RB	13.6011134292572	42.5931956166757	2.70835484585311	0.753140900735466	1.95005218699793	0.806248445775858	0.843423112215681	0.877358786406493	0.783173490541233	0.789993615652622	0.736925061959763	0.825410532584069
IL24 / IL22RA1 + IL20RB	12.1044326619867	43.5812948087044	4.09692498785062	1.4095745681747	3.64255036789821	1.62387367330704	1.61534843201042	1.74006271884072	1.44472759748411	1.88097506516875	1.48122806617859	1.53947155644512
IL26 / IL20RA + IL10RB	7.32083871874723	15.7643458956164	3.77747863889517	2.65990778867653	2.70054189150609	4.87514182820919	4.49355397707067	4.04862537713251	2.42810429871927	5.25626865380142	2.59574408391313	2.34147238663141
CLCF1 + CRLF1 / CNTFR + IL6ST	12.4994902401807	8.88273130661887	22.2082347389543	28.9389777254191	25.772569070153	12.9177757899473	12.811157520851	16.4070584176213	11.4978968382845	11.3864813273055	14.9473236257752	6.56589569858769
MIF / CD74	11.2760278745	1.93638167194334	0.161604964046946	0.303701109660143	0.468211642409989	28.0509598195815	34.772770099737	46.1299460752162	4.28959857148849	10.5296228531176	6.25214087965368	28.9430385915787
MIF / CXCR2	0.121661231202435	1.06938941582402	0.0778631879695586	0.0888447148912521	0.0846932921774146	1.12150311092996	0.18407130840172	0.90288964707337	0.702187251830736	39.4477547170587	0.153752676708465	0.0934870513450292
MIF / CXCR4	0.0590337992658764	0.0602463854129593	0.064841448707168	7.96365952096673	0.0850937647075696	22.2338944991467	11.2563733830467	23.271864337666	31.6686263870533	59.9519609870711	27.8650794944971	25.8125553208059
IL16 / CD4	1.93023509775149	1.65746828471016	0.784018271364697	1.05897429892326	1.86514866330993	18.9292218762507	13.4351318605658	13.6331443123184	0.83928250166563	3.12159366056666	9.1625888395537	1.77372954928515
TXLNA / STX3	1.39929217525703	1.83699076767743	1.76310814082386	2.36830200662252	1.80601976753174	3.83079554512866	2.91923443140288	3.21811525223332	2.342199825661	31.6146745463071	2.55576600245475	1.725793682817
TXLNA / STX4	9.66050567462623	7.22381909126842	14.5811005902505	12.6385380643552	12.2554848810864	18.0599172254238	36.1112128482822	22.0176972169599	13.6804936708331	27.9561621473406	7.51068371726788	7.93125853149176
TXLNA / STX1A	20.32584951011	12.9047811633626	18.44515377878	27.8605787785513	19.6420635848049	16.5724222761972	15.9891373327034	13.9848934150088	17.8328708742062	13.2888845383759	20.6440840285426	12.1397601048348
PRL / PRLR	3.96139196354111	4.48551459256347	4.29049221897376	3.98170679412337	6.89079053350331	6.54408409156604	7.81534104533604	5.36460627045718	3.92545034020326	7.25916612806166	3.93390719275335	4.23902798149869
AREG / EGFR	2.87687569434362	0.514225926829277	0.167103453695169	0.982918659092164	1.68390571930802	0.659204261887781	0.652953601490596	1.07747798773218	0.405595879027195	0.664482714750662	2.66956284972239	1.20140281864837
EFNA4 / EPHA2	19.0632298725718	4.87997636748331	3.87546106820299	10.133866979832	2.64327668240865	0.666519667760642	0.76123562054768	1.64715000463494	0.576795866331325	0.889528128026421	0.578819711476347	0.633632184154031
EFNA4 / EPHA3	0.717293326662076	0.819763801899515	1.01445770485065	0.81816270072393	7.93121478337781	0.799269706852027	0.799269706852027	0.815063321384036	0.733058015160143	0.824643348339393	0.816749964392532	0.862459833248448
EFNA4 / EPHA4	5.71858773242123	15.9452269361044	8.44197419552544	4.5188483977186	5.99428283565348	0.816414492893249	0.48891742445128	0.71767695332298	8.653659322156	0.616412897947646	8.45950400794274	1.79851766851721
EFNA4 / EPHA7	5.44705413874523	5.72618831870664	6.5802164053597	6.91272734073692	5.32017496603551	6.53354820390325	5.82185813169236	6.55388526417097	5.35786851336572	6.3668760558445	7.2575916235585	7.52524748485285
EFNA5 / EPHA3	1.48529953032357	1.69748517751265	2.10063790717191	1.69416977677532	16.4231690924349	1.65504804807484	1.65504804807484	1.68775189094435	1.51794347604497	1.70758925595023	1.69124442318356	1.78589586384144
EFNA5 / EPHA7	11.2792168185567	11.8572200579333	13.6256563012926	14.3141868058792	11.0164880733855	13.5290204409997	12.0553235715337	13.5711323984668	11.0945401143912	13.1838923685252	15.0282973911315	15.5825324722229
EFNA5 / EPHA2	39.4742364437478	10.1049686888106	8.02491852416327	20.9842017289491	5.47343390627475	1.38016249793258	1.57629085290195	3.41075406297391	1.19437139244166	1.84194619084988	1.19856216925724	1.31206237467933
EFNB1 / EPHB1	0.0877505160367429	0.0861354758642875	0.380718803320151	0.251811680222003	0.140113707405908	0.148440136739455	0.125949206930447	1.04010562690436	0.100712248702859	1.71860782795888	0.102855891767355	0.10192697977274
EFNB1 / EPHB2	7.67009797677252	6.72604638659959	5.77634179289268	8.82639415417542	6.20802569912309	7.1159323273061	5.68269607778449	6.50260423190243	6.08784995965968	6.43120921526943	6.90452410245283	6.58660563276167
EGF / EGFR	19.6213790286823	3.50721507937615	1.13970868063622	6.70387657079906	11.4848731323607	4.49602209273557	4.45339022752363	7.34880691366771	2.76631711634656	4.53202313529408	18.2074271120856	8.19402107542406
VEGFD / KDR	NA	NA	NA	NA	NA	NA	NA	NA	NA	NA	NA	NA
GDNF / GFRA1 + RET	2.18534137493268	2.11002021502221	11.601566800853	3.13762523778294	4.74110880218545	2.97610796740029	2.75509862768653	3.24734086568641	2.1763750012271	2.76401795320553	2.59538806162319	2.5544423346409
GDNF / GFRA2 + RET	2.07487821721271	2.01128361408792	4.54334856149124	2.13280124191809	2.127929014673	3.25441155561763	3.04681176386591	5.57085346493679	2.35399576461246	2.57423382743255	2.3874735617967	2.42424466913018
HBEGF / EGFR	5.44298071522942	0.97290328132906	0.316155778888651	1.85965883635387	3.18590976123119	1.2471988594804	1.23537275796818	2.03856284782876	0.767377802267274	1.25718556735081	5.05074972050436	2.27302569449991
HBEGF / ERBB4	9.01246348240335	3.15623681124551	3.39157025769803	3.54730562667396	3.19930437007342	3.72611290216484	3.31210035747986	4.10849271059844	3.14132881011277	3.95518397399187	4.3599117458403	3.97990387382932
HGF / MET	8.8795649324976	1.72985491979431	3.55651752176775	4.16445730898177	5.04443951747092	1.83423379102087	0.858355696564438	0.494534656669827	0.180693071940669	0.629237608256199	0.177860134862358	1.38158022361247
NRTN / GFRA1 + RET	2.75375983121396	2.65884725280351	14.6191935968442	3.95373759190185	5.97429542342116	3.75020885431926	3.47171385623428	4.09199081514772	2.74246125789937	3.4829531438886	3.2704617559947	3.21886583623724
NRTN / GFRA2 + RET	2.61456464182728	2.53442875753211	5.72509673378775	2.6875537411807	2.6814142227375	4.1009006276534	3.83930306946326	7.01986091202552	2.96628208928561	3.24380519741649	3.00846763255173	3.05480309276207
OSTN / NPR3	0.455341006328718	2.27693392837927	5.8754522094897	0.448596727509667	16.7840166411781	0.585757646441779	0.450672239577213	0.494872942559158	0.569474955574213	0.593574392109113	0.505303970271642	0.432723828874928
VEGFA / FLT1	0.501449951904092	0.467596407639798	2.01124541795379	12.4792400643824	0.569973881983294	1.55774709040976	2.32184689645849	2.38307901921958	0.531994240655647	1.25335476019984	0.715136769311186	0.703391335250084
VEGFA / KDR	0.328000413969779	0.260697438171142	0.256982035251838	23.3102831072564	0.329225980904966	0.309358895850356	0.333870234554095	0.314019719211791	0.282227721754799	0.368591559454731	0.299372232774776	0.303166557651516
VEGFA / NRP1	3.19696884747355	0.319424266872529	18.9490393609518	21.2219908923099	12.450388441264	4.5081210213461	17.5931265941271	16.9697989593601	0.198736817624311	0.965846185096258	0.184541330651146	0.220191360436027
VEGFB / FLT1	0.189179217100209	0.176407479909552	0.758771303337671	4.70797306176024	0.215030856722048	0.587682527209036	0.875950184920104	0.89905088520204	0.200702489983097	0.47284613625564	0.269795646851988	0.265364512674501
VEGFC / FLT4	3.07062053678718	2.60049794425839	2.88003029657281	14.1056630908661	2.92238368328711	3.16591565689437	3.00238452485858	3.2250744011811	3.90954338901286	3.55970131194048	4.0391428359158	3.35297644821589
CALCA / CALCR	31.9763709900231	29.4861295268001	33.4120447895752	35.6308133888829	31.3237919902267	34.4213669759269	33.9457093938531	35.6727221319891	34.0545841124516	37.8868722167504	34.056946389374	37.6755609215783
CALCA / CALCRL + RAMP1	0.933752144384191	0.929701288739711	1.16519720436477	4.17444741387079	1.81691383738311	1.12617042006596	2.92834978807346	10.1295495683957	1.86872010098158	0.971992301531727	0.804335397106663	0.970444356272945
CALCA / CALCRL + RAMP2	2.39396781167065	2.51370463455968	2.25813435563506	20.763938282082	2.39999656078983	2.45400350054915	2.31629084999865	5.44233542715672	2.1629956641988	2.40671581276735	2.08222695023235	2.38335906207537
CALCA / CALCRL + RAMP3	1.34132519829129	1.08476063602164	1.26483631636923	10.9719719293916	1.19055323554839	1.28959404449097	1.16494131763525	2.81752222105777	1.12457863586574	1.23531183093633	1.15736573304364	1.20773383498725
GAL / GALR2	12.2203332435045	13.6309088521833	12.0806722921501	12.6567737164868	13.1281294273077	13.4074513300163	12.0651544086663	12.0633748348723	14.2883896385591	25.9370338229483	10.0843422227911	12.3658134011652
DLL3 / NOTCH1	10.1466053900373	11.6191310241871	6.50957152960245	23.6151738092075	8.46143375258712	15.9166593168	14.5242501921993	11.6302863215044	36.7284232636246	40.2050745679942	11.8454610789017	15.236938940802
DLL3 / NOTCH2	12.1868510176554	25.8305488700419	27.8740128994569	9.2870955666618	41.7079977344164	41.3686324151779	33.731566044536	23.4867042792276	14.8686761297149	42.5199350322137	10.5805693700831	8.4649426801732
DLL3 / NOTCH3	32.9548516108571	43.1504720998798	11.5428044348337	3.02204414455835	42.4411863355292	2.82087651285213	6.23765614289255	4.01071019413809	1.81744256323331	2.43422972195062	1.91631642335868	2.20242571014861
DLL3 / NOTCH4	5.46525742546199	4.99164879488905	4.41169683273422	20.1262512158303	5.03979007320021	8.24419391078722	5.29052589773754	8.96852140097357	4.38305508662361	6.25944076255677	4.43525862565765	6.50659464674356
JAG1 / NOTCH1	5.15689143101311	5.90528505950195	3.30841225712143	12.0021310356822	4.30042300212497	8.08945266776156	7.38177730175507	5.91095460660014	18.6667840052969	20.4337506538401	6.02031461617363	7.74399287626214
JAG1 / NOTCH2	6.19382198953826	13.12806904436	14.166635317295	4.72005579262426	21.1975934663342	21.0251150817424	17.1436669903924	11.936837926033	7.55682768535793	21.610250934776	5.37744845910683	4.30220637280956
JAG1 / NOTCH3	16.7489111234386	21.9307138951643	5.86649297885381	1.53591797001568	21.5702278469032	1.43367691537079	3.1702144979909	2.03839572323721	0.923693552712597	1.23716828552041	0.973945015387235	1.11935665530662
JAG2 / NOTCH1	10.4437273643044	11.9593728111166	6.70019062536501	24.3066944503612	8.70920902373027	16.3827451709506	14.9495622769772	11.9708547678273	37.8039378039378	41.3823955213574	12.1923304649255	15.6831206149532
JAG2 / NOTCH2	12.5437172892087	26.586942105183	28.690244676004	9.55904860552574	42.9293286281699	42.5800257101213	34.7193239313377	24.1744629606999	15.3040740028535	43.7650418001269	10.890399065756	8.71282070287234
JAG2 / NOTCH3	33.9198650509098	44.4140428181677	11.8808111583064	3.110538344149	43.6839871136724	2.9034799419246	6.42031276909734	4.12815539726638	1.87066254191062	2.50551101387075	1.97243171484207	2.26691910966708
CD58 / CD2	0.442591582880393	0.465690216578479	0.325511658395004	0.449675315000758	0.429179716732503	2.30850329324145	1.35151312205787	1.18106220794058	11.6234235850712	0.852314648722294	33.4084140992995	1.3903004908236
FN1 / ITGAV	14.0031389354326	11.8405496278159	26.6211355971532	29.7454246073054	49.9522832531789	6.24169312148044	12.2789686283931	9.69592754235567	2.50804688642807	1.47229353349431	1.98154820003841	1.08029031032014
CD209 / ICAM3	0.632842889541301	0.29560374732962	0.831700386573284	0.8796043893811	1.03572137782839	6.95132261315854	1.09891471092222	3.56524891344267	11.7146411901863	25.9189418731707	8.09416612365029	7.61678367352396
VCAM1 / ITGA9 + ITGB1	9.13470670427871	6.4855107155986	12.3921265887805	12.4892134135911	12.6652617474288	8.50526361676562	8.43637416767158	9.33227349760195	6.95740671069107	3.88528903544161	6.56156870977162	5.731190867727
VTN / ITGAV	14.0764113076711	11.9025061051341	26.7604324909339	29.9010695547896	50.2136619561659	6.27435320318815	12.3432191628049	9.74666213945971	2.52117041151065	1.47999740905593	1.99191678511003	1.08594300248497
C3 / C3AR1	0.32918933379578	0.440789228133796	0.746930075029153	0.43202829101497	0.54149639221097	10.9957262241026	9.59351108200436	5.66619919610865	1.28503406319693	22.9952543758575	1.2421332871965	0.471018124668048
C3 / CR2	0.183996536119508	0.140533979850949	0.152648978113962	0.152762556222678	0.144572312605287	0.179100057654874	0.172571419702028	0.244856341040526	0.156563054475859	0.203647351754455	0.382691415719878	17.4864856178762
VCAN / CD44	9.96456799432406	18.0960835095013	16.8844781483753	10.0973892683402	11.7953217841271	32.4006729374479	35.4757991888051	29.9567151841895	20.907515038889	10.8789928134603	23.1199018316438	8.96801732826691
GAS6 / MERTK	0.392771105549783	0.483169639126163	0.471814761059179	3.38688604411775	0.424176479513784	2.67198553133722	7.19425061895353	0.979048407831886	0.371970143573626	0.59477932731823	0.387228980732606	0.433149443503499
GAST / CCKBR	19.9409982752461	31.5741105158183	13.0004949794462	19.8196042110705	23.5838992588625	21.6070643649096	19.8489186295307	21.4829627552455	18.4469174853925	29.4490438350574	21.6852643581458	22.358088975276
SEMA3F / NRP2	4.23350986447707	2.63598445150215	8.77221055172027	28.076542893081	14.0441794547246	5.13692871593964	21.4095713465357	19.2574740158997	1.82823637872154	3.16379866837202	2.20830423552796	2.37220595276918
SEMA4A / PLXNB1	41.3187659776858	32.2509275796042	14.5172933847133	13.0202316917108	11.1951998721602	7.64701437521824	7.28356543257156	6.75164595583377	8.79402445482894	7.90280046815591	5.89630305587285	5.67964944654383
SEMA4A / PLXNB2	50.7808677062015	19.8515391652699	21.7255279775735	11.4879303913672	17.8845466096437	32.381413560938	27.7082805893684	25.8398300336382	1.55137679655036	1.17379302596139	1.78081276005403	8.37766002843029
SEMA4A / PLXNB3	35.3024022392851	12.4220450661907	12.1957325042561	16.4233768903964	11.5880413657278	10.7708015587416	9.57288167072334	10.127544820521	9.67147700575422	11.6149833373867	10.2755887496063	10.7655628420302
SEMA4A / PLXND1	1.56224528958708	1.90679293924683	15.3936650611116	30.4232330642948	11.1047468453272	13.6692194409116	25.9277702754639	13.7701893425177	11.2345071098175	4.69120755707387	3.13754695253618	2.10575867813194
SEMA4C / PLXNB2	38.5609696712879	15.0744686780308	16.4975011904655	8.72347707743639	13.580812824807	24.5891565591399	21.0405653883635	19.6217384075277	1.17805378881331	0.89133170264711	1.35227832710507	6.36166156399114
SEMA4D / PLXNB2	36.4672083821551	14.2559638727482	15.601729386632	8.24981475081255	12.8434096834977	23.2540287193883	19.8981169051651	18.5563285733512	1.11408850369316	0.842934687979481	1.27885309849797	6.01623973381433
SEMA4D / PLXNB1	29.6721997292251	23.1603229658794	10.4252878479382	9.3502045895047	8.03959650669942	5.49154197868035	5.23053879132931	4.84855204559367	6.31524305900844	5.67522936280271	4.23430559451811	4.07872037758448
SEMA4D / CD72	0.311584134798824	0.27614069759847	0.293423230941978	0.267962355926989	0.269050427508826	0.953229838168035	0.747221618673532	0.87127036983781	1.00875648974576	0.465751160225363	0.451334419571899	12.850718875087
SEMA7A / PLXNC1	0.13139388243962	0.0985669518104428	1.66374811141578	0.109450027073167	0.283178946634897	13.9838990883635	13.0823312283452	6.3230317004723	2.35879358185426	26.1499468889043	2.0583352171954	1.89982630019254
SEMA7A / ITGA1 + ITGB1	3.41446588999668	2.10136700485698	9.97431762697832	8.96090389164426	14.0848938797367	3.445737793961	2.93156131907476	2.68134693760456	2.67891592708786	1.29713282422291	2.63454370286878	1.98923493236357
EDN1 / EDNRA	0.200782357872089	0.253882468827776	0.882662637325069	0.174709891497923	5.27934142795842	0.152828513176425	0.137926866766933	0.246511447484536	0.160745845884152	0.152234427605283	0.14860875831081	0.141652278369306
EDN1 / EDNRB	0.0181363753470756	0.0179689626515641	0.0798000515271325	0.306923275104356	0.0935650953802975	0.0400395363431591	0.0219806668736352	0.0202738310160675	0.0223216927348622	0.0215244894229029	0.0186697981514013	0.0198802575919867
EDN2 / EDNRA	1.85291950323451	2.34295374855594	8.14565001033577	1.61230981046012	48.7203895788988	1.41037756362704	1.27285775583574	2.27493029594588	1.48344264934084	1.4048950463729	1.37143556607191	1.30723770778357
EDN3 / EDNRB	0.162716205658609	0.161214209914068	0.71595130489788	2.75365886499185	0.839448732782363	0.359227315569391	0.197206478311032	0.181893062641663	0.200266099272134	0.193113738583844	0.167501976413274	0.178361994664245
WNT5A / FZD5	20.5296150174984	11.8036068972444	8.47328436967116	9.1901450083434	16.4102849184771	6.05330362801666	18.4824260152092	20.5891166914304	2.98050046596271	8.07617896898284	2.19836933920871	3.73722787665481
WNT5B / FZD1 + LRP5	6.2781371227017	4.22998738626193	9.42890247525964	5.13424883368934	11.7539492150774	4.3498795036182	3.56977815068324	4.19285252321774	1.30318139727456	1.94589720079363	1.2872992965313	1.48039516471624
WNT5B / FZD1 + LRP6	3.41563919207901	4.27436630848316	15.347010281027	3.81264966593347	17.2777679452218	1.79286482406456	1.65649266001621	2.22329169517951	0.577946027483928	0.866810090087838	0.924896672192224	0.877064848891965
WNT5B / FZD10 + LRP5	17.4371022365946	8.5214688412091	8.75735107476831	11.5670765479864	8.12345724863802	5.11225338758893	4.52415818737155	5.31642366579551	4.60111488571942	5.98526510273208	4.57856432929229	4.6437355365058
WNT5B / FZD10 + LRP6	9.48670738334729	8.61087185081212	14.25395557242	8.58961300183367	11.9411107438559	2.10708808432261	2.09935590218649	2.81907377346721	2.04054176629599	2.6661676581799	3.28959933637119	2.75119596692305
WNT5B / FZD2 + LRP5	8.74570704056795	3.51860298671934	12.9762771003261	8.97105433986397	9.30244673026863	4.90874496887502	3.98179434481333	5.57755613734964	2.87962394241096	3.84090656240454	3.35997896675014	3.58404704680956
WNT5B / FZD2 + LRP6	4.75812795203017	3.55551841790528	21.1209160971491	6.66182891400212	13.6741713774122	2.02320918951422	1.84768151617908	2.9575412373556	1.27708024504081	1.71095192593883	2.41407213796882	2.12338013285409
WNT5B / FZD3 + LRP5	6.65279533478369	2.07947148608163	2.68086941621198	3.59888615560576	3.33468727848234	1.62072923414965	1.41979518153712	2.94116469247054	1.9601447863008	1.73734037906168	1.6207570408268	3.13097221321845
WNT5B / FZD3 + LRP6	3.6194731077471	2.10128826587671	4.36353335933333	2.67250235494393	4.90183783452067	0.668006649568801	0.65883094065453	1.55957477605405	0.869301767892874	0.773907362564424	1.16447884150333	1.85495449898861
WNT5B / FZD5 + LRP5	11.3825375806024	4.07606733743931	4.93414185218844	7.0666662996886	6.81068275937935	2.54374658246296	4.04393533769821	4.85165596977425	1.68686548495637	3.18207807853908	1.34026619470195	1.78589822252327
WNT5B / FZD5 + LRP6	6.19270345737319	4.11883140712051	8.03108590127786	5.24764649698731	10.0113922658551	1.04844140285698	1.87651694915416	2.57262719490766	0.748105526958259	1.41747333045139	0.962952241698388	1.05806111233417
WNT5B / FZD6 + LRP5	17.9899426065708	5.07595998423462	8.42268959276085	13.7320578986979	8.77797503863285	0.893861708696488	0.850507608773015	1.10041481859638	1.90041404457718	0.874279186512356	1.34583412776906	2.00390436394042
WNT5B / FZD6 + LRP6	9.78748183247903	5.12921442987907	13.7092417821874	10.1973098024601	12.9032219700167	0.368417840946437	0.394663071975717	0.583503262728695	0.842811867891207	0.389452238336956	0.966952681051248	1.18721954789027
WNT5B / FZD7 + LRP5	3.31327353525696	1.03175994734761	12.4682324747761	1.52882856948749	11.295898661321	0.730825167977792	1.23964510413106	1.4846743979555	0.676507270312247	0.984827209424781	0.603825463859126	0.61272230016853
WNT5B / FZD7 + LRP6	1.80259633071406	1.04258465916661	20.2939941821123	1.13529513732928	16.6044545736759	0.301220007386086	0.575235471040439	0.787259804808708	0.300023227970146	0.43869643359078	0.433835521865877	0.363009285911209
WNT5B / FZD8 + LRP5	6.38954956217635	2.74359970409056	9.63390972237878	10.9038654157071	8.95615210995588	2.31748269630756	2.12098245083769	2.43055472021415	2.2929476869582	2.47549822441048	1.95829475827493	2.09794049636137
WNT5B / FZD8 + LRP6	3.47625346145817	2.77238418658558	15.6806915697536	8.09711803638975	13.1651341184485	0.955183517872636	0.984204539759252	1.2888199845351	1.01689604354194	1.10272363721906	1.40699238318579	1.2429315552231
WNT5B / FZD9 + LRP5	15.8984925804138	7.46970107307651	9.66217870552829	15.4624670427303	10.8015752194513	6.44718805007068	5.54969149894378	6.60683601385511	5.72223551914585	7.7582340818203	5.61206457298725	5.87925397265266
WNT5B / FZD9 + LRP6	8.64962221934872	7.54806945876355	15.726703751571	11.4822969658467	15.8778217150319	2.65730042854899	2.57523656801901	3.50332466016338	2.53774592971804	3.4559459670544	4.03214688431051	3.48318281498202
SLIT1 / ROBO2	15.022074721859	14.9399396370489	16.5999329300543	16.1568357619995	16.5999329300543	16.9457648660971	16.6767844713971	16.2921742346768	15.2964125557391	18.3620289851295	17.1390238891798	17.219548482131
SHH / PTCH1	31.2034264723142	28.9120703791233	36.3263770871717	31.2325341462622	30.5514145758778	28.7195716287469	27.1982105370619	29.7549858897982	31.9557478912793	32.3788220679309	38.0796863885134	38.1116477559857
SLIT1 / ROBO1	5.61972158126538	27.8181993825163	11.9608423649348	5.7444953103821	9.81044796501942	0.412062062037842	0.363242297283006	1.55481033229687	0.320547356494665	0.301387323231385	0.524863752379986	1.98112348938151
GUCA2A / GUCY2C	8.67868443934549	9.86629388894014	8.8309420610884	9.29723102767604	8.44522275267304	10.749388095049	9.42643853723842	10.1579580304073	9.32285130056547	11.1945603795735	9.19815161940952	21.0115518005207
IHH / PTCH1	22.9997870804154	21.3108474918237	26.7758715264537	23.021242105677	22.519194514556	21.1689582580938	20.0475756044218	21.932153529784	23.5543169640993	23.8661614338354	28.0682212833866	28.0917797424974
IHH / PTCH2	23.8886381269666	19.3492451821934	20.7880804763072	25.1368608466493	21.4501212558074	29.0930142547045	28.1931291951616	25.4774347682902	26.9569425088811	26.2504423363742	24.489018245631	26.2793409418286
LCN1 / LMBR1L	21.7304193608642	15.4499590951478	14.9059716542253	27.1490442606782	14.959654625369	21.9533528104747	19.7255095080125	32.7950419893424	36.4149487591219	22.0355814884964	25.9783476044263	14.1551556550354
PLAU / PLAUR	1.67219013955098	0.242415857037672	1.75255049658997	2.43793574669278	1.38359797503813	7.98025049894774	14.0006640587787	7.00075486158605	0.494285096682449	18.8173963460182	0.23068333215089	0.109280718654283
PVR / CD96	0.838736368144258	0.784813647182376	0.659916667213172	0.77437788445002	0.776546234796708	2.40493121004532	0.983723652318517	0.994283655360281	33.9395448568798	1.45734233635124	22.1383414119381	2.31598271071737
PVR / CD226	1.10788572832462	1.29401053068315	1.1522011574576	1.22559858695911	1.1640186052264	3.42558267197972	2.71505862488086	14.8411965602796	15.6944796714047	4.17409137262113	9.04165093810338	1.34423468370054
RSPO4 / LGR4 + LRP5	33.5466250769695	15.2951693883521	17.9549165001863	12.111330276789	29.8843123815426	3.87712661500472	4.89419122275438	5.05516534543273	2.98256107564479	3.41977534787084	2.86081628748437	3.33173696791255
RSPO4 / LGR4 + LRP6	18.2511412438804	15.4556386925516	29.2244287016823	8.99377120774034	43.9285728637046	1.5980129841998	2.27106321317383	2.68053957729821	1.3227316849382	1.52335682283684	2.05543456069408	1.97389821985139
RSPO4 / LGR5 + LRP5	17.746898478834	8.50601938977084	16.176737904096	16.4835548827475	24.5330036172112	7.4619035800026	6.53336408424908	7.65668317970986	6.83585821268659	8.36769656287853	6.66718346473201	6.72698035327825
RSPO4 / LGR5 + LRP6	9.65525295122373	8.59526031141918	26.330165528709	12.2405481410887	36.0623936467016	3.0755298941086	3.03169250131154	4.06001404337624	3.03162484265668	3.72743421828153	4.79022696279065	3.98542101978434

## Sheet: D_LPS+aTNFR ind scores - lr3_DC
	Epith	Kerat	Fblast	Endoth	ostblast	Mono	Macroph	DC	NK	Neutrop	T cell	B cell
HLA-A / LILRB1	1.41358312731863	1.41197935300691	0.975423760872664	1.54183366923353	1.50453220901326	21.0642733745506	28.1529558323596	25.5881040761994	1.68285588527778	21.8951420442251	2.09796902044654	3.56462828857415
HLA-B / LILRB1	1.31306371240883	1.31157398194239	0.906061709333456	1.43219440195284	1.39754543586903	19.5664000665082	26.1510087281819	23.7685427071631	1.56318857622713	20.3381859479628	1.94878315768502	3.31114878460041
HLA-C / LILRB1	1.34712814686501	1.3455997687493	0.929567407814927	1.46934940964422	1.43380155539301	20.0740055591512	26.8294368306157	24.3851631784438	1.60374192812797	20.8658136598817	1.99933987897502	3.397048965743
HLA-F / LILRB1	1.04031374647239	1.03913346324002	0.717854314656727	1.13469857547052	1.10724690242724	15.5020619074338	20.7189137944712	18.8313342895724	1.23848260279342	16.1135322071786	1.54398136866824	2.62335602201352
HLA-G / LILRB1	1.079565402551	1.07834058653065	0.744939384683918	1.17751142725517	1.14902398626907	16.0869639185466	21.5006507284882	19.5418517267803	1.28521128762435	16.7215053561949	1.60223670354221	2.72233680420254
IGHG1 + IGLC1 / FCGR3B	0.10713178576442	0.282333079379897	0.0961959314208004	0.105523571890359	0.0936887672273914	4.59906282278348	0.559933336528025	0.740491126114207	0.917195775370215	37.2370435297037	0.427828552415555	0.163790397635211
IGHG1 + IGLC1 / FCGR2B	0.173377819003218	0.182294392551954	0.151911993793295	0.162025699901816	0.173683599989114	8.535203503127	7.13961908349617	14.9373057798106	0.304840121324339	3.65050077562633	0.261496704291812	5.63340310316804
TGFB1 / TGFBR1 + TGFBR2	10.6018278243794	1.79940069948209	9.33890291408157	8.15921055163867	11.3664154627534	7.36192139211786	6.6832876984619	6.88899655909396	4.88665925983066	17.0646179522853	5.77708815906002	3.6903602081403
TGFB2 / TGFBR1 + TGFBR2	6.59347468273882	1.11908089366017	5.80803809952056	5.07436539194262	7.06898601152703	4.57851637654604	4.15646141092166	4.28439559237228	3.03910463804866	10.6128045373713	3.59287899668775	2.29510392034538
TGFB3 / TGFBR1 + TGFBR2	10.8981840661182	1.84969991557146	9.59995621691079	8.38728754125729	11.6841444642411	7.56771150603838	6.8701077503987	7.08156685578469	5.02325758956126	17.5416306077275	5.93857692905079	3.79351801263058
CD40LG / CD40	1.44494001777863	0.598755927188956	0.595078065228336	1.48987889360996	0.785591314788458	2.3003800609692	5.7528299485362	8.66747219262619	0.596945287454497	6.43730924878825	0.512845398685294	6.02433789149576
CD70 / CD27	0.110461972940888	0.126199533214362	0.0962944305569301	0.113592663375338	0.10087987963107	0.21367195848735	0.149857792205574	0.136191678524304	0.159187161838021	0.163338822609877	4.02817334986391	4.17263405287257
TNFSF18 / TNFRSF18	0.187801392303107	0.182121013470601	0.179242664119773	0.219760337509986	0.19043624492855	0.358412642649878	0.513935576008194	0.596075182494335	1.96620111249483	0.395409607790577	0.301880356380338	0.232230458987297
TNFSF4 / TNFRSF4	0.121646869252891	0.12058447681213	0.123965349993779	0.197511080837626	0.128347963377397	0.192717597449293	0.619670228062336	0.918797951302235	0.340073942363469	0.160211351498092	0.293409521013573	0.15378277319304
TNFSF9 / TNFRSF9	0.518387243783332	0.510965647668429	0.573936766219116	0.622402037817948	0.587730439806409	0.714272401846361	1.03232652760554	0.880110102522311	0.768109248255629	2.50427999351915	0.629182016443416	0.614718062042418
CD86 / CTLA4	0.285490485086946	0.308329723893902	0.394495943029235	0.357268632615909	0.422179868855848	0.427370604948338	0.729010046767475	1.4822170722821	0.411266013481895	1.32363770358493	8.43761785269669	0.982995647515281
CD80 / CTLA4	0.200393944587676	0.21642546015469	0.276907996157516	0.250777081224066	0.296340136238745	0.299983662503976	0.511713022139035	1.04041059637888	0.288679388706722	0.92909919763377	5.92260552540074	0.689992786478021
CD86 / CD28	0.361652717929786	0.35467984538265	0.424616716303173	0.410436807578588	0.371886535847223	0.852008705261922	0.560142530983815	0.454100805616543	0.4899423649652	0.818705433395007	19.715047191216	0.744119980776394
CD80 / CD28	0.253854396214754	0.248959937352484	0.298050629224804	0.288097345344442	0.261037805987737	0.598049301777876	0.393180078421828	0.318746355592996	0.343904572182467	0.574672781838675	13.8385560316546	0.522319117391508
ICOSLG / ICOS	0.237172518156742	0.344653522855539	0.235498359205047	0.238742042173956	0.252239948721994	0.367942934050224	0.429700797601627	0.304010882420882	0.445583844066422	0.495338458088703	5.52751480551184	0.520849451638336
PDCD1LG2 / PDCD1	23.0923317507098	26.0504886787754	27.1651565067422	29.8154156781317	30.2181511404507	34.6742241590124	32.9939944882622	31.7516209416333	34.8371171623821	48.3096962403839	34.5038066863423	38.941920912941
CD274 / PDCD1	17.9866298426593	20.2907398933898	21.1589552748245	23.2232435943196	23.5369344663997	27.0077721800606	25.6990403696617	24.7313549340478	27.1346496295619	37.6284488490594	26.8750339173018	30.331883518071
BTLA / TNFRSF14	4.37466647148849	2.64108550453341	3.8227648492333	6.00197202891216	3.904974845991	15.3799712956005	19.4953858615528	19.3698491961808	21.9574927794995	24.2225883303953	12.5849890976481	10.1020001450637
LGALS9 / HAVCR2	0.145829594375484	0.111215613359468	0.115348626018096	0.149821708875296	0.12925057768803	3.58682877365067	7.2230032135892	5.37429527612032	5.82841491425942	0.69921270432561	0.789858502073524	0.16641638091373
CCL1 / CCR8	1.03878331329089	1.18819129622379	0.87699833768899	0.943193146695505	0.987801891106685	1.21824970699136	0.970120473008117	1.1384237817959	1.033682904224	1.37073088878425	1.75046039175827	1.09772137361945
CCL11 / CXCR3	0.865495773366721	0.882261351869673	0.77949053299443	0.883186724709122	0.799812446331343	1.22584684378733	1.11141511749733	3.09622860473929	6.6626844440306	0.912412435534848	7.31012523343035	1.45882306454265
CCL11 / CCR2	0.0682113121083139	0.0864841973582761	0.0626597289777319	0.0645532922160699	0.0589873639094399	10.3179687049998	0.505944795762809	1.39678321143929	0.110435786068107	0.254278492005395	1.77281060936917	0.163535006947377
CCL11 / CCR3	0.261098726813272	0.244552695136566	0.208878981450618	0.265865978847784	0.222960710537176	0.647759537981691	0.305756062110923	0.536677519086347	0.233792809834529	13.9459409846524	0.470598961017709	0.263054522519739
CCL13 / CCR2	0.149676544288577	0.189772860190741	0.137494667813355	0.141649726456066	0.129436372263854	22.6407886332658	1.110198093101	3.06497086401965	0.242329993567917	0.557965017735515	3.89009033086993	0.358845973688701
CCL13 / CCR3	0.572930705181296	0.536623635774302	0.458344564145037	0.583391518618595	0.489244197682905	1.42138314274191	0.670922598576849	1.17763511610298	0.513013146558187	30.6016727858954	1.032638488453	0.577222320950444
CCL14 / CCR1	NA	NA	NA	NA	NA	NA	NA	NA	NA	NA	NA	NA
CCL14 / CCR3	NA	NA	NA	NA	NA	NA	NA	NA	NA	NA	NA	NA
CCL14 / CCR5	NA	NA	NA	NA	NA	NA	NA	NA	NA	NA	NA	NA
CCL15 / CCR1	NA	NA	NA	NA	NA	NA	NA	NA	NA	NA	NA	NA
CCL15 / CCR3	NA	NA	NA	NA	NA	NA	NA	NA	NA	NA	NA	NA
CCL16 / CCR1	0.20359634415788	0.17462195286684	0.199441316726086	0.181897867569625	0.207812927551626	14.3207483244003	19.5229247436217	15.924064275562	1.12448537265221	29.0107972456802	1.06672861124737	0.556158116240799
CCL16 / HRH4	1.45216530994098	1.31244345849801	1.56990844317944	1.39574672526422	1.30825703598287	1.64578735126645	1.53327724617192	2.11145484192758	1.47329869282994	18.3903560486734	1.7038123986271	1.42600016922133
CCL16 / CCR2	0.121207350338574	0.153677155356718	0.111342524979788	0.114707271613792	0.104816955750203	18.3344024466717	0.899033110734232	2.48199875978232	0.196237670822365	0.451837405137757	3.15017656122113	0.29059175475494
CCL16 / CCR5	0.979232366657689	0.898135376292236	0.4649876026785	0.844637173403558	0.630491664648814	12.5650421143002	16.5852583751606	18.8842376134917	2.17822745296461	4.99964878360209	7.64308884502403	1.27411857231115
CCL16 / CCR8	10.4547205379773	11.9584207685459	8.82645342440296	9.49266380762087	9.94162361512053	12.2609403415598	9.76367092511241	11.4575410869451	10.4033880312442	13.7955704444393	17.6173163108043	11.0478961713377
CCL17 / CCR4	14.7397722494379	11.6493663093544	8.42837983659131	9.89246459693816	10.1298837472647	13.8692353649073	10.7102416702851	11.0359972017218	11.2621904642065	10.9099752411947	21.8856231465203	12.8107416530349
CCL19 / CCR7	0.0757291928635386	0.0967249080118555	0.0609742146410943	0.0822842466544148	0.083730972811987	3.28696183000418	1.54195855809848	5.89603873685444	0.805974086363708	0.623887568610953	10.6717904300257	3.32513585754657
CCL19 / CCRL2	0.344150941972567	0.232785419862582	0.15598377165173	0.883575242658238	0.218001415802418	4.37391442155685	9.64684106741256	3.51829871153444	0.25973201396442	17.9454422165324	0.328881446253648	0.411884858879569
CCL2 / CCR2	0.14623059923297	0.185403793197841	0.134329181377416	0.138388579715745	0.126456408842476	22.1195385334812	1.08463843278248	2.99440722798271	0.236750924067551	0.545119205432686	3.80053028921318	0.350584401946554
CCL20 / CCR6	0.129442086242299	0.132548696312114	0.165685870390142	0.154742130371475	0.151460315861696	0.209199331300685	0.147694727898284	0.594202871290753	0.202762428799125	0.274947692566614	1.47503987331509	4.73051987903674
CCL21 / CCR7	0.136246415773429	0.174020368292806	0.109700339925961	0.148039788321559	0.15064263203508	5.91366091711984	2.77417887168889	10.6077209432993	1.45004952939608	1.12245280656844	19.1999035114005	5.98234083079143
CCL22 / CCR4	17.2425977634552	13.6274383397617	9.85952570098246	11.5722132640639	11.8499463824015	16.2242429962176	12.5288495605599	12.909918650552	13.1745197160112	12.7624980569391	25.6018200506732	14.9860161769628
CCL23 / CCR1	0.208927900033768	0.179194759430323	0.204664065339201	0.18666120773992	0.213254902649736	14.6957642422543	20.034169503747	16.3410660582196	1.15393215186974	29.7704999169594	1.0946629202783	0.570722169857927
CCL24 / CCR3	0.366287454909067	0.343075530800223	0.293029963927254	0.372975287653193	0.312784792956057	0.908722135324966	0.428935871042078	0.752888552817936	0.327980815285906	19.5643360345973	0.660188955411121	0.369031181163067
CCL25 / CCR9	2.82914173325771	2.8805806738624	3.2172719214567	2.80576039661922	2.63117974971847	3.40120510301285	2.91799081248399	3.69811232704246	3.12230772341728	3.51833446560188	7.18769795722159	3.90468321862841
CCL26 / CCR1	0.0705632282997702	0.0605211688709866	0.0691231624161014	0.063042884240611	0.0720246284928266	4.96334174180751	6.76633267390667	5.51902534195484	0.389728599491352	10.0546771489072	0.369711032094834	0.19275548531774
CCL26 / CCR2	0.0420085241163207	0.0532620378953678	0.0385895338254656	0.0397557010564549	0.036327876165365	6.35440990325999	0.311590460546769	0.860220972290421	0.0680128301150428	0.156599599589998	1.09180068430727	0.100714442676352
CCL26 / CCR3	0.160799899944149	0.150609883812857	0.128639919955319	0.163735853173466	0.13731227410961	0.398928291097394	0.188302504553822	0.330517472929216	0.143983315766757	8.58872788208907	0.289822423759216	0.162004393576689
CCL26 / CCR5	0.339386236687082	0.311279320183983	0.1611572471995	0.292737700884896	0.218518301287457	4.35484212142852	5.7481846148947	6.54497395569444	0.754938708197918	1.73279810104256	2.64897203983505	0.44158906718507
CCL26 / CX3CR1	0.0389089750980836	0.0396164110089578	0.0353717955437123	0.0389974045869429	0.410312828307063	6.9076872081405	0.145637472851978	1.02955938911746	5.29183828592733	0.612302624573824	3.14804818951329	0.227676457316362
CCL27 / CCR10	3.11765170839932	2.82865506793576	9.29789397330737	5.91349330608677	4.78585579676	3.75804762813576	3.41544490526101	4.53704983790704	3.14111851949614	3.97970951116504	7.46520673009389	8.00122864860477
CCL28 / CCR10	2.85962058583565	2.59454262985985	8.52835771852082	5.42406553840783	4.38975646971238	3.44701440863816	3.13276705494676	4.16154283061418	2.88114517625593	3.65033053984612	6.84735205840415	7.33901034996483
CCL28 / CCR3	0.438372950050815	0.410592911418381	0.350698360040652	0.446376950543316	0.374340946110808	1.08755895922719	0.513350595689968	0.901057274921477	0.392527550780159	23.4146039901941	0.790114365359268	0.441656642560559
CCL3 / CCR1	0.0983479190373792	0.0843517389947808	0.0963408186488613	0.08786639478623	0.100384754246468	6.91768706647623	9.43061639932812	7.69217438847801	0.543186553008822	14.0137660650502	0.515286949418201	0.268654103855698
CCL3 / CCR5	0.473021585496403	0.433847403486279	0.224613871583805	0.408004911332977	0.30456118180855	6.06958710221334	8.01156648780218	9.12209636954052	1.0522003136905	2.4150976571747	3.6920205322696	0.615467388238111
CCL4 / CCR5	0.443481767489779	0.406753981675132	0.210586915749674	0.382525332395924	0.285541580677523	5.6905462637565	7.511250596828	8.55242877960943	0.986491249398405	2.26427674868212	3.46145681605882	0.577031944285829
CCL5 / CCR1	0.234786246545698	0.201373129010079	0.229994690493745	0.209763676052166	0.239648788613236	16.5146125816691	22.5137354067351	18.3635482084709	1.2967506908465	33.4551006934077	1.23014589359944	0.641358650805861
CCL5 / CCR3	0.535032280445331	0.501126864021604	0.428025824356264	0.54480112826245	0.456881497908372	1.32736098339695	0.626542171108265	1.09973648820533	0.479078169871532	28.5774224142838	0.964331149223011	0.539040012883123
CCL5 / CCR5	1.12924567881894	1.03572505077028	0.536221288131329	0.974031201083894	0.727079712720446	14.4899412998177	19.1260338096982	21.7772047257914	2.51192058442746	5.76556900765582	8.81397035571002	1.4693069194559
CCL7 / CCR1	0.206304601442192	0.176944790134908	0.202094303453576	0.184317489723863	0.210577274215825	14.511244234957	19.7826204830844	16.1358876422758	1.13944338044053	29.3967015372789	1.08091833328655	0.5635561826244
CCL7 / CCR3	0.470128139956856	0.440335749964084	0.376102511965485	0.478711940265057	0.401457737491248	1.1663403741851	0.550537072758465	0.966328740412298	0.42096175712645	25.1107287081932	0.847349264813183	0.473649699057656
CCL7 / CCR5	0.992258205608797	0.910082455623167	0.471172910510415	0.855872614722176	0.638878522725986	12.7321834594677	16.8058770065634	19.1354374780422	2.20720243476391	5.06615457128309	7.7447579153838	1.29106701467543
CCL7 / CCR2	0.122819661654007	0.155721383003087	0.112823613481536	0.116233118284549	0.106211240530237	18.5782883532929	0.91099213181123	2.5150145354272	0.198848042357568	0.457847787833235	3.19208049939882	0.294457232987525
CCL8 / CCR2	0.0995123901331556	0.126170409597217	0.0914132744693214	0.0941757635329548	0.0860557199216689	15.0527191959483	0.73811475465888	2.03774464340273	0.161112998536378	0.370962817116477	2.58632498831875	0.238578600950152
CCL8 / CCR5	0.803959108335045	0.737377706123636	0.381759254662114	0.693455171537987	0.517639667338459	10.3160193620687	13.6166552381347	15.5041391096473	1.7883455045645	4.10475931445414	6.27504880557023	1.04606349441314
CCL8 / CCR1	0.167154539497225	0.143366288025919	0.163743222364629	0.149339883360333	0.170616394661415	11.7574708982226	16.0285073322755	13.0738085790072	0.923213210996012	23.8181411071342	0.875794359270508	0.456611115451981
CCL3L1 / CCR5	NA	NA	NA	NA	NA	NA	NA	NA	NA	NA	NA	NA
CCL3L1 / CCR1	NA	NA	NA	NA	NA	NA	NA	NA	NA	NA	NA	NA
CCL3L1 / CCR3	NA	NA	NA	NA	NA	NA	NA	NA	NA	NA	NA	NA
CX3CL1 / CX3CR1	0.102927040635455	0.104798441374281	0.0935700369413226	0.103160965727808	1.08541242851934	18.273105374197	0.385259032099739	2.72352332111484	13.9986533420338	1.61974189661474	8.32762320538131	0.60227913777898
CXCL1 / CXCR2	0.0459956282061276	0.404296730286787	0.0294372020519217	0.033588912703159	0.0320194127582306	0.423998997975924	0.0695905785350253	0.341349303368855	0.265471123767836	14.913742377909	0.0581282211570938	0.0353440090426033
CXCL10 / CXCR3	1.12680309632895	1.14863047706287	1.01483146788872	1.14983523509039	1.04128889908134	1.59595004586968	1.44696951070166	4.03103063714702	8.67425779815494	1.18788466579153	9.51717154613021	1.89926559632804
CXCL11 / CXCR3	1.08819493721154	1.10927443662419	0.980059842821963	1.11043791548787	1.00561075120093	1.54126729471722	1.39739134634516	3.89291362916827	8.3770478185341	1.14718364150483	9.1910804352717	1.83419020863328
CXCL12 / CXCR4	0.0534804163946832	0.0545789330557632	0.0587417330345926	7.21450817164276	0.0770888884968406	20.142324408674	10.1974723481391	21.0826511343709	28.6895193412742	54.3122055015641	25.2437768324029	23.3843361588529
CXCL13 / CXCR5	1.1965427405326	1.29562941504589	1.57296861890556	1.28224107194912	1.33495363051853	1.55572115597896	1.90526973795797	1.66667455968657	1.20599567694429	3.0971515569616	2.38775905869081	31.056212932202
CXCL16 / CXCR6	0.467913640260313	0.578407764853764	0.600449585065011	0.59884632766818	0.657454292507892	0.884839736641161	0.759218251720738	0.662614351652569	0.777602675887502	1.27853415264747	5.52498566451294	0.733143876279273
CXCL2 / CXCR2	0.0303883073280515	0.26711002264438	0.0194485166899529	0.0221914612724586	0.0211545269259137	0.280126880744761	0.0459769758591431	0.225522032017972	0.17539097541243	9.8531839756655	0.0384040465984848	0.0233510151047132
CXCL3 / CXCR2	0.0414699684015773	0.364516656990033	0.0265407797770095	0.0302839900827308	0.0288689183539401	0.382280354332014	0.0627433346482812	0.307762832614622	0.239350554466756	13.4463306466756	0.05240879597995	0.0318663967717384
CXCL5 / CXCR1	0.961285968330519	1.13635762508465	1.01577084094251	1.11910008173309	0.944724487228195	1.34508029126697	0.953045231356899	1.30360282044616	1.15431861596128	16.5788540845703	1.12442997015264	0.877678491268064
CXCL5 / CXCR2	0.0514233488182427	0.452005823128267	0.0329109432436753	0.0375525770975325	0.0357978680896117	0.474033059702762	0.0778026245979868	0.38163027619356	0.296798081276465	16.6736406566234	0.0649876501164293	0.0395147838287549
CXCL6 / CXCR1	1.71171955339082	2.02346193597341	1.80873836453183	1.9927321891847	1.68222925396911	2.39512518781577	1.69704563628726	2.32126808371959	2.05544428076432	29.5212347254557	2.00222288656892	1.56284340413627
CXCL6 / CXCR2	0.0915672906636645	0.804866846271436	0.0586030660247453	0.0668682188399129	0.0637436858514773	0.844089775549402	0.138539704330429	0.679552211774147	0.52849526141749	29.6900169964214	0.115720644114266	0.0703622338783948
PPBP / CXCR1	1.17746729669495	1.39191040436268	1.24420514347391	1.37077185289393	1.15718134326874	1.64757221739787	1.16737331986935	1.59676697624164	1.41391060000707	20.3072333773492	1.37730036731711	1.07505753181386
PPBP / CXCR2	0.0629878241385073	0.553656343880201	0.0403122074486447	0.0459976873643047	0.0438483659967714	0.580637233602408	0.0952994728720152	0.467454206605119	0.363544299967028	20.4233362774593	0.0796025690815439	0.0484011701274846
CXCL9 / CXCR3	0.668327562373532	0.681273781820768	0.601915137936414	0.681988345881167	0.617607525145184	0.946587214129053	0.858224129013	2.39087812977664	5.14486123487549	0.70455616039378	5.64480882315492	1.1264892246296
CXCL8 / CXCR1	NA	NA	NA	NA	NA	NA	NA	NA	NA	NA	NA	NA
CXCL8 / CXCR2	NA	NA	NA	NA	NA	NA	NA	NA	NA	NA	NA	NA
XCL1 / XCR1	1.37147178119485	2.25929988134412	1.19557898773219	1.30151442015856	1.28906047236969	1.7343275439325	1.44814299885806	2.79361133955318	1.21488083273831	1.40105082238654	2.0345970185808	1.471923376529
XCL2 / XCR1	1.43504535489974	2.364028078816	1.25099917933861	1.36184517143793	1.34881392998648	1.81472103175662	1.51527061091357	2.92310715480298	1.27119574728615	1.46599551096314	2.12890927880669	1.54015331063978
IL18 / IL18R1 + IL18RAP	0.340382859453542	0.344651385724279	0.313039234998296	0.656840702696047	0.70344994465848	0.670519982319153	0.445990497787981	1.16487256229843	16.7854503781904	10.0651084685004	3.29603449395051	0.613844042258425
IL1A / IL1R1 + IL1RAP	3.07296276700747	2.66631990331888	5.46773726315678	1.85484787842402	8.55726493207149	3.64236117967071	3.18235494997837	8.33482633882462	0.851407725811906	11.1487965461125	1.24107872759089	0.467129284972058
IL1A / IL1R2 + IL1RAP	1.11778590372719	1.96132365608134	0.429083498547565	0.330824911036861	0.724055109826717	2.14972646352488	1.53837906934372	6.77449682280939	0.35670763447957	18.8398534342824	0.48304632516419	0.318333541126107
IL1B / IL1R1 + IL1RAP	2.33117872156883	2.0226955855913	4.14787738395305	1.40710520555378	6.49162239733174	2.76312976176586	2.41416466984834	6.32287836925562	0.645885981796278	8.45758287683621	0.94149410224357	0.354368709260016
IL1B / IL1R2 + IL1RAP	0.847962995847156	1.48787874108183	0.325506814573117	0.250966917482393	0.549275078563659	1.63080289900253	1.1670289632742	5.13919758879738	0.270601797147614	14.2920916305941	0.366443527023717	0.241490845708328
IL1RN / IL1R2	0.758675325679209	3.88602774111992	0.206434442003855	0.166667779385947	0.297863623838431	3.27007873519663	2.92343371350306	15.9790840705108	0.151276149914974	39.7849744673698	0.300620367574842	0.182091661934691
IL1RN / IL1R1	5.73394204818454	7.18177628689664	33.5207561610764	5.23928273562827	41.6048709341777	9.3876701422906	12.5101858601631	24.1874957349213	0.861828451541158	13.93221039306	1.9844469798701	0.392102352820825
IL36A / IL1RL2 + IL1RAP	10.57393794297	13.5415931485693	7.646203246045	6.64426381171401	10.5201022351813	10.3551126515482	7.36385524282295	14.8711615098074	6.42607204082148	28.3208908788876	7.01816179508756	5.89702560251408
IL36B / IL1RL2 + IL1RAP	3.79626097008671	4.86171016133918	2.7451440616416	2.38542721920729	3.77693284490026	3.71769819455569	2.64377532745809	5.33905251988648	2.30709189056238	10.1677816969869	2.51966427722018	2.11715334960045
IL36G / IL1RL2 + IL1RAP	0.444877881576139	0.569736204770022	0.321699136173069	0.279544482399154	0.442612848835887	0.435671232869851	0.309819892865784	0.625675208682135	0.270364487837473	1.19154642352758	0.295275513133962	0.248105887493968
IL36RN / IL1RL2	5.47816651859268	14.9475459924969	5.28948292504347	5.42465331453985	5.07384453241579	6.12243906911506	5.40505382828183	6.21313210058897	3.96150169261695	7.25438962313258	5.12047913289756	5.0421330040882
IL1F10 / IL1RAPL1	32.1741653018357	33.189843322161	25.2761565970205	38.9563800955389	29.2021215832942	36.3041481314972	32.3487751677982	32.6711837276441	23.4132743347351	35.1005216268772	28.9776695202984	31.0437961695518
IL1F10 / IL1RL2	17.9078040532599	48.8626484430947	17.2910084867367	17.7328725375443	16.5860992678529	20.0138931165425	17.66880297006	20.3103633007034	12.9499159668236	23.7141728817754	16.7385450331825	16.4824361474288
IL1F10 / IL1RAPL2	24.464106709104	23.7193690281626	15.2922588174471	22.5934940097221	21.9485223394144	24.505026361903	21.7043034592173	24.6311640072283	14.5691950624937	22.2691988021656	27.9216454393035	24.3569361898686
IL1F10 / SIGIRR	5.10316904556817	1.75530529288732	4.35129147459104	8.5199460214802	2.15004990509204	6.03398044352331	3.141335406602	3.72979022781549	18.2189821017568	3.81635212430674	16.692079396617	2.88782606851263
IL33 / IL1RL1 + IL1RAP	5.02556674005588	2.75914166217406	2.75986066141115	7.51822676702942	6.16964496149882	3.48199846502319	2.18175380181946	4.71269915758941	2.60316892922615	17.0023986778752	2.60571874105643	1.96961084252326
IL37 / IL18R1 + SIGIRR	1.94344955267941	1.08690398556709	1.60846004134337	4.2943356071924	2.25423761279693	2.13894417233487	1.5179994758104	3.52141927359802	17.5222361226727	6.35296910801227	8.70615127153445	1.84605019911065
IL17A / IL17RA + IL17RC	8.95126240993959	13.6691337671634	12.10717520919	7.89124208562595	8.88806412255463	25.8812905460652	27.5795286000126	22.4893830926382	10.0906393721171	25.0233625401845	12.5818870866727	6.99066963367871
IL17B / IL17RB	0.275441210006925	0.281794452515114	0.288871482144489	0.27584331396314	0.224749304593485	0.313212174960673	7.20148527164513	5.88568045473527	0.199443562282387	0.322295894809632	0.606561991362609	0.601279449192733
IL17C / IL17RA + IL17RE	10.4157842875089	11.6506504389663	13.7381917608187	10.8782378932457	9.46900273820955	32.9522887371173	32.8019171327731	28.734255981497	13.4649838301591	34.2628727354658	22.1352450369719	10.9153740772712
IL25 / IL17RB	0.351232610557507	0.359334034275476	0.368358404999289	0.351745358894087	0.28659213692595	0.399396770973617	9.18307203118866	7.50520559712901	0.25432317494383	0.41098000006284	0.773465784897957	0.766729679299745
IL17F / IL17RA + IL17RC	6.56392169888666	10.0235161958428	8.87813879521396	5.7866134166161	6.51757867028345	18.9786375184206	20.2239480792866	16.4913665710912	7.39942185771835	18.3495226521611	9.22624294529088	5.12622756398015
CSF1 / CSF1R	0.230492961045562	0.258641658943161	0.241507668918535	0.262619192341735	0.283934691836656	11.159666867944	7.45981289500732	9.15433381846506	0.305336488900383	2.17768739428634	0.460505978392954	0.32160227308127
FLT3LG / FLT3	0.342982474012609	0.412333430986621	0.299402356475262	0.341121136418474	0.340434509661527	0.895295110167406	0.765668802574668	3.8916550425652	0.580355516530298	0.508269252371798	0.415187773938819	0.408005200634392
KITLG / KIT	0.764908278423163	0.271539092784762	1.64144096703091	2.31764531517849	0.583195159845295	0.725960192855159	0.31325027659581	1.04578661107088	5.22931843026708	1.92579832027949	0.57284469495208	0.404649640437334
PDGFA / PDGFRA	7.33620252662889	9.105983891081	20.9464081154677	12.4741274651729	32.215917348862	12.975090215172	16.7012840994328	14.5757139229159	6.19324919691141	9.95086250157899	9.59845155762415	10.4980024888098
PDGFB / PDGFRA	4.9204519414816	6.10745899575902	14.0489298250303	8.36650085401924	21.6074832299729	8.70250072955375	11.2016899034618	9.77605233909046	4.15386365417385	6.67412609420013	6.43776114829142	7.04109742612015
PDGFB / PDGFRB	0.509035396217792	0.494158536826646	12.3251694992639	0.696281581526862	12.4892491466194	0.687397742681535	0.681608488642993	0.750981698432698	1.31945771700276	0.553026109471181	0.7168234634796	0.581020199723338
PDGFC / PDGFRA	5.33163370170511	6.61783401216716	15.2229406198544	9.06565462870915	23.4131309822859	9.42973262021761	12.1377686675187	10.5929964850004	4.50098481080024	7.2318551296636	6.97573814559463	7.6294927337076
IL34 / CSF1R	0.566821570686092	0.636044027991119	0.593908619196754	0.645825462175525	0.698243917163752	27.4435274453834	18.3449544098511	22.5120708677151	0.750874592617518	5.35530535810458	1.13246287782052	0.790874934910092
IL34 + CSF1 / CSF1R	0.361453153550959	0.405595220090811	0.378726136110032	0.41183268601492	0.445259105967199	17.5003035394177	11.6982873731555	14.3555916516181	0.478820855554913	3.41499355356616	0.722153671696294	0.504328441385262
TGFA / EGFR	15.4389568925289	2.75962980706725	0.896772503332313	5.274902504972	9.03679914380557	3.53766629634613	3.50412168522104	5.78236183021504	2.17665897223166	3.56599348697501	14.3263978488178	6.44741320041874
INHBA / ACVR1B + ACVR2A	8.01994845382757	11.5631243360029	16.1654977354768	6.21732960403452	13.179649457873	7.70137496244432	9.32958702591165	6.86767183588423	4.31057501701913	4.90285469623553	3.92180855915463	1.89603395585496
INHBA / ACVR1B + ACVR2B	9.95762227653695	8.02189396081962	9.18526577669751	10.0260354123499	7.6262073549461	11.3160305638217	13.9092030245018	11.9237448465323	5.40334666986676	7.26448873553281	8.18053739998641	4.52855423509524
INHBA + INHBB / ACVR1B + ACVR2A	10.618693839899	15.3099833326359	21.4036875936134	8.23196307894901	17.4503194523091	10.1968913320671	12.3527013734818	9.09303906851761	5.70735293913243	6.49155206677033	5.19261247477011	2.51041564708157
INHBA + INHBB / ACVR1B + ACVR2B	13.184242135302	10.6212697595861	12.1616149632861	13.2748235334254	10.0973667758563	14.9828224871961	18.4162740352392	15.7874575727444	7.15422104374867	9.61843860096164	10.831319253036	5.99596509088587
INHBA + INHBB / ACVR1C + ACVR2A	4.67759481488573	6.5265833263507	9.12169723256505	3.81724769939549	9.79975876285559	4.26689905230063	4.32578586271889	3.92035361209565	4.61062295862245	3.33439748090348	7.50012523471349	2.57224419615438
INHBA + INHBB / ACVR1C + ACVR2B	5.80773337852195	4.52780389184476	5.1829652749758	6.1556750324151	5.67048407416809	6.26957657873222	6.4491851180516	6.8065710324948	5.77945961063721	4.94052841468273	15.644581845775	6.14363857367812
GDF1 / ACVR1B + ACVR2A	12.42015108185	17.9073159956322	25.0348147926192	9.62851238413054	20.4107592978957	11.926789944128	14.4483323128827	10.6356695773449	6.67560312503934	7.59284132687174	6.07353714294088	2.93630667623524
GDF1 / ACVR1B + ACVR2B	15.4209436385541	12.423164005301	14.2248281682014	15.5268921353147	11.8103810860207	17.5246524411788	21.540587696669	18.4657935531597	8.36793183568748	11.2502029342413	12.6688483128672	7.01317821505339
GDF1 / ACVR1C + ACVR2A	5.47114693920884	7.63381562588964	10.6691895876743	4.46484227327412	11.4622839904298	4.99077680170508	5.05965373639689	4.58544006359333	5.3928133338179	3.90007670474048	8.77251853687718	3.00862441438967
GDF1 / ACVR1C + ACVR2B	6.79301306657054	5.29594404486904	6.06225329948812	7.19998288547464	6.63247947160535	7.33320778441649	7.54328684193249	7.96130313648195	6.75994266506201	5.77868712100624	18.2986790151906	7.18590444623741
GDF3 / ACVR1B + ACVR2A	12.3967937047678	17.8736394381182	24.9877342373635	9.61040497198921	20.3723747566519	11.9043603836283	14.4211607314891	10.6156681020647	6.6630489637884	7.57856220443367	6.06211522896129	2.93078464821692
GDF3 / ACVR1B + ACVR2B	15.3919429610941	12.399800962105	14.1980769094393	15.4976922107623	11.7881704444035	17.4916955220073	21.5000783964127	18.4310667209094	8.35219507548254	11.2290457655036	12.6450232349523	6.99998920897496
GDF3 / ACVR1C + ACVR2A	5.46085788223288	7.61945944704973	10.6491250745521	4.45644567617138	11.4407279813585	4.98139113039382	5.05013853489511	4.57681666988843	5.38267159127855	3.89274220762835	8.75602090958779	3.00296638539449
GDF3 / ACVR1C + ACVR2B	6.78023810379637	5.28598447503393	6.05085260594174	7.18644257391699	6.62000640883926	7.31941692967455	7.52910091182222	7.94633108354967	6.74722989459397	5.76781970295022	18.2642664590915	7.17239061063902
INHBB / ACVR1B + ACVR2A	14.0595241371775	20.2709564330963	28.3392352095423	10.8994086607868	23.1048367379554	13.5010427806758	16.3554111021875	12.03950355775	7.5567360371214	8.59504326488526	6.87520155725048	3.32387861601887
INHBB / ACVR1B + ACVR2B	17.4564003187642	14.0629347454465	16.1024059739731	17.5763332759148	13.3692687676582	19.8377839664492	24.3837945814421	20.9031491212839	9.47244029857488	12.7351510186743	14.3410476628813	7.93886867744799
INHBB / ACVR1C + ACVR2A	6.19330006075851	8.6414258847302	12.0774479749474	5.05417021871185	12.9752252906273	5.6495244256229	5.72749263385262	5.19068607368892	6.10462696745327	4.41485954605434	9.93042961396011	3.4057417896975
INHBB / ACVR1C + ACVR2B	7.68964326957164	5.99497161003029	6.86242832540019	8.15033025753803	7.50792036311366	8.30113991114064	8.53894793460165	9.01213945572091	7.65220780641412	6.54143339509864	20.7139766333837	8.13439356280982
BMP2 / BMPR1A + ACVR2A	8.47914644030709	11.894711504906	28.8194877435003	3.42128364494205	32.269564951903	3.5579347610248	4.49027365859255	3.75279743100659	4.35413513488886	2.46626619515261	4.28679973350642	3.50297309593654
BMP2 / BMPR1A + ACVR2B	10.5277656042446	8.25193188399819	16.3752863539354	5.51714532837759	18.6723018972335	5.22785849230507	6.69441506676265	6.51565772176756	5.4579496907865	3.65423087232582	8.94187592720239	8.36662423689292
BMP2 / BMPR1A + BMPR2	9.63138787266534	6.46146555051369	23.9699662738652	8.23491700655983	24.5608645815375	3.08618170811028	4.68241169955656	4.27265144408064	3.60436171087298	1.05353562378783	3.19293442345105	3.34953831241253
BMP2 / BMPR1B + ACVR2A	12.7293104260785	4.6065172077869	11.8842042187629	3.7824220822642	11.1410682625756	2.52760066739384	2.52771691189747	2.40219490071207	2.60232481522775	1.97847779205023	2.43695454899849	1.60670469269482
BMP2 / BMPR1B + ACVR2B	15.8047979726327	3.19576193213635	6.75262686495112	6.09951541199082	6.44661278720555	3.71393504988968	3.76849775005053	4.17072331820934	3.26203883907726	2.93148186604147	5.08326643930994	3.83751003940728
BMP2 / BMPR1B + BMPR2	14.459111766524	2.50236016516137	9.88442184853611	9.10416532615566	8.47963922967752	2.19246148933641	2.63587748572669	2.73495750841463	2.15420964960495	0.845162958846389	1.81511536614713	1.53632893474321
BMP4 / BMPR1A + ACVR2A	12.1794126719777	17.0855169269992	41.3961990978873	4.91431840138478	46.3518764608319	5.1106035282634	6.44981146193405	5.39050350272188	6.25426262073712	3.54253508430079	6.15754231443702	5.03165680821776
BMP4 / BMPR1A + ACVR2B	15.1220411996216	11.8530425749581	23.5213970569379	7.9248058986408	26.8208211691085	7.5092754225602	9.61583153087455	9.35906518202454	7.83977751710756	5.2489228846395	12.8440754910558	12.0177862205667
BMP4 / BMPR1A + BMPR2	13.8344877436537	9.28122375990287	34.4303654899749	11.8286024717775	35.2791295002416	4.43297929436667	6.7257977899637	6.13721976702824	5.17729101683116	1.51329443559849	4.5863184757504	4.81126368729098
BMP4 / BMPR1B + ACVR2A	18.2843315421385	6.61678323981999	17.0704243024172	5.43305623553172	16.0029867312526	3.63063567953203	3.63080265268087	3.45050332840263	3.73796915223923	2.84187773632205	3.50043195079328	2.30786431536435
BMP4 / BMPR1B + ACVR2B	22.7019497848134	4.59037989812992	9.69944672935078	8.76132000133659	9.25988930897404	5.33468173099395	5.41305537938353	5.99081060702521	4.68557978716808	4.21076904831064	7.30158396506339	5.5121843609893
BMP4 / BMPR1B + BMPR2	20.7690113992614	3.5943803211771	14.1979447536083	13.0771873468369	12.1801205126956	3.14924307936353	3.7861640764725	3.9284822322398	3.0942982868857	1.21398875739751	2.60722458884118	2.20677685281961
GDF5 / BMPR1B + ACVR2A	17.3864004584281	6.2918375161267	16.2321073774621	5.16624253976235	15.2170909392692	3.45233763113106	3.45249640434214	3.28105145722657	3.55440003000959	2.70231505394195	3.32852811893667	2.19452666881294
GDF5 / BMPR1B + ACVR2B	21.5870724743886	4.364949464041	9.22311349873718	8.33105753615415	8.80514244425641	5.07269914022099	5.14722391205357	5.69660597349665	4.45547415129034	4.0039810448176	6.94300814360436	5.24148473680738
GDF5 / BMPR1B + BMPR2	19.7490593780266	3.41786274876142	13.5006933452269	12.4349755722819	11.5819630801155	2.99458589407878	3.60022813429944	3.7355571422521	2.94233940298212	1.15437059536463	2.47918556290583	2.09840354278678
BMP6 / ACVR1 + ACVR2A	10.2537352763071	10.9431049436849	33.503702999523	10.7405567955063	31.1502470503498	9.61070568429608	11.4393249175723	9.249487033835	4.69865650925326	2.73595640017907	6.68199906995008	2.13986431098538
BMP6 / ACVR1 + ACVR2B	12.7311071128317	7.59175677001382	19.0368661447886	17.3201695323059	18.024625307607	14.1215094439281	17.0545483202894	16.0590846488165	5.88981050135583	4.05382693989897	13.938044775491	5.11092723741456
BMP6 / ACVR1 + BMPR2	11.64712772506	5.9445322049309	27.8659578579526	25.8521663195029	23.7089344286298	8.33640470584763	11.9288116719948	10.5307666770386	3.88955718870421	1.16874145150443	4.97694928017088	2.04613546741885
BMP7 / ACVR1 + ACVR2A	12.7742378553134	13.6330636260227	41.7393525009966	13.3807264871885	38.8073862207468	11.9731431581123	14.2512609759818	11.5231322270298	5.85364788852194	3.40849035750042	8.32452205644102	2.66587101675874
BMP7 / ACVR1 + ACVR2B	15.8605801728243	9.45791012802215	23.7163774566332	21.5776943072899	22.4553145490606	17.5927616280105	21.2467799185056	20.0066182239569	7.33760315042379	5.05031075594505	17.3641989384629	6.36726016740385
BMP7 / ACVR1 + BMPR2	14.5101444382829	7.40577616625453	34.7157756809019	32.206967777248	29.5369013853091	10.3856022903885	14.8610699928447	13.1193672068106	4.84566134598382	1.456033424949	6.20034867153615	2.54910239446079
AMH / BMPR1A + AMHR2	19.4182069041508	19.2454613666165	26.4593496721998	8.81900398412558	33.9279205693092	9.18371160424608	10.2136190153538	10.1609634344396	8.88672257033514	7.7513256149685	11.004106091402	13.9890728603074
AMH / ACVR1 + AMHR2	22.0152056611472	16.5996386952587	28.8382814675322	25.9561879986454	30.70501297377	23.257294483122	24.3944425012467	23.4790797710785	8.99077385082425	8.06174135657514	16.0809478002124	8.01165101849249
GDF2 / ACVRL1 + ACVR2A	2.87386447627821	4.74165924266122	11.377513540677	16.4802503128898	7.32442861883007	3.14467870326777	4.67570170664453	4.58790704024108	2.39070085385048	4.76811880578265	2.45191067036712	1.6161536714583
GDF2 / ACVRL1 + ACVR2B	3.56820958307762	3.28951644362558	6.46472428249117	26.5759713196166	4.23817124895781	4.62063988483984	6.97086421286405	7.96558633474668	2.99676619622632	7.06485251967301	5.11446355369461	3.8600783128628
GDF2 / ACVRL1 + BMPR2	3.26439738473336	2.57577225274387	9.46299317592758	39.66741950046	5.57473581414409	2.72772002404945	4.87577418203311	5.22344411100706	1.97902691414514	2.0368373171631	1.82625512487808	1.54536403593144
BMP10 / ACVRL1 + ACVR2A	2.67385191474926	4.41165362866988	10.58567187734	15.3332730956523	6.81466981082763	2.9258182636688	4.35028654423493	4.26860212981479	2.22431506719455	4.43627168359197	2.28126485951963	1.50367410315541
BMP10 / ACVRL1 + ACVR2B	3.31987263306676	3.0605757209464	6.01479838167277	24.7263614501768	3.94320692663173	4.29905686417267	6.48571245334509	7.41120482509527	2.78820003447508	6.57315944891484	4.7585118501036	3.59142815297151
BMP10 / ACVRL1 + BMPR2	3.03720487508013	2.39650603805664	8.80439653002749	36.9066831299665	5.18675050751678	2.53787868892481	4.53643456054612	4.85990767939396	1.84129242955123	1.89507939761391	1.69915310996147	1.43781121920236
BMP15 / BMPR1B + BMPR2	16.195309559618	2.80283451423847	11.0713074385051	10.1973605377612	9.49784360865495	2.45572432737894	2.95238411127059	3.06336130437316	2.41287934521965	0.946647067113061	2.03306784786262	1.72080575109531
GDF9 / BMPR1B + BMPR2	20.6279130446039	3.56996119310298	14.101488229716	12.9883449083252	12.0973724737623	3.12784807849553	3.76044202782108	3.90179331726862	3.07327656424777	1.20574128654063	2.5895118969544	2.19178468121147
GDF11 / TGFBR1 + ACVR2A	9.88112411576714	6.90629658049825	16.8838629725631	4.47182132949406	15.9405424022078	7.4264971345199	8.40006046315127	6.87681470066077	6.05181377332521	10.3246409824518	4.9897045677378	2.69980780772137
GDF11 / TGFBR1 + ACVR2B	12.2684705742006	4.79122918865709	9.59344223592875	7.21123727751467	9.22375683041624	10.912138282602	12.5233995969553	11.9396188121741	7.58600596663865	15.2978708859208	10.4080717392439	6.44831599341624
GDF11 / ACVR1B + ACVR2A	14.2255541049959	20.5103376675817	28.6738953490982	11.02812058955	23.3776834760543	13.6604776005544	16.5485533701944	12.1816789520762	7.64597409587884	8.69654277103801	6.95639132456818	3.36313054618843
GDF11 / ACVR1B + ACVR2B	17.6625442504414	14.229004989392	16.2925604855748	17.7838935048167	13.5271474584013	20.0720498350092	24.6717446279832	21.1499959663155	9.58430105165506	12.8855413656848	14.5104021629851	8.03261936901979
GDF10 / ACVR1B + ACVR2B	17.7152295505147	14.271448444139	16.3411592845911	17.8369407754979	13.5674973543663	20.1319224079324	24.7453375515522	21.2130839262512	9.61288989875087	12.9239774258487	14.5536849925312	8.05657973145854
MSTN / TGFBR1 + ACVR2B	11.6791742099074	4.56109015671383	9.13263657995905	6.86485702710014	8.78070842169942	10.3879911708891	11.9218581247366	11.3661183163701	7.22162430157215	14.5630621222713	9.90813665783796	6.13858144681964
MSTN / ACVR1B + ACVR2B	16.8141521833128	13.5455374897518	15.5099733977134	16.9296726203159	12.8773925628517	19.1079210204073	23.4866768298329	20.1340897331478	9.12393447785336	12.2666049927423	13.8134182001218	7.64678534339408
NODAL / ACVR1B + ACVR2A	12.9064198569485	18.6084160512687	26.0149678232708	10.0054840402881	21.2098731619067	12.3937428417834	15.0140076263069	11.0520730480954	6.93696366190113	7.89011320603035	6.31132583387952	3.05126777786412
NODAL / ACVR1B + ACVR2B	16.024698240617	12.9095507411704	14.7817529369706	16.134794790441	12.2727763907396	18.2107706067664	22.3839361491261	19.188758898198	8.69554974766232	11.6906663685741	13.1648539822354	7.28775535648328
NODAL / ACVR1C + ACVR2A	5.68535109042894	7.93269171437411	11.0869054204288	4.63964798770748	11.9110507372372	5.18617369391373	5.25774727073528	4.76496737435766	5.60395059912885	4.0527709440864	9.1159766651515	3.12641687110582
NODAL / ACVR1C + ACVR2B	7.05897039038576	5.50328872262035	6.29960020991234	7.48187372845855	6.892151648479	7.62031459522511	7.83861858376643	8.27300088466978	7.02460522977747	6.00493196211093	19.0151015588456	7.46724409581328
FASLG / FAS	8.7794616191905	9.80331996013271	13.0826343564839	6.69665800442655	14.1130875981729	8.9484559508275	6.85045315074864	7.76186540877392	5.95443442428305	17.2880612434227	9.95054142092179	9.10920665653098
FASLG / TNFRSF6B	3.43679935793483	3.44101628966235	3.34462927874744	6.66275212949329	2.79522331653245	3.35025185438415	3.6712741490702	4.57263516918357	4.56726144027583	3.59844840749004	3.04115193996976	3.00205377745403
LTA / TNFRSF1A	4.4550346114086	2.62353696309548	5.758028522207	4.17553170301548	7.7833825034245	5.5557159703265	4.55709951636825	3.95528712956501	1.20814497936504	13.6893536425287	1.40512513904413	0.351181799831901
LTA / TNFRSF1B	0.0953869262206081	0.0978669863023439	0.142603454699809	0.508494289895562	0.15007543058709	9.76046722552372	5.23931239724566	4.0298569777316	4.16070434718429	14.8720709123028	1.85583681455683	0.495614570821243
LTA / TNFRSF14	2.44248446372903	1.47458334349496	2.13434414111227	3.3510493949419	2.18024401511469	8.58701827600605	10.8847559903334	10.814665765902	12.2594111633205	13.5240700185686	7.02651060316054	5.64019647388365
LTB + LTA / LTBR	22.4567641561981	25.6587224235298	17.0425245630536	19.1144979851266	14.4532654643251	14.7561887800555	20.0717577203576	13.7664845870404	2.50030506755219	9.52548878535318	2.71592983075475	2.84247946265468
TNF / TNFRSF1A	2.18711102222509	1.28797351978076	2.82679008036339	2.04989460416964	3.82109751063219	2.72746873928576	2.23721776618797	1.94176989219877	0.593114853484771	6.72051708914675	0.689818362205114	0.172405750395359
TNF / TNFRSF1B	0.0468283225407538	0.0480458589268134	0.0700083421984269	0.249635202231901	0.0736765607974526	4.79170810398263	2.57213667062251	1.9783784824964	2.04261540744111	7.30114871213678	0.911086334138489	0.243312159201333
TNFSF10 / TNFRSF10A	15.1934053936314	5.60748700213025	3.47366451459396	9.49830140709287	5.4255331466039	6.36941877214685	12.8056918018166	9.95776239783178	5.5015593205039	6.03460595520022	9.61278273497667	7.56504169212539
TNFSF10 / TNFRSF10B	10.5994684606008	5.44158987595825	11.0482399622212	22.5258908640996	21.7689081174344	9.69728735540166	7.00144134566796	8.57867051819271	1.96767961875505	13.2602866498197	3.63111297713116	2.65777297076128
TNFSF10 / TNFRSF10C	0.840979162963467	0.429264202781619	0.374184277180631	1.68453084283255	0.376179926658927	0.881079244667992	0.476295008820145	0.457671998474511	0.38454630331794	15.6166698996282	0.472572731239302	0.39351713150163
TNFSF10 / TNFRSF10D	3.23931372932873	2.37890653876668	10.7508276271186	13.7870626695237	23.1762478488142	6.01546242542887	3.66695997166554	2.64729043307043	0.500541730105451	1.3943662481509	1.74271902840112	0.879090074571118
TNFSF10 / TNFRSF11B	0.383141358903395	0.246461543523164	30.4855414304603	0.854737546839334	33.0366894719205	0.253863730321025	0.264463105782752	1.38077230409522	0.279085699420997	0.251704138599315	0.243775414428331	0.268459591612583
TNFSF11 / TNFRSF11A	2.7221637301235	0.749649219999586	0.287365534333175	2.69678498048809	0.311520898088717	1.42974765125477	2.79785747775401	8.27961199679053	9.67239711548184	0.340316947491875	1.46291840432272	0.326930354277597
TNFSF11 / TNFRSF11B	0.492475860771225	0.316792635336918	39.1849976729561	1.09864831695009	42.4641498669893	0.326307134959981	0.339931183716011	1.77479411498306	0.358726529666952	0.323531274908987	0.313339983443876	0.345068120132219
TNFSF12 / TNFRSF12A	NA	NA	NA	NA	NA	NA	NA	NA	NA	NA	NA	NA
TNFSF13B / TNFRSF13B	10.2234800733658	11.6022710922513	13.4978534115487	14.7683838022847	10.9595161678919	16.8341872350248	13.1056639661769	13.9275227351098	11.0366132383496	25.9280799995851	15.2910627506204	27.8005122474543
TNFSF13B / TNFRSF17	0.134297785245429	0.127317173092565	0.141335850996259	0.1477634722687	0.135590491199663	0.455032495890394	0.14465539221207	0.482399384022436	0.147611551697156	0.171266439650906	0.190272797969617	16.8013471651786
TNFSF13B / TNFRSF13C	28.3791385245043	35.7398446185661	19.5037437775604	26.3687722647099	21.1716031930935	28.6429326157366	21.5498026070465	25.5690561587435	19.3492638630918	32.4981353561111	28.732031948259	48.0786004987854
TNFSF13 / TNFRSF13B	NA	NA	NA	NA	NA	NA	NA	NA	NA	NA	NA	NA
TNFSF13 / TNFRSF17	NA	NA	NA	NA	NA	NA	NA	NA	NA	NA	NA	NA
TNFSF14 / TNFRSF14	0.886554648745192	0.535233176526243	0.774708190952521	1.21633871714572	0.791368582155801	3.11685133907885	3.95086690089087	3.92542607814498	4.44982890131753	4.90886526525215	2.55042999543946	2.0472361147074
TNFSF14 / LTBR	5.93197336115224	6.77777336213279	4.50179736544609	5.0491109080056	3.81784237122045	3.89785982283931	5.30197188163465	3.63642861807841	0.660457711196115	2.51616596824231	0.717415175879167	0.750843368831305
TNFSF14 / TNFRSF6B	1.44438870462575	1.44616096070505	1.40565225032115	2.80016460528673	1.17475260113295	1.40801525842688	1.54293176884435	1.92174808619377	1.91948966126763	1.51232518766541	1.2781093842448	1.26167754216506
TNFSF15 / TNFRSF6B	2.59821875438166	2.60140675285329	2.5285382163588	5.03703758518163	2.11318755834021	2.53278888098765	2.77548159003458	3.45691011204595	3.45284757543122	2.72042536246096	2.29910948601365	2.2695512929013
TNFSF15 / TNFRSF25	0.901037550577206	1.3433597434285	0.411735303827631	1.00239511068078	0.444971297014097	0.60137597083276	0.397789220412134	0.510001203596316	2.0771743795994	0.582607409974521	5.52378756655965	0.408607210351258
TNFSF8 / TNFRSF8	5.23902019155095	5.64537877143784	6.75205745708727	6.4149692227586	6.49954148714742	23.2342139732698	7.9322951426757	8.85971468524497	6.48602892688308	23.8949118138733	7.39142014312423	7.34903814689072
EDA / EDAR	7.64905836049101	6.1340364084856	5.18564560753529	5.9389969747619	5.15791488236131	6.52596399094459	5.24829650515059	5.74373705209187	5.75234786301392	5.22922246138013	12.2123938707395	5.96980889162189
EDA / EDA2R	44.2328827731115	43.0237728376777	42.9490787876123	38.8253447735843	35.4381770865902	40.4592771187652	37.9833076814117	38.4777147814029	29.4945736155732	42.4451903546313	40.4958918491894	42.0932094639461
CSF2 / CSF2RA + CSF2RB	0.0092906010053286	0.0257570977074069	0.0180744025177408	0.045667282507007	0.0416006415078534	0.412792892137598	0.32747115447404	0.728065974375093	0.0163580653140056	0.647813393343656	0.0234823139118699	0.0555660649893705
CSF3 / CSF3R	0.0174764849728143	0.0149946714736181	0.0192928183455347	0.0206913187260012	0.0201475634621091	0.522198388541402	0.171559555540989	0.0852224570686654	0.0230123685231549	2.36339932029115	0.0239903251206575	0.0190282543808808
EPO / EPOR	10.0650966266657	10.086482051369	11.492341275343	25.1569303099514	11.7030961854626	23.4805764568497	16.893452403309	16.060820754443	14.3618504362016	36.961806505842	14.2806506138971	14.194963063935
IL12A + IL12B / IL12RB1 + IL12RB2	1.38326930386382	1.53641871912871	1.51946736568574	1.57195874718139	1.47716194656998	2.0131401015235	1.94870089760155	1.70366740530394	7.26077475395603	1.96506160496252	5.08008400198043	2.21253740946567
IL13 / IL13RA1 + IL4R	8.36080447261613	6.07953194328826	7.92557600542073	12.6423884114748	6.10092406544941	15.6267017989197	14.448254979979	16.5556203184784	4.15228264554258	26.5968679282974	2.70914795895746	6.19767266597134
IL13 / IL13RA2	0.350482295809154	0.208142278736391	12.1534209194218	1.73741336278367	1.00029541722829	0.232111198105442	0.244741190747213	0.230816012315674	0.218919872457369	0.258213182898436	0.241951035510011	0.239969860193655
IL15 / IL15RA + IL2RB + IL2RG	0.470765622764023	0.411491733528746	0.451717997679148	0.584363520436979	0.344594602349139	2.31801376407723	2.5517205662641	1.93232032524877	5.25277192359041	3.03147988402921	3.94456390834388	1.66728859534043
IL2 / IL2RA + IL2RB + IL2RG	0.546798054306741	0.579481464629414	0.402889482094793	0.520506246671738	0.465181756690431	2.92042984356267	2.68508541700443	3.46643010978752	8.61032267129598	6.05616640578396	8.38252578520244	2.56395463991962
IL21 / IL21R + IL2RG	0.821024176006278	0.821366706747501	0.965444116414435	0.80858496978667	0.751059199088095	4.72169817633783	7.14485978552647	9.75717166727132	10.5433735168252	12.7609595791174	15.5087937160084	16.8219330838583
IL23A + IL12B / IL23R + IL12RB1	1.63962652777081	1.57770587979488	1.70154030333609	1.8609391933489	1.60679914863788	2.2276051555899	2.05333911978026	2.04839371043303	1.73240740491561	2.32289317880365	2.59399142490817	2.4695829338692
IL3 / IL3RA + CSF2RB	0.319986247739655	1.16117913486559	0.78946676090723	2.84669633370423	1.75191169596074	5.91122064054395	4.74211953771225	13.0364736516118	0.717322293898827	9.81587369414614	0.972006631371033	2.49894338330103
IL4 / IL4R + IL2RG	2.89403672333084	2.41285891631085	1.40158491722194	2.68309589794125	1.50002362462691	10.0975580325558	14.9456881177062	12.4941600226318	11.9756507608391	23.0012787177893	17.0955912602693	17.0903368307286
IL5 / IL5RA + CSF2RB	2.80936894026221	8.70455313018172	6.86837385120237	15.0892581255723	13.0911812974421	22.9025569869157	20.0851708602291	28.7945213433288	5.45411516581401	49.7381325449067	7.5684710875039	17.7820535700334
IL7 / IL7R + IL2RG	0.488557277750684	0.288857576709468	0.821046352093864	0.675078095864277	0.327466446462252	4.77183142904664	8.53739587010817	10.3691553394267	4.36651542798514	5.91637584863491	23.0041652321303	1.95947216186059
LEP / LEPR	0.79593353876546	0.382263579768508	2.02767772582957	3.9084579038743	24.3931857055962	1.07543056145885	0.942849791512203	0.830393226739767	0.561908566219427	0.34271765620519	0.294068408071801	0.237478196281404
TSLP / IL7R + CRLF2	0.0300889559449784	0.0190130603767407	0.0711792536237502	0.047440861652785	0.0256378772762525	0.182182060170937	0.138658428493314	0.546478210260243	0.0818822301735971	0.104834710984915	0.276292727442431	0.034678188619896
CTF1 / LIFR + IL6ST	7.0990288618885	2.58540981054585	26.0360085173052	36.7975088240659	32.8284191668551	4.08384934481225	4.11404154550295	6.16419679432825	3.96553909690595	3.61074703879393	5.38751991138186	2.24533921332345
CNTF / LIFR + IL6ST	NA	NA	NA	NA	NA	NA	NA	NA	NA	NA	NA	NA
LIF / LIFR + IL6ST	2.59841666075121	0.946322667126729	9.5298102919431	13.4687802885135	12.0159972538256	1.49478786239716	1.50583893978052	2.25624546147722	1.45148344354239	1.32162094927226	1.97196289382876	0.821848584425336
OSM / OSMR + IL6ST	1.72558571069556	0.906733996328107	6.28663546448255	2.51618564127995	6.34042037250103	0.348800816341322	0.33565735776929	0.481049015090192	0.302142042998703	0.321859678515459	0.461764065720754	0.192099292960811
IL11 / IL11RA + IL6ST	3.15810233004408	2.21840169225067	12.1876176073154	9.15574885006298	13.246389747316	4.15589161130109	3.52560437465734	4.98711517172135	5.94860960967364	2.96568909826249	11.4915996027789	2.2123418331773
IL6 / IL6R + IL6ST	1.3060094206636	0.840614721351001	1.89319293520924	2.25874335941115	1.84884932740718	4.01227652047104	3.17158633689085	4.00429412457468	0.888589113083251	4.28721514706899	4.2377322031713	0.911447598042179
IL31 / IL31RA + OSMR	13.1379255252633	10.5540285945903	23.7161481550908	8.61324624307651	26.4347826314479	2.88015672302097	2.52860661719219	2.93959071881296	2.32355717185571	3.05682706323839	2.98237885169414	3.00911598442753
CNTF / CNTFR + IL6ST	NA	NA	NA	NA	NA	NA	NA	NA	NA	NA	NA	NA
THPO / MPL	2.33354199070602	2.38165201941309	2.1546713711541	2.06626405344454	1.86409228038777	5.52922666109138	2.14187858099458	2.01146924696997	2.73287737034226	2.44368399781927	2.09226620571206	2.09025053499364
GH1 / GHR	3.33847477763548	5.92993110585928	22.1217004233869	4.82301285471215	12.7213849762988	0.86063398593731	0.806813501446681	0.852085946695343	0.847758090212312	1.04537297529636	0.884857560716147	0.862855932544722
IL27 + EBI3 / IL27RA	1.29843334831424	1.15340079318178	1.67326410735589	2.42346153542967	1.39642831799833	5.21333238719377	7.47129981366475	7.84791366160433	7.41746539762676	2.18972092972671	6.0515496536166	2.85308271111501
IL9 / IL9R + IL2RG	NA	NA	NA	NA	NA	NA	NA	NA	NA	NA	NA	NA
IL27 + IL12A / IL27RA + IL12RB2	0.464816507921767	0.506149987842436	0.50031705582037	0.633888487809822	0.474790952643476	1.01106279017578	1.24043088429415	1.13849227580996	5.26216073753617	0.630797614274945	2.6274903384046	0.728358090866768
IFNA1 / IFNAR1 + IFNAR2	3.29985394759858	2.02581799009685	4.08848231427288	5.25975884842309	8.23302033950923	11.1535970135371	10.8723221489215	10.2775834102245	4.88016730588911	25.5611458939133	5.96798110446503	6.04975531549782
IFNB1 / IFNAR1 + IFNAR2	1.22780666022912	0.753764518112385	1.52123878674884	1.95704629594065	3.06333473152885	4.15002024822903	4.04536375202821	3.82407390221535	1.81580821950123	9.51076795216178	2.22056098983297	2.25098746401499
IFNG / IFNGR1 + IFNGR2	3.20103336149917	2.44919868402485	2.53130213460074	2.27550153999126	2.48360896286465	6.75725623844323	6.63071620116671	6.76959310555218	1.23838065452957	8.14640449286383	1.00524630500135	2.12927280698535
IFNA2 / IFNAR1 + IFNAR2	3.87116203729888	2.37655054504675	4.79632667885167	6.17038787252389	9.65841406823827	13.0846340546547	12.7546616997453	12.0569550545677	5.7250771428758	29.9865809777387	7.00122558688847	7.0971574755136
IFNA4 / IFNAR1 + IFNAR2	4.17943970296758	2.56580572147999	5.17827927553828	6.66176300776349	10.4275560763304	14.1266210352133	13.7703715298445	13.0171034346877	6.18099022540088	32.3745443582778	7.55876398490705	7.66233535191195
IFNA5 / IFNAR1 + IFNAR2	4.49974604491094	2.76244543952666	5.57513526825211	7.17231109352609	11.2267092115814	15.2092652720943	14.8257133089815	14.0147158134242	6.65469256576006	34.8556836047945	8.13805695566092	8.24956588560563
IFNA6 / IFNAR1 + IFNAR2	3.35922562060206	2.06226693759046	4.16204315632778	5.35439354662026	8.38115058987503	11.3542748996546	11.0679392779415	10.4624998735552	4.9679723124405	26.0210474591665	6.07535828789556	6.15860379789935
IFNA7 / IFNAR1 + IFNAR2	3.18900075014506	1.95776394733398	3.95113643640482	5.08306585065982	7.9564454838255	10.7789101602119	10.5070842647328	9.93232480144646	4.71622606528978	24.7024609951534	5.76749653809397	5.84652367822418
IFNA8 / IFNAR1 + IFNAR2	3.02823186283655	1.85906609302608	3.7519455743594	4.82681039481232	7.55533272544587	10.2355069036348	9.97738471981394	9.43160092841426	4.4784643097375	23.4571219441068	5.4767364932922	5.55177959378701
IFNA10 / IFNAR1 + IFNAR2	4.67616594268396	2.87075162773833	5.79371755807003	7.45351327189062	11.6668706943998	15.8055693740869	15.4069796294088	14.5641856515984	6.91560066378262	36.2222576463053	8.45712277890053	8.57300359868642
IFNA14 / IFNAR1 + IFNAR2	4.00199525691091	2.45687055138679	4.95842758179995	6.37892776412208	9.98483838133044	13.5268539318702	13.1857295391076	12.4644425824231	5.91856691879134	31.0000340175943	7.23784520547769	7.33701929314573
IFNA16 / IFNAR1 + IFNAR2	3.84442664938761	2.36013738535455	4.76320183078984	6.12777335219499	9.59171020923314	12.9942677089018	12.666574240493	11.9736861633907	5.68553806991477	29.7794847965796	6.95287305601627	7.04814241069662
IFNA17 / IFNAR1 + IFNAR2	3.96102119342631	2.4317161062954	4.90766117317675	6.3136176939216	9.88260952410888	13.3883604714409	13.0507286496655	12.3368265237108	5.85797021112417	30.6826429962861	7.16374118738101	7.26189989019643
IFNA21 / IFNAR1 + IFNAR2	3.7579352611633	2.30703933524818	4.65603996341405	5.98991154020289	9.37591721664891	12.7019244401649	12.3816033748683	11.7043037995474	5.55762560719489	29.1095099952471	6.79644826303496	6.88957426072271
IFNK / IFNAR1 + IFNAR2	3.28707056694913	2.01797012685649	4.07264384792503	5.23938294677671	8.20112625129627	11.1103888356909	10.8302036082891	10.2377688417691	4.86126191271268	25.4621239787053	5.94486160421484	6.0263190282372
IFNE / IFNAR1 + IFNAR2	4.04492626898879	2.48322638954858	5.01161862794973	6.44735708682368	10.0919497569385	13.6719619323163	13.3271781610473	12.5981536691932	5.9820577656222	31.3325838457147	7.31548848089077	7.41572644886906
IFNW1 / IFNAR1 + IFNAR2	2.7920144583089	1.71404953312217	3.45927483920836	4.45029476613729	6.9659785519263	9.43708558574513	9.1990982380514	8.6958883433932	4.1291214379123	21.6273477675233	5.04952334108809	5.11871270011609
IFNL1 / IL10RB + IFNLR1	NA	NA	NA	NA	NA	NA	NA	NA	NA	NA	NA	NA
IFLNL2 / IL10RB + IFNLR1	NA	NA	NA	NA	NA	NA	NA	NA	NA	NA	NA	NA
IFNL3 / IL10RB + IFNLR1	NA	NA	NA	NA	NA	NA	NA	NA	NA	NA	NA	NA
IL10 / IL10RA + IL10RB	0.785285505993023	1.07784924525905	0.943072590263008	1.0096442252028	0.868794962147185	16.9623812689964	12.8598378293106	15.5236548230562	6.99496728511511	11.2074403654749	7.86464114494436	3.60410894491372
IL19 / IL20RA + IL20RB	5.09475196747667	15.9547060832819	1.01450489706626	0.282114115566105	0.730457272344982	0.302007322911937	0.315932337652066	0.328644079506919	0.293363826613453	0.295918532594726	0.276039930762302	0.309185123462963
IL20 / IL20RA + IL20RB	0.333143769837675	1.04327177557755	0.0663380647546673	0.0184473278746605	0.0477643054986399	0.0197481366542948	0.0206586877341484	0.0214899033909189	0.0191829419284599	0.0193499931189518	0.0180501393879299	0.020217490128218
IL20 / IL22RA1 + IL20RB	0.296484280477085	1.06747413897362	0.100349507582135	0.0345259223041917	0.089220119198101	0.0397749346095413	0.0395661185417169	0.042620852838535	0.0353869556869558	0.0460723401389357	0.0362809930615404	0.0377076009651374
IL22 / IL22RA1 + IL20RB	13.3485058443712	48.060506816333	4.51800003118019	1.55444826591887	4.01692555380991	1.79077267179425	1.78137122056969	1.91890343154716	1.59321426431694	2.07429851126955	1.63346618964844	1.69769584765307
IL22 / IL22RA2	0.40137095108996	0.404656304048689	0.471107216723351	0.43081515213517	0.413251944494168	0.461602421999985	0.512707912469097	3.59642930777218	0.377648700045439	0.526601049269711	0.458709658388526	0.464908437555939
IL24 / IL20RA + IL20RB	15.2414393547097	47.7300341101783	3.03498874182676	0.843971445706704	2.18523301796118	0.903483884244971	0.945141901952206	0.983170297408997	0.877626035720257	0.885268683788551	0.825799939045053	0.924956963306924
IL24 / IL22RA1 + IL20RB	13.5642554045602	48.8373003637887	4.59102367375304	1.5795725407717	4.08185041743514	1.81971661659546	1.81016321136268	1.94991833135904	1.61896510720683	2.10782503451678	1.65986761735196	1.72513540806051
IL26 / IL20RA + IL10RB	8.25930459492185	17.7851936770822	4.26171752692088	3.00088411520749	3.04672714564488	5.50009129411804	5.06958730224563	4.56762284556789	2.73936549647052	5.93007516110324	2.92849519886346	2.64162815010038
CLCF1 + CRLF1 / CNTFR + IL6ST	10.2155361828619	7.25964509926234	18.1502622246136	23.6511384359287	21.0633079271598	10.5573910174434	10.4702544410887	13.4090987471435	9.39695770958182	9.30590046149665	12.2160922087208	5.36615044237598
MIF / CD74	11.2228139996889	1.92724349198989	0.160842317269077	0.302267882196596	0.466002056197394	27.91858162038	34.6086703071932	45.9122494534259	4.26935508114652	10.4799314158002	6.22263575198156	28.8064504907502
MIF / CXCR2	0.121087087044703	1.06434274911377	0.0774957357086096	0.0884254385655393	0.0842936072619964	1.11621050906611	0.183202638363774	0.898628726722482	0.698873487007805	39.2615927188393	0.153027086475689	0.0930458668869819
MIF / CXCR4	0.0587552067296816	0.0599620704354804	0.064535448689034	7.92607738783404	0.0846921898806221	22.1289682173381	11.2032522617885	23.1620396645391	31.5191756816491	59.6690354584935	27.7335785024522	25.6907406088626
IL16 / CD4	2.37264437186278	2.0373594915146	0.963715011273994	1.30169087341458	2.29264014722597	23.2677935453282	16.5144598351458	16.7578566782334	1.0316457856867	3.83706194059662	11.2626513045919	2.1802678011712
TXLNA / STX3	1.54343644713043	2.02622336779282	1.94472992338434	2.61226618676825	1.99206197442967	4.2254145134274	3.21995141459121	3.54962062905189	2.58347516073524	34.8713741288335	2.8190412754941	1.90357161812753
TXLNA / STX4	10.655656352248	7.9679611378462	16.0831329497958	13.9404626366813	13.5179502731444	19.9203104046213	39.8311110757735	24.2857903213072	15.0897524617562	30.8359900405845	8.28437634189656	8.74827552499533
TXLNA / STX1A	22.419661531395	14.2341320433078	20.3452310521677	30.7305604114209	21.6654372615731	18.2795852150181	17.6362147618922	15.4255091164175	19.6698754919892	14.6578027812311	22.7706781118984	13.3903044242924
PRL / PRLR	3.91277347474006	4.43046350370567	4.23783465571847	3.93283897973873	6.80621929554784	6.46376801023726	7.71942272304273	5.29876601726266	3.87727296589627	7.17007378619033	3.88562602680069	4.18700204305518
AREG / EGFR	2.16249316220846	0.386533923862266	0.12560851228564	0.738841404747894	1.26576014770709	0.495511402051122	0.490812898603519	0.809919867404139	0.304878767178141	0.499479115444322	2.00666000966285	0.903071823886303
EFNA4 / EPHA2	27.406418230935	7.01574046886753	5.57159031196996	14.5690420040279	3.80012971266745	0.958227797487478	1.09439701081465	2.36803953043984	0.829235593979549	1.27883785003028	0.832145192554915	0.910946820637767
EFNA4 / EPHA3	1.03122298981686	1.17854055979069	1.45844394274098	1.17623872275985	11.402379915975	1.14907704579593	1.14907704579593	1.17178287309465	1.05388723135129	1.1855556821704	1.17420769008558	1.23992288061313
EFNA4 / EPHA4	8.22137739158923	22.9237941901339	12.1366776272377	6.49656170218329	8.61773285464091	1.17372539656684	0.702896387677858	1.03177451402254	12.4410085906938	0.886191364056437	12.161879514527	2.58565456895783
EFNA4 / EPHA7	7.83100475894631	8.23230444056942	9.46010534735361	9.93814258565074	7.64859581275398	9.3930124016277	8.36984497930754	9.42225015320551	7.70278626891722	9.15339473832087	10.4339397213459	10.8187374983033
EFNA5 / EPHA3	1.07845130629164	1.23251577861902	1.52523827604104	1.23010852123891	11.924590158139	1.20170288415355	1.20170288415355	1.22544860098933	1.10215353280355	1.23985218206318	1.22798447060939	1.29670930875543
EFNA5 / EPHA7	8.18965189416657	8.60933044103229	9.89336260949921	10.3932931668941	7.99888891831851	9.82319691723326	8.75317011017749	9.85377370973448	8.05556120822563	9.57260515914058	10.9117969957712	11.3142178778847
EFNA5 / EPHA2	28.6615870997758	7.33704984078863	5.82675998246801	15.2362801603677	3.97416940193677	1.00211305423754	1.14451859352393	2.4764918452862	0.867213220013255	1.33740651975311	0.87025607341681	0.952666686429766
EFNB1 / EPHB1	0.127946245816768	0.125591406936704	0.555114018660233	0.367158628716521	0.204295355283706	0.216435857954254	0.183642546143003	1.51654504412927	0.146845337341377	2.50584759554662	0.149970915342065	0.148616498208433
EFNB1 / EPHB2	11.1835267243775	9.80703502637537	8.42230086311577	12.8694855270474	9.05172548277923	10.3755153574682	8.28575901440571	9.4812411035369	8.87650104653592	9.37714229294536	10.0672677262698	9.6037208833571
EGF / EGFR	19.5353983610006	3.49184650136809	1.13471448969885	6.67450025719896	11.4345465442694	4.47632057324094	4.43387552039475	7.31660452237925	2.75419514508577	4.51216385962585	18.1276423661932	8.15811496494972
VEGFD / KDR	NA	NA	NA	NA	NA	NA	NA	NA	NA	NA	NA	NA
GDNF / GFRA1 + RET	3.00483569239529	2.90126939731309	15.9521081743969	4.31422221351612	6.51900573235389	4.09213660961408	3.78824964717321	4.46508076519117	2.99250696423824	3.80051368426097	3.56864825451914	3.51234804289145
GDNF / GFRA2 + RET	2.85294929019788	2.76550696402173	6.24708618852842	2.93259321862146	2.92589392555199	4.4748029357037	4.18935404833771	7.65990134107156	3.23673480692359	3.5395612667055	3.28276664480295	3.33332677102942
HBEGF / EGFR	6.76603653047717	1.20939233234378	0.393005535238593	2.31169652793169	3.96032669507363	1.55036247334162	1.53566173508236	2.53408773973611	0.953908623686686	1.56277670624187	6.27846375049843	2.825542784061
HBEGF / ERBB4	11.2031734709099	3.92344097490043	4.21597824057283	4.40956907815015	3.97697720652675	4.631840039813	4.11719114650045	5.10716705045987	3.90490920241439	4.91659270037647	5.41969991910372	4.94732140475383
HGF / MET	10.2074256508541	1.98853948530088	4.08836338890231	4.78721521614355	5.79879101242537	2.10852729727868	0.986715229999915	0.568487958374335	0.207714129180878	0.723334549814456	0.204457551316958	1.58818337614746
NRTN / GFRA1 + RET	2.57238759870694	2.48372629393486	13.6563224887479	3.69333063641436	5.58080747784215	3.50320701176001	3.24305466613592	3.82247801990355	2.56183318886041	3.25355369508265	3.0550577315442	3.00686009912051
NRTN / GFRA2 + RET	2.44236029025422	2.36750243495555	5.34802188355725	2.51054207280813	2.50480692447519	3.8308010010643	3.58643317097518	6.55750837457073	2.7709123992055	3.03015686693956	2.81031945537374	2.85360310047394
OSTN / NPR3	0.424451603631803	2.12247138700823	5.47687354689855	0.418164842895784	15.645423275557	0.546021045581641	0.420099556469091	0.461301774151184	0.530842939164425	0.553307519208149	0.471025182275106	0.403368729244346
VEGFA / FLT1	0.41463594997478	0.386643332899559	1.663046633745	10.3187597075454	0.471296609202103	1.28806063735755	1.91987493458408	1.97050618760068	0.439892229559042	1.03636652008348	0.591328032995707	0.581616038426162
VEGFA / KDR	0.27121502898158	0.215563945158693	0.212491774918902	19.2746680773576	0.2722284184704	0.255800841493738	0.276068631270139	0.259654755358512	0.233366777830304	0.304778793630094	0.247543129002795	0.250680557760752
VEGFA / NRP1	2.64349056187666	0.264123635542835	15.668468820674	17.5479134469475	10.2949030492396	3.72764826318026	14.5472997468303	14.0318863042609	0.164330316231402	0.798633141684894	0.152592436500588	0.182070520824565
VEGFB / FLT1	0.241516863939445	0.225211743532312	0.968690263329975	6.01046408171474	0.274520525889542	0.750268677179007	1.11828743596617	1.14777909351935	0.2562281243604	0.603662060266659	0.344436347348296	0.338779311408272
VEGFC / FLT4	2.74782578763259	2.3271241842847	2.57727108357263	12.6228247119372	2.61517212891929	2.83310313966256	2.68676299235186	2.88604290254356	3.49855803199905	3.18549262080231	3.61453351578039	3.00049942327696
CALCA / CALCR	31.3488953122272	28.9075201181158	32.7563967344088	34.9316262050532	30.7091219385083	33.7459128857608	33.2795891822501	34.972712568503	33.3863274408398	37.1434141541957	33.3886433625546	36.9362494427058
CALCA / CALCRL + RAMP1	0.915429028234655	0.911457662954856	1.14233241755695	4.09253179495146	1.78126034681144	1.1040714599349	2.87088647340688	9.93077635603899	1.83205001067208	0.95291879477243	0.788551839346709	0.951401225005624
CALCA / CALCRL + RAMP2	2.34699073050912	2.46437794517891	2.21382274861129	20.3564853459334	2.35290117685275	2.40584833277539	2.27083803199348	5.33553990892817	2.12055097368385	2.35948857624481	2.04136719265293	2.33659015751852
CALCA / CALCRL + RAMP3	1.3150042334074	1.06347426442098	1.24001630082831	10.7566677747926	1.16719088468434	1.26428820545748	1.14208155211953	2.76223368734908	1.10251091148279	1.21107117746606	1.13465462401798	1.18403434742057
GAL / GALR2	12.1090421589754	13.5067715967542	11.9706531057299	12.5415079503673	13.0085710050707	13.2853491115615	11.9552765442582	11.953513177117	14.1582646781866	25.7008241741518	9.99250369757463	12.2531974227727
DLL3 / NOTCH1	11.1193654669761	12.7330628619373	7.13364737157737	25.8791722016278	9.27263559121002	17.4425973173871	15.9166972413685	12.7452876231254	40.2495953666458	44.0595549510092	12.9810912909333	16.6977118127735
DLL3 / NOTCH2	13.3552104519561	28.3069363652002	30.546308301749	10.1774540117467	45.7065641046954	45.3346636644619	36.9654279638107	25.7383862342717	16.2941434638561	46.5963422327915	11.594933788414	9.27648092141918
DLL3 / NOTCH3	36.1142495332362	47.2873292009788	12.6494188047138	3.31176901130634	46.5100438596092	3.09131533925719	6.83566332226268	4.39521896402282	1.99168168062114	2.66760052928845	2.10003462661667	2.41357335223192
DLL3 / NOTCH4	5.98921435778763	5.47020063356954	4.8346483899767	22.0557648737108	5.52295724004158	9.03456885833668	5.79773123208345	9.82833798323708	4.80326074550115	6.85953644418811	4.86046906364063	7.13038509348652
JAG1 / NOTCH1	4.79784210435131	5.49412871604882	3.07806356564127	11.1664808916919	4.00100541617619	7.52622333236101	6.86781996811351	5.49940352009388	17.3671064150851	19.0110477500493	5.60114932286734	7.20481622980917
JAG1 / NOTCH2	5.76257621976454	12.2140253004099	13.1802812433759	4.39142121173006	19.7217078940365	19.561238342417	15.9500366470433	11.1057338244345	7.03068244293347	20.1056340253602	5.00304281682602	4.00266461941377
JAG1 / NOTCH3	15.582765715563	20.4037847048547	5.45803753973865	1.42897945476493	20.068397550885	1.33385694863294	2.94948784587802	1.89647212028968	0.859381252835818	1.15103026112609	0.906133950008319	1.04142128304627
JAG2 / NOTCH1	9.51073552703758	10.8909805769666	6.1016281635601	22.1352525195199	7.93117062376557	14.9191903515514	13.6140410508291	10.9014367914769	34.4267177600511	37.6854934593659	11.1031269263579	14.2820668526122
JAG2 / NOTCH2	11.4231225598006	24.2117939328165	26.1271976758124	8.70508966827169	39.0942310818356	38.7761331885741	31.6176682969637	22.0148339483866	13.9368824223463	39.8552857012918	9.91750374988857	7.93445965304894
JAG2 / NOTCH3	30.8896291868583	40.4463081230817	10.8194372403415	2.83265796836328	39.7814720465299	2.64409715731243	5.84675323452529	3.75936606044563	1.70354664343852	2.28168083882105	1.79622425314561	2.06440357557793
CD58 / CD2	0.397928818216631	0.418696524529704	0.292663653244088	0.404297717355822	0.385870369179764	2.07554780267256	1.21512934332078	1.0618789575425	10.4504816398387	0.766305944427418	30.0371070197661	1.25000260438515
FN1 / ITGAV	14.5402877886862	12.2947433399399	27.6423003891511	30.8864345473643	51.8684116148672	6.48111931856548	12.7499797315672	10.0678553211645	2.6042534951865	1.52876949840587	2.05755875368821	1.12172935509753
CD209 / ICAM3	0.802675079351424	0.37493312363257	1.0548987510521	1.11565845917316	1.31367161245495	8.81680670246392	1.39382375525984	4.52203303821494	14.8584280590114	32.8746503572661	10.2663481615378	9.66085349237296
VCAM1 / ITGA9 + ITGB1	6.92027431530532	4.91329548717441	9.38803161618547	9.46158268704545	9.59495344566418	6.44342059985729	6.3912313068023	7.06994703602351	5.27079462097848	2.94341863290585	4.97091552912963	4.34183759172761
VTN / ITGAV	15.2826478239763	12.9224562320343	29.0535887618859	32.4633534484062	54.5165734969735	6.81201538031973	13.4009348942868	10.5818735813347	2.73721466794234	1.60682141837338	2.16260821427647	1.17899968259986
C3 / C3AR1	0.286057742893743	0.383035410770788	0.649064563844117	0.375422363686462	0.470547553758441	9.55502594472165	8.33653416075371	4.92379304680242	1.11666419874872	19.9823320159761	1.07938443937873	0.409303606684211
C3 / CR2	0.15988863677845	0.122120703646421	0.132648350512492	0.132747047201862	0.125629919268445	0.155633712836747	0.149960480914475	0.212774367394073	0.136049590269223	0.176964730653476	0.332549786298825	15.195342295315
VCAN / CD44	10.8717949770694	19.743646680447	18.4217303578544	11.0167090024961	12.8692302765794	35.3506016011594	38.705703613851	32.6841330055134	22.8110458087365	11.869473869045	25.2248599986248	9.78451306662362
GAS6 / MERTK	0.405525747150583	0.498859834999446	0.487136224614532	3.49686999412091	0.437950962654835	2.75875417936957	7.42787291686326	1.01084150914531	0.384049305712702	0.614093877305022	0.399803650296891	0.447215309941764
GAST / CCKBR	15.3427610618316	24.2933692033572	10.0026831857655	15.2493595131597	18.1456377579757	16.6246454276036	15.2719142575057	16.5291606721174	14.1932035397163	22.6583261692355	16.6848131180422	17.2024896753869
SEMA3F / NRP2	4.24741627741734	2.64464324514152	8.80102588137259	28.1687699131909	14.0903123716556	5.15380271747865	21.4798984154572	19.3207317841403	1.83424184719777	3.17419124855978	2.21555816703635	2.37999827559696
SEMA4A / PLXNB1	41.1902240836566	32.150595558132	14.4721303614793	12.9797259988918	11.1603718185736	7.62322465913645	7.26090639922836	6.73064171385214	8.76666641223461	7.87821500641051	5.87795976936276	5.66198016528613
SEMA4A / PLXNB2	50.6228893939032	19.7897814050049	21.657940273804	11.4521916587105	17.8289081257573	32.2806756000629	27.6220806561667	25.7594428145303	1.5465504928827	1.17014137821283	1.77527268547358	8.35159728763671
SEMA4A / PLXNB3	35.1925771382627	12.3834003205711	12.1577918127064	16.3722840776781	11.5519911897365	10.7372938002253	9.54310061816391	10.0960382214662	9.64138922498529	11.5788493454347	10.2436215887077	10.7320713810617
SEMA4A / PLXND1	1.55738517424457	1.90086094272823	15.3457756622831	30.3285869656507	11.0702001893843	13.626694759565	25.8471094759385	13.7273505457302	11.1995567721631	4.67661329970916	3.1277861037223	2.09920770298904
SEMA4C / PLXNB2	31.3966862069028	12.2737671499045	13.4324129421653	7.10273301652252	11.0576192022638	20.0207110754935	17.1314164230198	15.9761948121805	0.959181925597808	0.725730240002574	1.10103710208632	5.17972171295955
SEMA4D / PLXNB2	35.9397050152874	14.0497493234464	15.3760481473619	8.13048000460758	12.6576279318728	22.9176558795984	19.6102878080813	18.2879086357303	1.09797305469778	0.830741517575565	1.26035430615507	5.92921396857855
SEMA4D / PLXNB1	29.2429871310051	22.8253055931698	10.2744845733162	9.21495254744604	7.92330259735766	5.41210604125701	5.15487830221141	4.77841704919687	6.2238921680572	5.59313636118733	4.1730557605838	4.01972110598846
SEMA4D / CD72	0.307077025879312	0.272146283049764	0.289178822085204	0.264086242256208	0.265158574727533	0.93944123269643	0.736412951458976	0.858667319757169	0.994164683344949	0.459014003309847	0.444805802864733	12.664831394964
SEMA7A / PLXNC1	0.112079875099086	0.0840782800743308	1.41918845125466	0.0933616172700378	0.241553566880216	11.9283610022121	11.1593174876434	5.39358903229123	2.01206696331726	22.3060824959105	1.75577393537575	1.62056475143269
SEMA7A / ITGA1 + ITGB1	2.91256261992851	1.79248034283439	8.50816075355765	7.64371194687797	12.0145102459409	2.93923776663514	2.50064173754969	2.28720716888884	2.28513350038908	1.10646311857507	2.24728369143295	1.69683092258502
EDN1 / EDNRA	0.119754693584477	0.151425740703323	0.526455585000497	0.104204023422415	3.14881208555068	0.0911530871555632	0.0822651444170389	0.147029366381797	0.0958753036016127	0.0907987505679808	0.0886362552172943	0.0844871301016699
EDN1 / EDNRB	0.0108172654980262	0.0107174138165059	0.0475959681913152	0.183061416120443	0.0558059953385351	0.0238811938302578	0.0131101559625651	0.0120921302391485	0.0133135575360322	0.0128380733383168	0.0111354203656152	0.0118573871805287
EDN2 / EDNRA	1.82602974966423	2.30895256889581	8.027439520854	1.58891180887045	48.0133544015272	1.38991002304539	1.25438591648995	2.2419162794488	1.46191478091117	1.38450706863122	1.35153315566239	1.28826694312881
EDN3 / EDNRB	0.168496061186304	0.1669407129292	0.741382669219739	2.8514718046913	0.869266859248318	0.371987458157456	0.2042114656087	0.188354100860343	0.207379767613913	0.199973347341987	0.173451827691784	0.184697605531141
WNT5A / FZD5	16.8866577574208	9.70907003404622	6.96970952012405	7.5593640389597	13.498298184544	4.97915165875951	15.2027401575561	16.9356009257572	2.45161398650907	6.64307002935271	1.80827115481625	3.07406096318763
WNT5B / FZD1 + LRP5	7.24364683814593	4.88051378251957	10.8789658886439	5.9238408788376	13.5615797175969	5.01884401326048	4.11877149362921	4.83766797841912	1.50359662801315	2.245155183839	1.48527203162674	1.70806395982136
WNT5B / FZD1 + LRP6	3.94092762715944	4.93171770389709	17.7072147875156	4.39899402606745	19.9349021374619	2.06858807959097	1.91124334888289	2.56520995691995	0.666827887442093	1.00011612451621	1.06713579588937	1.01194795452178
WNT5B / FZD10 + LRP5	20.1187403227951	9.83197875764465	10.1041371323188	13.3459680516435	9.37275727876871	5.89846277057317	5.21992487719403	6.13403223349979	5.30871668498141	6.90573426313014	5.28269809641455	5.35789193175836
WNT5B / FZD10 + LRP6	10.9456605675773	9.93513098499722	16.4460600645181	9.91060275454037	13.777524669047	2.43113548515969	2.42221417688183	3.2526168872349	2.35435506180437	3.07619546207536	3.79550420227486	3.17430020680179
WNT5B / FZD2 + LRP5	10.0907023713586	4.05972614189608	14.9718884362681	10.3507056526071	10.733062615194	5.66365695398427	4.59415133060083	6.43532406018998	3.3224790185083	4.43159652817566	3.87670746004075	4.13523479194353
WNT5B / FZD2 + LRP6	5.48987666589625	4.10231876788731	24.3690849874304	7.68634628490153	15.7771113192304	2.33435692182297	2.13183498719309	3.41237915227915	1.47348140033418	1.9740778620033	2.78533037228867	2.44993307487865
WNT5B / FZD3 + LRP5	7.67592343871901	2.39927175223718	3.09315819178368	4.15235599548077	3.84752618314733	1.86997989419298	1.63814435342094	3.39348407157959	2.261593894191	2.00452457434663	1.8700119772369	3.61248193999986
WNT5B / FZD3 + LRP6	4.17610899862026	2.42444371724727	5.03459768458787	3.08350436681708	5.65568757693042	0.770738860977156	0.760152027085893	1.79942054061963	1.00299099546939	0.89292596040738	1.34356311649236	2.1402264762451
WNT5B / FZD5 + LRP5	13.1330489832192	4.70292249179264	5.69295960378573	8.1534432901879	7.85809224478407	2.93494734647864	4.66584893736417	5.59778828311153	1.94628718641676	3.67144733570647	1.54638466694541	2.0605500899388
WNT5B / FZD5 + LRP6	7.14507439736723	4.7522632137422	9.26618021535587	6.05467787859526	11.551036320913	1.20968037243475	2.16510499847418	2.96826948534405	0.86315608102212	1.63546542670318	1.1110439011664	1.22077948938242
WNT5B / FZD6 + LRP5	20.7566015736265	5.85658783357914	9.71800832713123	15.8439001625907	10.127932839185	1.03132799003802	0.981306497564441	1.26964673844913	2.19267720919826	1.00873388734009	1.55280888801103	2.31208322247624
WNT5B / FZD6 + LRP6	11.2926908800517	5.91803223806893	15.8175751736664	11.7655459676226	14.8875982155651	0.425076527723207	0.455357991961096	0.67323976547579	0.972427234812418	0.449345788360919	1.115659564906	1.36980109803011
WNT5B / FZD7 + LRP5	3.82281923738049	1.19043348914844	14.3857120317746	1.76394589939596	13.0330859334406	0.843218189376163	1.43028913887403	1.71300129293744	0.780546785424661	1.13628300278347	0.696687301756945	0.706952375447209
WNT5B / FZD7 + LRP6	2.07981618690917	1.20292292478979	23.4149914086855	1.30989127366156	19.1580404379549	0.347544392778339	0.663700476678716	0.908331864125953	0.346163561607755	0.506163209241637	0.500554741768176	0.418836195310237
WNT5B / FZD8 + LRP5	7.37219330808722	3.16553572074918	11.1155010372666	12.5807622067461	10.3335116206124	2.67388651720657	2.4471666552517	2.80434779774982	2.64557828828071	2.85620312771542	2.25945935182626	2.42058109692046
WNT5B / FZD8 + LRP6	4.01086371682324	3.1987469459164	18.0922126562772	9.3423673800149	15.1897896250199	1.10208043148152	1.13556457324526	1.48702658502933	1.17328367739693	1.27231062845171	1.62337262289252	1.43408101066598
WNT5B / FZD9 + LRP5	18.3435091111617	8.61846046086382	11.1481174848539	17.8404275527849	12.4627408825539	7.43869597319812	6.40317414120289	7.62289607037374	6.6022535690571	8.95136673156793	6.47513952070164	6.78341976566061
WNT5B / FZD9 + LRP6	9.97984074189504	8.70888105826361	18.1453010149453	13.248150284987	18.3196592898311	3.06596454825112	2.97128015187109	4.04209817364909	2.92802385812005	3.98743314900454	4.65224754710467	4.018858730115
SLIT1 / ROBO2	17.5759166111262	17.4798180742596	19.4220200825107	18.9035937652041	19.4220200825107	19.8266455008964	19.511936842152	19.0619405817455	17.8968935055187	21.4836829285709	20.0527597052883	20.1469739571183
SHH / PTCH1	28.178523986499	26.1092950609232	32.8048488201033	28.2048099230535	27.5897190076766	25.935457400509	24.5615791165901	26.8704971986826	28.8579143466786	29.2399751387978	34.3881899396256	34.4170529287835
SLIT1 / ROBO1	6.57510761455216	32.5474584351078	13.9942565788878	6.72109361840444	11.4782823640246	0.482115059010275	0.42499564440257	1.81913731974737	0.375042310198945	0.352624957527161	0.614093706417925	2.31792624457162
GUCA2A / GUCY2C	9.47170359373656	10.7678314539321	9.63787383222316	10.1467701875884	9.21690922805709	11.7316188371544	10.2877840983041	11.086146552978	10.1747315257953	12.2174689630152	10.0386373485732	22.9314929111517
IHH / PTCH1	28.5425217529342	26.4465634391367	33.2286074138637	28.569147239644	27.9461108506341	26.2704802203623	24.8788547816621	27.21759845097	29.2306881786651	29.6176842638834	34.8324014368556	34.8616372653998
IHH / PTCH2	29.6455776309128	24.0122332256668	25.7978144372469	31.1946104112809	26.619400884293	36.104159978525	34.9874109930957	31.6172594789844	33.453314818184	32.5765546781129	30.3906437716163	32.6124175785792
LCN1 / LMBR1L	19.5033821151777	13.8665734375662	13.3783364298038	24.3666804346855	13.4265177134646	19.7034682792689	17.7039450073474	29.4340493287197	32.6829707498809	19.7772697693207	23.3159623675982	12.7044676430485
PLAU / PLAUR	2.68370606494297	0.389054384655707	2.81267679169563	3.91265490364483	2.22054310046925	12.8075427292862	22.4697336499442	11.2355454304152	0.793280548905645	30.2001306584699	0.370224798563179	0.175385155370296
PVR / CD96	0.531911585263788	0.497714761234288	0.418507333092037	0.491096587384636	0.492471716345439	1.52516430784548	0.623859924571947	0.630556889401031	21.5238515862822	0.924220412804722	14.0397396879178	1.46875476238956
PVR / CD226	0.702601289780865	0.820638306464051	0.7307053413721	0.777252676820082	0.738199755129762	2.17244318800244	1.72184156082297	9.4120210943709	9.95315796354186	2.6471340022601	5.73405311436454	0.852489564934116
RSPO4 / LGR4 + LRP5	29.7136899717753	13.5475899655637	15.9034424813694	10.7275266040799	26.4698219593618	3.43413794845965	4.33499585492862	4.47757756512357	2.64178274029823	3.02904224274753	2.5339481404606	2.95106285967409
RSPO4 / LGR4 + LRP6	16.1658214889715	13.6897245363002	25.8853345769256	7.96617032952565	38.9094280566174	1.41542889260662	2.01157845439655	2.37426929755725	1.171600395328	1.34930271663118	1.82058687434597	1.74836662722204
RSPO4 / LGR5 + LRP5	15.7191919649368	7.53414754723197	14.3284331504025	14.6001941564891	21.7299374195083	6.60932922661403	5.78688182273762	6.78185390309784	6.05481389429629	7.41162906482524	5.90541140879171	5.95837608715989
RSPO4 / LGR5 + LRP6	8.5520731857074	7.61319207324822	23.32176109014	10.8419804291609	31.9420144947413	2.72412922500535	2.68530055905894	3.59612921684799	2.68524063087572	3.30154894860766	4.24291023434476	3.53005896471438

## Sheet: E_LPS+aIL10R ind scores - lr4_D
	Epith	Kerat	Fblast	Endoth	ostblast	Mono	Macroph	DC	NK	Neutrop	T cell	B cell
HLA-A / LILRB1	1.49801113777674	1.49631157604952	1.03368215819824	1.63392160282231	1.59439226649576	22.3223633010572	29.8344261353832	27.1163854179883	1.78336654611967	23.2028566354415	2.22327282959362	3.77753014670393
HLA-B / LILRB1	1.43497741656747	1.43334936946213	0.990186598428522	1.56516900399787	1.52730299386614	21.3830768100774	28.5790450156891	25.9753747568944	1.70832556221291	22.2265205057998	2.12972134911481	3.61857820294178
HLA-C / LILRB1	1.40210732467683	1.40051657018484	0.967505039747913	1.5293166983157	1.49231806018453	20.8932686141177	27.9244034687444	25.3803737866386	1.66919406260828	21.7173920951364	2.08093721102412	3.5356897918275
HLA-F / LILRB1	1.29751736468692	1.29604527225862	0.895334164083601	1.41523757650124	1.38099884555672	19.3347387569881	25.8413872900712	23.4871290740875	1.54468081233777	20.097386885593	1.92571004987032	3.27194560666021
HLA-G / LILRB1	1.28895053380206	1.2874881608328	0.889422739251921	1.40589350041428	1.37188082996474	19.2070815543624	25.6707700784874	23.3320558024498	1.5344820900312	19.9646943148711	1.91299559010314	3.25034265517794
IGHG1 + IGLC1 / FCGR3B	0.115038362778379	0.303169922710539	0.10329541673957	0.113311458949142	0.100603217949375	4.93848444392897	0.601257729810114	0.795141107676628	0.984886974420967	39.985224663239	0.459403302843801	0.175878513069946
IGHG1 + IGLC1 / FCGR2B	0.18617350861746	0.195748146203501	0.163123455169584	0.173983576505603	0.186501856957174	9.16512153675035	7.66653971429869	16.0397139744133	0.327338037129601	3.91991629330913	0.280795774279556	6.04916146253875
TGFB1 / TGFBR1 + TGFBR2	8.94437496699956	1.51808865779155	7.87889134096934	6.88362797599269	9.58942963549967	6.21098422832879	5.63844576403297	5.81199481746094	4.12269596148102	14.396794983111	4.87391830616443	3.11342213924641
TGFB2 / TGFBR1 + TGFBR2	4.83422504461575	0.820491340816947	4.25835611597767	3.7204395927203	5.18286197510164	3.35689141153847	3.04744778989733	3.1412469858888	2.22822054552275	7.78113027755817	2.63423861678455	1.68273169847385
TGFB3 / TGFBR1 + TGFBR2	11.7925600212822	2.00149833618166	10.3877911405037	9.07560297623587	12.6430214479734	8.18876719435812	7.43391353162466	7.66272634825377	5.43549881960856	18.9812110492705	6.4259352248009	4.10483880473633
CD40LG / CD40	0.995644120329972	0.412576170002468	0.410041918343976	1.02660950778217	0.541316154253852	1.58508993733135	3.96402012750938	5.97237090850224	0.411328538416749	4.43566447426311	0.353379032732638	4.1511042166096
CD70 / CD27	0.450992985093572	0.515246131193198	0.393149891573957	0.463774935178711	0.41187131498224	0.872377632079478	0.611837822980864	0.556041957311847	0.649927675511653	0.666878032586998	16.4461839234182	17.0359865672064
TNFSF18 / TNFRSF18	1.63154942186841	1.58220037984847	1.55719433936236	1.90919698313701	1.6544400523639	3.11375721305587	4.46488325581973	5.17848194553905	17.0816320849762	3.43517323849604	2.62262550285481	2.01753281194758
TNFSF4 / TNFRSF4	0.5528388841511	0.548010713437886	0.563375499795958	0.897612953036647	0.58329281544531	0.875828389045168	2.81616616627803	4.1755882192272	1.54550708932953	0.728099829732691	1.33343499255405	0.698884379481728
TNFSF9 / TNFRSF9	2.9740112355709	2.93143320052802	3.29270137664943	3.5707488479143	3.3718363104665	4.09781331200572	5.92250432219355	5.04923175643346	4.40667775268974	14.3671684190869	3.60964589418788	3.52666552880425
CD86 / CTLA4	0.342066528651797	0.369431850943941	0.472673748682483	0.428069050770218	0.505843836309324	0.512063227739357	0.873478974173478	1.77595007577768	0.492767167148743	1.58594481465833	10.1097122311568	1.17779725206244
CD80 / CTLA4	0.312076758931375	0.337042899645885	0.431233339614263	0.390539239514973	0.461495328359124	0.467169451248785	0.796899036947995	1.62024839395146	0.449565121257784	1.44690133686365	9.22337020012821	1.07453702222962
CD86 / CD28	0.433321936323215	0.424967239996983	0.508763597179486	0.491773636366814	0.445583804065694	1.02085244662812	0.671146749656163	0.544090589176479	0.587034919822484	0.980949419398356	23.6220053107961	0.891583264665031
CD80 / CD28	0.395331592350188	0.387709371720703	0.464159106989574	0.448658695634836	0.406518433572568	0.931351933632674	0.612305750070124	0.496388899271994	0.535568200372585	0.894947297790354	21.5510090563613	0.813416082101826
ICOSLG / ICOS	0.450753728041644	0.655024711620045	0.447571937020174	0.453736657124272	0.479389847234878	0.699286960052056	0.816659695510743	0.577782112706159	0.846845918022129	0.941406105400139	10.5052133558882	0.989890540013022
PDCD1LG2 / PDCD1	20.1101168177775	22.6862482379789	23.6569644253012	25.9649609545988	26.3156859173843	30.1962879249779	28.7330482952925	27.6511186996268	30.3381444235735	42.0708330935704	30.0478786902509	33.9128411596558
CD274 / PDCD1	20.9686539396815	23.6547650519547	24.6669228623764	27.0734519221205	27.4391499655129	31.4854218649845	29.959713899003	28.8315947794483	31.6333344731061	43.8669127627013	31.3306767726192	35.3606414538371
BTLA / TNFRSF14	4.63036559556421	2.79545687307536	4.04620534003803	6.3527871140214	4.133220508641	16.2789301566303	20.6348905805539	20.5020163008554	23.2409075740236	25.638397891946	13.3205813330206	10.6924617506148
LGALS9 / HAVCR2	0.201759185517578	0.153869807183776	0.1595879419102	0.207282383832874	0.178821667808172	4.96247455848666	9.99322018007062	7.43548277895564	8.06376957294184	0.967379675795038	1.09279058708867	0.230241561143516
CCL1 / CCR8	6.91448748742853	7.90899675157782	5.8375928404503	6.27820752183005	6.57513817244268	8.1090755384481	6.45744476840134	7.57772761066148	6.88053746703199	9.12404103710934	11.6516470000923	7.30679883423299
CCL11 / CXCR3	0.526922985660946	0.537130047269975	0.47456208519904	0.537693424047097	0.486934281088773	0.746308530634245	0.676641284731345	1.88501673942523	4.05631279527671	0.55548634606964	4.45048159920066	0.888146919227254
CCL11 / CCR2	0.0415277686361783	0.0526524945433842	0.0381479060784073	0.0393007274159416	0.0359121313631893	6.2816885342444	0.308024545661181	0.850376400140805	0.0672344752100416	0.154807436754604	1.07930585919153	0.099561842787052
CCL11 / CCR3	0.158959667878617	0.148886268700692	0.127167734302894	0.161862021365165	0.135740839986235	0.394362861433694	0.186147526179954	0.326734952839875	0.142335536665728	8.49043644996609	0.286505627432247	0.160150377001304
CCL13 / CCR2	0.154600905331675	0.196016390759958	0.14201824489774	0.146310005045749	0.13369483127736	23.3856709931612	1.14672363065782	3.16580846147185	0.250302654785958	0.576322077018302	4.01807437386423	0.370652012782563
CCL13 / CCR3	0.591780135854614	0.554278563200456	0.473424108683691	0.602585110245218	0.505340340729783	1.46814667412021	0.692995964334117	1.21637933294928	0.529891288457545	31.6084683799328	1.06661231359916	0.596212945861015
CCL14 / CCR1	NA	NA	NA	NA	NA	NA	NA	NA	NA	NA	NA	NA
CCL14 / CCR3	NA	NA	NA	NA	NA	NA	NA	NA	NA	NA	NA	NA
CCL14 / CCR5	NA	NA	NA	NA	NA	NA	NA	NA	NA	NA	NA	NA
CCL15 / CCR1	NA	NA	NA	NA	NA	NA	NA	NA	NA	NA	NA	NA
CCL15 / CCR3	NA	NA	NA	NA	NA	NA	NA	NA	NA	NA	NA	NA
CCL16 / CCR1	0.217950933575483	0.186933698674809	0.213502955339248	0.194722602786259	0.222464807785587	15.3304347369922	20.8993913500561	17.0467927090252	1.20376737497542	31.0562076623631	1.14193846483193	0.5953701239167
CCL16 / HRH4	1.55455043319508	1.40497747259577	1.6805950629136	1.49415404812163	1.40049588576134	1.76182382428776	1.64138117811229	2.26032326810215	1.57717382827277	19.6869707369879	1.82393993592682	1.52654051547986
CCL16 / CCR2	0.129753091941658	0.164512185215114	0.119192745657447	0.122794724235007	0.1122070902343	19.6270721182596	0.962419569026493	2.65699243797945	0.210073435922043	0.483694266129515	3.37228021105003	0.311079968062019
CCL16 / CCR5	1.04827328498036	0.96145853968903	0.497771620232123	0.904188438340078	0.674944569806269	13.4509422089787	17.7546043933566	20.2156734923007	2.331803691648	5.35214973747566	8.1819659191993	1.36395048481684
CCL16 / CCR8	11.1918321075351	12.801550938321	9.44876378780835	10.1619454295545	10.6425592126121	13.1253996971773	10.4520599426966	12.2653566629992	11.1368803950595	14.7682291153533	18.8594277216336	11.8268296739201
CCL17 / CCR4	15.970901481425	12.622371533239	9.13235440414367	10.7187258264597	10.9759752462947	15.0276536086965	11.604807161447	11.9577711972248	12.2028570947387	11.8212233400384	23.7136046078323	13.8807499452653
CCL19 / CCR7	0.0825982129764979	0.105498345486025	0.0665048837384964	0.0897478432395174	0.0913257947634053	3.58510586227339	1.68182198392443	6.43083921654818	0.879080004972038	0.680477320791941	11.6397756987612	3.62674246683617
CCL19 / CCRL2	0.3753671698619	0.253900232665633	0.17013228722751	0.963719977913361	0.237775244799893	4.77065054138023	10.5218582544831	3.83742616686699	0.283291018892888	19.5731844234701	0.358712653792942	0.449244894988304
CCL2 / CCR2	0.155231452000154	0.196815852327766	0.142597472626009	0.146906736908663	0.134240111592983	23.4810504924161	1.15140059398754	3.17872035208557	0.251323525296051	0.578672632242123	4.03446226890732	0.372163733501946
CCL20 / CCR6	0.451795113335656	0.462638196055712	0.57829774506964	0.540100521851262	0.528645918472752	0.730173920542475	0.515502787902987	2.07396188807294	0.707707030679629	0.959657152712967	5.14837041093081	16.5110577782667
CCL21 / CCR7	0.141973858652522	0.181335729313777	0.114311855224741	0.154262993729434	0.156975254183262	6.16225575109667	2.8907980938078	11.0536417804474	1.51100581807588	1.16963778606023	20.0070172253387	6.23382278866258
CCL22 / CCR4	19.4051412461787	15.3365733768457	11.0960941890901	13.023584728979	13.3361507624745	18.2590657900286	14.1002010665746	14.5290633306775	14.8268503068376	14.3631534439597	28.8127659798177	16.8655422240278
CCL23 / CCR1	0.211733928773194	0.18160145401173	0.207412828185986	0.189168181262219	0.216119045665398	14.8931372920237	20.3032405822815	16.5605365118297	1.16943016233637	30.1703358332758	1.10936490892504	0.578387315635921
CCL24 / CCR3	0.450049482182322	0.421529492524926	0.360039585745858	0.458266677783966	0.384311917369174	1.11652725467255	0.527024237561821	0.925057898640914	0.402982941694802	24.0382769969486	0.811159906088033	0.453420639352228
CCL25 / CCR9	3.02796480270299	3.08301870820668	3.44337154423084	3.00294030020132	2.81609068152212	3.64023096391071	3.12305791220937	3.95800388191672	3.34173356483941	3.76559180501435	7.69282647492749	4.17909191778017
CCL26 / CCR1	0.0664597490088935	0.0570016677213694	0.0651034276005488	0.0593767372097598	0.0678361640677323	4.67470741282632	6.37284860760796	5.19807621955465	0.367064624562638	9.46996524653062	0.348211143266552	0.181546132213259
CCL26 / CCR2	0.0395655929621607	0.0501646786225603	0.0363454279829059	0.0374437788285432	0.0342152930095488	5.98488047451851	0.293470470391889	0.810196348553315	0.0640576647036001	0.147492827842719	1.02830895347564	0.0948575730323094
CCL26 / CCR3	0.151448867185377	0.141851433354753	0.121159093748301	0.154214085266009	0.129327122540322	0.375729324432935	0.177352106641552	0.311296815964995	0.135610221611107	8.08926565724013	0.272968315145091	0.152583315628713
CCL26 / CCR5	0.319649832508724	0.293177423844621	0.15178543354539	0.275714059504193	0.205810757349682	4.10159400777358	5.41390914173819	6.16436261273798	0.711036587651352	1.6320303032217	2.49492577282759	0.415909238810815
CCL26 / CX3CR1	0.0366462927153284	0.0373125889465162	0.0333148115593895	0.0367295797442269	0.386451814088918	6.50598291981005	0.137168184127193	0.969687190328269	4.98410082350964	0.576695252289012	2.96497903488971	0.214436337070603
CCL27 / CCR10	2.9582874139294	2.68406334911551	8.82261563829636	5.61121461150451	4.54121829269544	3.56594836084791	3.2408583835654	4.30513049154613	2.98055467737186	3.77627960373395	7.08360945275583	7.5922316605698
CCL28 / CCR10	2.33726583868215	2.12060854709644	6.97051883536329	4.43327452337146	3.58789829938034	2.81736292662784	2.56051780237701	3.40137147647677	2.3548586235887	2.98354016366382	5.59657533968311	5.99842449927496
CCL28 / CCR3	0.358297225104315	0.335591648142648	0.286637780083452	0.364839168821107	0.305961675369977	0.888899183180143	0.419579022656489	0.736464969444392	0.320826210205765	19.1375577248334	0.64578752997982	0.360981099449666
CCL3 / CCR1	0.189335903033864	0.162390956833398	0.185471905012764	0.169157246701456	0.19325714547009	13.3176842017283	18.1554860500314	14.8086995473987	1.04572336188108	26.9788021831265	0.99201204097241	0.517203290676026
CCL3 / CCR5	0.910644271084498	0.835227534267923	0.432418607597468	0.785476490866269	0.586330315386397	11.6849524249057	15.4235818157712	17.5615343018335	2.02565848383012	4.64945979855809	7.10774613574841	1.18487584567668
CCL4 / CCR5	0.973027373246156	0.892444261208305	0.462041167175237	0.839285054463705	0.626496497864728	12.4854226019254	16.4801644031366	18.7645759540498	2.16442492002689	4.96796806223447	7.59465772944621	1.26604500610164
CCL5 / CCR1	0.271656386542818	0.232996171532779	0.266112378654189	0.242704345346645	0.277282527881649	19.1080186556736	26.049226043504	21.247305682563	1.50038859645767	38.7087910791586	1.42332437820487	0.74207572257426
CCL5 / CCR3	0.619052172467234	0.579822349403019	0.495241737973788	0.630355091346552	0.528628821432695	1.53580583910972	0.724932506584602	1.27243586424045	0.554311193324162	33.0651365826961	1.11576687000539	0.623689267392083
CCL5 / CCR5	1.30657909115361	1.1983722593792	0.620427898414994	1.12699018941431	0.841258167342365	16.7653989645423	22.1295297747652	25.1970327557505	2.90638518775107	6.6709769674613	10.1980902763896	1.70004254650436
CCL7 / CCR1	0.227984214232017	0.19553911381206	0.223331475166058	0.203686576887562	0.232705882765621	16.03616492947	21.8614861460082	17.8315347275043	1.25918230585079	32.4858672765358	1.19450712752216	0.62277774016214
CCL7 / CCR3	0.519531769176059	0.486608632342879	0.415625415340847	0.529017602040229	0.443645106262702	1.28890578240532	0.608390511219904	1.06787583520984	0.465198714664129	27.7495010451084	0.936393347351694	0.523423392915205
CCL7 / CCR5	1.09653011003917	1.00571888402466	0.520686329917995	0.945812377358985	0.706015362600671	14.070150743962	18.5719302285892	21.1462936207934	2.4391473056002	5.59853372652747	8.55861932023233	1.42673937858886
CCL7 / CCR2	0.135726221609638	0.172085435297621	0.124679734172639	0.128447528337197	0.117372497005012	20.5305962270946	1.00672415394831	2.77930598073519	0.219744079247636	0.505960930669188	3.52752172919762	0.3254004051209
CCL8 / CCR2	0.151237464016136	0.191751929139954	0.138928547386432	0.143126937554703	0.130786214938875	22.8769008029658	1.12177592657689	3.09693427892065	0.244857160862815	0.563783822596431	3.93065860272779	0.362588241805248
CCL8 / CCR5	1.22184520494956	1.12065577107487	0.580192089271825	1.05390295029541	0.786701137995696	15.6781341999021	20.6943919630707	23.5629621352568	2.71790114309474	6.2383527145111	9.53672669968091	1.58979188303297
CCL8 / CCR1	0.254039005781277	0.217885971761248	0.248854536275537	0.226964553917967	0.259300282242658	17.8688310019625	24.3598892324236	19.8693816104279	1.40308583273301	36.1984598480797	1.33101936068942	0.693950844212801
CCL3L1 / CCR5	NA	NA	NA	NA	NA	NA	NA	NA	NA	NA	NA	NA
CCL3L1 / CCR1	NA	NA	NA	NA	NA	NA	NA	NA	NA	NA	NA	NA
CCL3L1 / CCR3	NA	NA	NA	NA	NA	NA	NA	NA	NA	NA	NA	NA
CX3CL1 / CX3CR1	0.113235634278876	0.115294463993038	0.102941485708069	0.113492987993146	1.1941212342136	20.1032368609574	0.423844410488691	2.99629610290687	15.4006797479931	1.78196613736178	9.16167112038793	0.662600029674273
CXCL1 / CXCR2	0.0712059053972395	0.625892413083272	0.0455717794542333	0.051999049336142	0.0495693039677625	0.6563935251215	0.107733285639613	0.528443401059108	0.410976270179371	23.0879883653533	0.089988391898307	0.0547161167789314
CXCL10 / CXCR3	1.88610817969566	1.92264411173001	1.69868359328565	1.92466070538126	1.74296957150911	2.6713934721224	2.4220212376022	6.74737217362707	14.5194742889779	1.98835004268605	15.9303920615804	3.17910057961281
CXCL11 / CXCR3	1.78213027026322	1.81665203902052	1.60503807988486	1.81855746132205	1.64688264807552	2.52412413121557	2.28849936033241	6.37540111686108	13.7190405710829	1.87873571468299	15.0521768664851	3.00384221654429
CXCL12 / CXCR4	0.0576069507855519	0.0587902286935795	0.0632742291871576	7.77117766097095	0.0830370461773721	21.696500684547	10.9843065424351	22.7093827647798	30.9031948546726	58.5029205138057	27.1915797905093	25.1886651800595
CXCL13 / CXCR5	0.339521785742072	0.367637860107308	0.446333504283632	0.363838886612788	0.378796197714399	0.441439496561224	0.540624719735365	0.472922782936937	0.342204078436085	0.878823958152453	0.677532186746342	8.81227265516136
CXCL16 / CXCR6	0.549924315415721	0.679784615685464	0.705689679883727	0.703805421442582	0.772685535568891	1.03992455991305	0.89228554460685	0.7787499922303	0.913892185243775	1.50262133465296	6.49334342454442	0.861641143950859
CXCL2 / CXCR2	0.0709996043192053	0.624079048323254	0.0454397467642914	0.0518483952594196	0.0494256894629134	0.654491791113741	0.107421155727864	0.526912370132524	0.409785570516029	23.0210967660844	0.0897276733222898	0.0545575906873893
CXCL3 / CXCR2	0.0981310555270506	0.862561648497982	0.0628038755373124	0.0716614944967277	0.0683129874265503	0.904596172212867	0.148470565414962	0.728264157908525	0.566379079997422	31.8182692242857	0.124015779771338	0.0754059689839441
CXCL5 / CXCR1	1.51747405743967	1.7938399943926	1.60348319877271	1.76659745138888	1.49133030963359	2.12332699572832	1.50446533268592	2.05785117686444	1.82219299089846	26.1711725794827	1.77501114686782	1.38549233542349
CXCL5 / CXCR2	0.0811762580014316	0.71353076296332	0.0519528051209162	0.0592800305142033	0.0565100687280141	0.748302684285478	0.122818254211289	0.602436801052054	0.468521754683566	26.3208014816231	0.102588695096546	0.0623775456221527
CXCL6 / CXCR1	1.78148792517511	2.10593668737804	1.88246114839977	2.07395441975755	1.75079562384251	2.49274864736113	1.76621591050237	2.41588118453692	2.1392226079314	30.7244975355212	2.08383195066382	1.62654369864095
CXCL6 / CXCR2	0.0952995029677465	0.837672599559863	0.0609916818993577	0.0695937159830254	0.0663418294343891	0.878494225252153	0.144186476069096	0.707250236993277	0.550036321582265	30.9001592419691	0.120437328518372	0.073230144385742
PPBP / CXCR1	1.37506188088948	1.62549137799829	1.45299922095488	1.60080549803925	1.3513716762	1.92405662434573	1.36327400126138	1.86472559183263	1.65118349742073	23.7150556978516	1.60842958352116	1.25546640310925
PPBP / CXCR2	0.0735580140324449	0.646567200396345	0.0470771289807647	0.0537167076157986	0.0512067016983757	0.678075840231717	0.111291984739615	0.545899204477579	0.424551841314387	23.8506422000418	0.0929609329041611	0.0565235265722998
CXCL9 / CXCR3	1.55003830306297	1.58006420226696	1.39600933961395	1.58172147592432	1.43240436895211	2.19540016257724	1.99046148547066	5.54511423402598	11.9323703330131	1.63406254171359	13.0918884420746	2.61264317748979
CXCL8 / CXCR1	NA	NA	NA	NA	NA	NA	NA	NA	NA	NA	NA	NA
CXCL8 / CXCR2	NA	NA	NA	NA	NA	NA	NA	NA	NA	NA	NA	NA
XCL1 / XCR1	1.23104028730863	2.0279594616399	1.07315799037129	1.16824619193582	1.15706746286945	1.5567415292423	1.29986077571721	2.50756023800653	1.09048342801261	1.2575905903234	1.82626498966597	1.32120616784394
XCL2 / XCR1	1.54234037944257	2.54078099458306	1.34453349669792	1.46366718744185	1.44966163018458	1.95040352916056	1.62856389243383	3.14166112095118	1.36624011535306	1.57560460714355	2.28808290529808	1.65530701411026
IL18 / IL18R1 + IL18RAP	0.513822915890452	0.520266444270541	0.472546510635605	0.991529966217	1.06188866950491	1.01217944120675	0.673242296632543	1.75842643064304	25.3383765319519	15.1937244734982	4.97550921710942	0.926624613829165
IL1A / IL1R1 + IL1RAP	6.12890154610692	5.31786859031183	10.9051836636804	3.6994200359078	17.0671232452626	7.26454394607033	6.34707988739391	16.6234783522292	1.69809871538977	22.2358295786454	2.47528197023344	0.931670708033056
IL1A / IL1R2 + IL1RAP	2.22937935568988	3.91178172323875	0.85578990604501	0.659817076377734	1.44409900755325	4.28754360041766	3.06823563169333	13.5114634310543	0.711439134877311	37.5753354650133	0.963416609184342	0.634903537827585
IL1B / IL1R1 + IL1RAP	4.38132177254867	3.80154474060455	7.79570666291324	2.64457658965351	12.2006460875095	5.19314991750387	4.53728928316832	11.8835009980502	1.21390706274274	15.8955603268718	1.76948621344222	0.66601643495871
IL1B / IL1R2 + IL1RAP	1.59369966002456	2.79638599258793	0.611772096496485	0.471678473032325	1.03233220111489	3.06500406083271	2.19336653971649	9.658838286785	0.50858114590878	26.8611975808708	0.688710388656116	0.453868719023414
IL1RN / IL1R2	0.817802521927176	4.18888446664812	0.222522865274737	0.179656996467896	0.321077560479983	3.5249316091176	3.15127088316647	17.2244105068938	0.163065823706793	42.8856077863018	0.324049150439002	0.196282935943361
IL1RN / IL1R1	6.18081557271094	7.74148645744182	36.1331889908139	5.64760509438001	44.8473374878305	10.119296169956	13.4851644701373	26.0725429463688	0.928994864183794	15.0180141752522	2.1391044229831	0.42266076427802
IL36A / IL1RL2 + IL1RAP	11.4041307375253	14.6047857944289	8.24653047274222	7.16592565343841	11.3460682206767	11.1681247910642	7.94201444857128	16.0387427079094	6.93060296717611	30.5444522114629	7.56917953178408	6.36001944557612
IL36B / IL1RL2 + IL1RAP	7.35639240464607	9.42101925717959	5.31953864179634	4.62247954381589	7.31893837436785	7.20415350174707	5.12310636485541	10.3460130151174	4.47068138736679	19.7031217393111	4.88260404046384	4.10261858791968
IL36G / IL1RL2 + IL1RAP	7.63739664678126	9.78088945317849	5.52273782453743	4.79905201161615	7.59851192319383	7.47934242365742	5.31880210024399	10.7412167218416	4.64145537086059	20.4557543460975	5.06911291228126	4.25933307018955
IL36RN / IL1RL2	17.494120526341	47.7338851015692	16.8915733938852	17.3232300581025	16.2029480996501	19.5515573735778	17.2606405450439	19.8411788770716	12.6507633239576	23.166357937714	16.3518722549778	16.1016796740273
IL1F10 / IL1RAPL1	34.0539460198622	35.1289651898465	26.752920060848	41.2324127901159	30.9082601750112	38.4252237523175	34.2387574949771	34.5800028261406	24.7811986065044	37.1512751779914	30.6706944645848	32.8575348914866
IL1F10 / IL1RL2	18.9540703493927	51.7174564393039	18.3012384039288	18.7689184320868	17.5551447519701	21.1832080007106	18.7011055899459	21.4969995024698	13.7065168640382	25.0996771989477	17.7164971853522	17.4454250972703
IL1F10 / IL1RAPL2	25.893426029251	25.1051769310129	16.1857114677469	23.9135224857957	23.2308682432085	25.9367364192641	22.9723808361463	26.0702436765521	15.4204025980651	23.5702802792294	29.552972008928	25.7799940554072
IL1F10 / SIGIRR	5.40132250759882	1.8578592834218	4.60551637011561	9.01772522101987	2.27566691229242	6.38651670932154	3.32486842667533	3.9477038142833	19.2834290247978	4.0393231033258	17.6673167865902	3.05654776524285
IL33 / IL1RL1 + IL1RAP	5.75114359255862	3.15749858914368	3.15832139541994	8.60368669546773	7.06040053271503	3.98471937539016	2.4967491323645	5.39310508958147	2.97900696220784	19.4571560327744	2.98192490852682	2.25397758356815
IL37 / IL18R1 + SIGIRR	2.66737305591366	1.49176931372866	2.20760192611021	5.89395030906944	3.09392783656863	2.93568826910052	2.0834453331116	4.83312719695786	24.049165798277	8.71941265488519	11.9491413041223	2.53369301723475
IL17A / IL17RA + IL17RC	9.80858083224731	14.9783122560618	13.266755151503	8.64703572735685	9.73932964935419	28.3601037192331	30.220992659998	24.6433320608022	11.0570830568619	27.4200065789028	13.7869331564675	7.66020981547083
IL17B / IL17RB	0.367802959605394	0.37628658991454	0.385736709752577	0.368339898232555	0.300112896674611	0.418239394650066	9.61630830912753	7.85928398473426	0.266321559071935	0.430369093922697	0.809956126760045	0.80290222714832
IL17C / IL17RA + IL17RE	10.6264080389547	11.8862451512322	14.0159998842277	11.0982131933239	9.66048105843208	33.6186365109341	33.4652241531964	29.3153084133417	13.7372672539688	34.9557226055912	22.582854954782	11.1361003301513
IL25 / IL17RB	0.334214756216194	0.341923651323079	0.350510774986444	0.334702660969794	0.272706230278985	0.380045276071047	8.7381356057682	7.14156483082655	0.242000757785741	0.391067276790475	0.735989970666216	0.72958024155029
IL17F / IL17RA + IL17RC	10.3033883649502	15.7339140967592	13.9360151082448	9.08324749811378	10.2306437096037	29.7907686837687	31.7455327611269	25.8864992980538	11.6148730246287	28.803247032751	14.4824342177692	8.04663977752183
CSF1 / CSF1R	0.386557696992349	0.433765628129468	0.405030365698178	0.440436314051018	0.476184348861372	18.7157781483033	12.5107859242515	15.352651908817	0.512077112557598	3.65218017975916	0.772310484672898	0.539356314682541
FLT3LG / FLT3	0.380796900792543	0.457793923916616	0.332411997913259	0.378730347423553	0.377968018847437	0.994002985802513	0.850085147625508	4.32071692126175	0.644340742741473	0.564306839958848	0.460962963247634	0.452988498482591
KITLG / KIT	2.31242702777378	0.820901479255897	4.96231059818332	7.00657296932419	1.7630823042904	2.19468139958793	0.947000348265324	3.16156236367257	15.8089768617923	5.82196351049557	1.73179136988133	1.22331368573393
PDGFA / PDGFRA	4.68625024055918	5.8167586084507	13.3802344896642	7.96827549706348	20.5790188967579	8.28828258508664	10.6685163535935	9.31073571505853	3.95614971554032	6.3564537132843	6.13133917140933	6.70595809071568
PDGFB / PDGFRA	9.95402908548954	12.3553334541693	28.4208560029639	16.925354385151	43.7117401192652	17.6050790473503	22.6609157922431	19.7768640933567	8.40322802103299	13.5016957897344	13.0235316750663	14.2440754237428
PDGFB / PDGFRB	1.02977393128849	0.999678181377433	24.9337046958983	1.40857124439714	25.265636315501	1.39059932000708	1.3788877122588	1.51922907850179	2.66925084287366	1.11876674016527	1.45012728291962	1.17539852763232
PDGFC / PDGFRA	5.77311477085561	7.16581772571779	16.4834623429274	9.81632789734568	25.3518339533686	10.210553035102	13.1428255390596	11.4701399039509	4.87368475563455	7.83068230219878	7.55335778470189	8.26124592561873
IL34 / CSF1R	0.558793391393204	0.627035416182817	0.585496792397835	0.636678310990045	0.688354337008266	27.0548309487166	18.0851255840994	22.1932210734819	0.740239577706723	5.27945547199142	1.11642323590168	0.779673375011757
IL34 + CSF1 / CSF1R	0.464764334336771	0.52152316454781	0.486974311375873	0.529543434034152	0.572523852563526	22.5022713048268	15.0419125976676	18.4587322933237	0.615678280884517	4.39107306187543	0.928560913682731	0.648476490092308
TGFA / EGFR	20.1768797322092	3.60650781721919	1.17197496390732	6.89366996635975	11.8100212830395	4.62330893796375	4.57947012235943	7.55685892696703	2.84463429793013	4.66032920574796	18.7228974342987	8.42600194004419
INHBA / ACVR1B + ACVR2A	15.7252513325748	22.6725941469956	31.6967766401566	12.1907355394834	25.8422234748121	15.1006029013861	18.2931476001659	13.4659052125682	8.45203381552821	9.61335634378082	7.68975332273072	3.71768106273622
INHBA / ACVR1B + ACVR2B	19.5245784776407	15.7290660187409	18.0101672381861	19.6587207057738	14.9532167271753	22.1881007998583	27.2727081296529	23.3796869913456	10.5947045557548	14.243970747018	16.0401288600452	8.87944030189897
INHBA + INHBB / ACVR1B + ACVR2A	15.7495308824146	22.7076002888973	31.7457159831228	12.2095578504821	25.8821234763801	15.1239180035108	18.3213919429424	13.4866963662249	8.46508362770172	9.62819922034538	7.70162618537094	3.7234211059789
INHBA + INHBB / ACVR1B + ACVR2B	19.5547241310374	15.7533514583983	18.0379746635705	19.6890734727386	14.9763042672797	22.2223588913715	27.3148167778579	23.4157848738875	10.6110626190925	14.2659632220732	16.0648945760174	8.89315002321277
INHBA + INHBB / ACVR1C + ACVR2A	6.93775760966529	9.68015720245969	13.5292018425578	5.66170015200544	14.534895308487	6.32861813416721	6.41595840908543	5.81462571711865	6.83842568293548	4.9455419745141	11.1241039422623	3.81512453558323
INHBA + INHBB / ACVR1C + ACVR2B	8.61396680052804	6.71558934642045	7.68731756386059	9.13003006649002	8.41040012932514	9.29896759763306	9.56536102411335	10.0954319143121	8.57203145639091	7.32773785699736	23.20387315403	9.1121777221762
GDF1 / ACVR1B + ACVR2A	13.3140010873825	19.1960647714147	26.8365134348837	10.32145450626	21.879675190393	12.7851338714513	15.4881459055433	11.4010945104155	7.15603108850986	8.13928083612616	6.51063578796083	3.14762598479289
GDF1 / ACVR1B + ACVR2B	16.530753854694	13.317230844077	15.2485566762569	16.6443272236314	12.6603473327686	18.7858617918762	23.0908147675762	19.7947346876822	8.97015284478256	12.0598544343514	13.5805964920899	7.51790068944316
GDF1 / ACVR1C + ACVR2A	5.86489293228517	8.18320396218832	11.4370268795979	4.78616680985725	12.2871984814648	5.34995164929085	5.42378550021094	4.91544374866939	5.78092183559878	4.18075634874288	9.40385673003175	3.22514826596966
GDF1 / ACVR1C + ACVR2B	7.28189075631215	5.67708108439537	6.49853987197641	7.71814926683375	7.10980392388615	7.86096205853724	8.08616002769011	8.53426000356787	7.24644035327412	6.19456608101586	19.6155932967623	7.70305763436665
GDF3 / ACVR1B + ACVR2A	12.4440271004839	17.9417403281204	25.0829407534506	9.64702186437642	20.449996153077	11.9497175443699	14.476107228764	10.6561151776713	6.68843604660008	7.60743751171764	6.08521267611619	2.94195131875646
GDF3 / ACVR1B + ACVR2B	15.4505882648747	12.4470458158625	14.2521734283492	15.5567404329325	11.8330849063708	17.5583411560327	21.5819964903174	18.5012914813298	8.38401802458482	11.2718298897528	12.6932024174506	7.02666007792624
GDF3 / ACVR1C + ACVR2A	5.48166446072758	7.64849057814509	10.6896996255736	4.47342531357786	11.4843186423708	5.00037087822878	5.06938021927904	4.59425493643034	5.40318026983976	3.90757406153288	8.7893824876192	3.014408077737
GDF3 / ACVR1C + ACVR2B	6.80607169246719	5.306124763112	6.07390714103869	7.21382385442941	6.64522949392065	7.34730485977034	7.5577877651509	7.97660763807651	6.77293771769635	5.78979584588981	18.3338556888288	7.19971835134446
INHBB / ACVR1B + ACVR2A	15.7738479195115	22.7426604797518	31.7947308876931	12.2284092228438	25.9220850829461	15.1472691037999	18.3496798945563	13.5075196211079	8.47815358858754	9.6430650140865	7.71351737953122	3.72917001176139
INHBB / ACVR1B + ACVR2B	19.5849163288663	15.7776743944066	18.0658250231985	19.7194731039159	14.9994274541962	22.2566698768591	27.3569904411779	23.4519384910131	10.6274459390322	14.2879896531767	16.0896985298798	8.90688091212859
INHBB / ACVR1C + ACVR2A	6.94846940231633	9.6951032185381	13.5500907252524	5.67044173127252	14.5573369666579	6.33838942469577	6.42586455167538	5.82360341114163	6.8489841085964	4.95317781640402	11.141279390233	3.82101503007184
INHBB / ACVR1C + ACVR2B	8.62726663477731	6.72595811463861	7.69918666572602	9.14412669460424	8.42338565971785	9.31332506273616	9.58012979663141	10.1110191082547	8.58526654310411	7.33905177324257	23.2396995826704	9.12624678654123
BMP2 / BMPR1A + ACVR2A	9.79404431855591	13.7392758169261	33.2886502415092	3.95183688367804	37.2737458309554	4.10967907882311	5.18659979802246	4.3347599450718	5.02934968517167	2.84872075116633	4.95157229212979	4.04619427083145
BMP2 / BMPR1A + ACVR2B	12.1603517086569	9.53159461916968	18.9146727690763	6.37271289491809	21.5678964384459	6.03856509912103	7.73254693880569	7.52606891988308	6.30433753401192	4.22090824421451	10.3285312665123	9.66407281083183
BMP2 / BMPR1A + BMPR2	11.1249688088498	7.46347293445982	27.6870925220185	9.51194117116294	28.3696239836278	3.5647692414726	5.40853351525802	4.93522996632573	4.16330565640254	1.21691194546485	3.68807656167686	3.86896569241009
BMP2 / BMPR1B + ACVR2A	14.7032995992404	5.32086973669738	13.7271391205171	4.36897861901279	12.8687618603943	2.91956662505409	2.91970089609521	2.77471364423457	3.00587856938762	2.28528889258301	2.81486362138277	1.85586333221943
BMP2 / BMPR1B + ACVR2B	18.2557162893134	3.69134254435211	7.79978589208176	7.04539362391166	7.44631688896432	4.28987100658451	4.35289498043348	4.8174954055278	3.76789729764547	3.38607942641139	5.87155053166251	4.43260930371394
BMP2 / BMPR1B + BMPR2	16.7013487082977	2.89041196907218	11.4172418567592	10.5159875838398	9.79461352690343	2.5324559664652	3.04463439748729	3.15907918743411	2.48827224865425	0.976226030959266	2.0965931493799	1.77457410137733
BMP4 / BMPR1A + ACVR2A	13.5166002726252	18.9613496950276	45.9411213891721	5.45386540656055	51.4408865912442	5.6717008368013	7.15794149625463	5.98233125658975	6.94092318909806	3.93147288591454	6.83358388188234	5.58408649229788
BMP4 / BMPR1A + ACVR2B	16.7823023742132	13.1543977378099	26.103830327042	8.79487676910089	29.7655008899157	8.33372486485532	10.6715614777368	10.3866045430849	8.70051305256	5.82520638755778	14.2542369619727	13.3372287219566
BMP4 / BMPR1A + BMPR2	15.3533873794863	10.3002168480615	38.2105032567887	13.1272743358683	39.1524537565006	4.91967968838423	7.46422858719697	6.81103010550214	5.74570999885469	1.67944025969614	5.08985410292428	5.3394962317792
BMP4 / BMPR1B + ACVR2A	20.2917831395811	7.34324524112949	18.9446000389453	6.02955588846561	17.7599676306347	4.02924611698839	4.02943142225473	3.82933688885408	4.14836381876344	3.15388979912942	3.88474721521324	2.56124661134175
BMP4 / BMPR1B + ACVR2B	25.1944152739432	5.09436143216262	10.7643568567061	9.72323243394895	10.2765400704526	5.92038076724537	6.00735912209055	6.64854656501379	5.20001339427141	4.67307279909379	8.10323079370178	6.11737155502834
BMP4 / BMPR1B + BMPR2	23.049258014494	3.98901025341905	15.7567486295032	14.5129423575663	13.5173858277498	3.49500103260529	4.20185010283766	4.35979348441547	3.43402380677453	1.34727356820389	2.89347389216949	2.44906067425343
GDF5 / BMPR1B + ACVR2A	15.1653282917537	5.48806992675586	14.1584934636013	4.50626708717849	13.2731430114748	3.01130953904252	3.01144802934566	2.86190477493905	3.10033370416156	2.35710059933146	2.903316403686	1.91418099779382
GDF5 / BMPR1B + ACVR2B	18.8293742407898	3.80733733571674	8.0448822293548	7.26678433844662	7.68030600365429	4.42467363907153	4.48967804486625	4.96887782743803	3.88629770499658	3.49248179137522	6.0560550231108	4.5718972687856
GDF5 / BMPR1B + BMPR2	17.2261630368652	2.98123874260566	11.7760112126838	10.8464364032394	10.1023942703321	2.61203452032218	3.1403073748593	3.2583484172192	2.56646239678415	1.00690244026707	2.16247538111993	1.83033737725247
BMP6 / ACVR1 + ACVR2A	13.3195208692042	14.2150066042858	43.5210446995747	13.9518981648747	40.4639240713295	12.4842305248068	14.859592418119	12.0150103602996	6.1035175714777	3.55398568301468	8.67986384101945	2.77966678282533
BMP6 / ACVR1 + ACVR2B	16.5376072531598	9.86163188411665	24.7287382663034	22.4987629704822	23.4138454402076	18.3437288631473	22.1537231209619	20.8606237001727	7.65081716803607	5.26588907077511	18.1054097126952	6.63905398036033
BMP6 / ACVR1 + BMPR2	15.1295266183326	7.72190022734331	36.1976584364328	33.5817591860799	30.7977179436665	10.8289236518753	15.4954318332241	13.6793824634464	5.05250396571264	1.51818588392734	6.46501767559596	2.65791375777743
BMP7 / ACVR1 + ACVR2A	13.5547785350289	14.4660808963903	44.2897404725546	14.198325272	41.178623077443	12.7047347727993	15.1220517859688	12.2272269497686	6.21132169681271	3.61675838965863	8.83317299732971	2.82876298722484
BMP7 / ACVR1 + ACVR2B	16.8297047631911	10.0358141629735	25.1655126293191	22.896150122194	23.8273953479208	18.6677272169351	22.5450159641463	21.2290770167404	7.78595066167137	5.35889848030625	18.4251987253508	6.75631708299303
BMP7 / ACVR1 + BMPR2	15.3967537319964	7.85828923420438	36.8370040041675	34.17490111348	31.3416864022397	11.0201908398433	15.7691217924822	13.9209962286768	5.14174443473671	1.54500102771878	6.57920684071771	2.70485948448626
AMH / BMPR1A + AMHR2	19.405124833729	19.2324956750807	26.4415239750365	8.81306261004607	33.9050632865362	9.17752452618405	10.2067380873731	10.15411798059	8.88073557415891	7.74610353714957	10.9966926112837	13.9796484043214
AMH / ACVR1 + AMHR2	22.0003739893954	16.5884554977853	28.8188530810254	25.9387012821346	30.6843269678989	23.2416260145682	24.3780079346424	23.4632618854972	8.98471675516944	8.05631015128055	16.0701140454476	8.00625355912169
GDF2 / ACVRL1 + ACVR2A	2.80291592785661	4.62459949848973	11.0966310992741	16.0733940233969	7.14360673846202	3.06704442681153	4.56027028958327	4.47464305459209	2.3316804105794	4.65040584097016	2.39137910934262	1.57625486691735
GDF2 / ACVRL1 + ACVR2B	3.48011938520189	3.20830648448845	6.30512635865915	25.9198768504499	4.13354136798823	4.50656780687155	6.79877095612592	7.76893586899157	2.92278351077397	6.89043892598379	4.98820020060856	3.76478260377426
GDF2 / ACVRL1 + BMPR2	3.18380755253013	2.51218285807851	9.22937546879582	38.6881298170324	5.43710948655901	2.66037941776677	4.75540347440157	5.09449029968565	1.93016967400565	1.98655288231362	1.78116943930484	1.5072128509896
BMP10 / ACVRL1 + ACVR2A	2.44386073647325	4.03218556216756	9.67514607952638	14.0143827238092	6.22850648192047	2.67415421818789	3.9760969630439	3.9014386275983	2.03299076821626	4.05468609688325	2.0850420282901	1.37433568436707
BMP10 / ACVRL1 + ACVR2B	3.03431402961773	2.79732052256365	5.4974359356589	22.5995252656314	3.60403226918732	3.92927380019196	5.92784436765339	6.77373058025536	2.54837321098464	6.00776961624948	4.34920879887299	3.28251172119783
BMP10 / ACVRL1 + BMPR2	2.77595991830741	2.1903707452239	8.04708700185935	33.7321574606508	4.74061253926683	2.31958323779391	4.14623347124987	4.44188307327016	1.6829137949353	1.73207428084599	1.5530005785981	1.31413799159438
BMP15 / BMPR1B + BMPR2	11.5434780020462	1.99776722015623	7.89125971317886	7.26833942958962	6.76974702828526	1.75035862376299	2.10436119893757	2.18346205110669	1.71982014549352	0.674738544187417	1.44910314261527	1.22653310580078
GDF9 / BMPR1B + BMPR2	23.9297278846212	4.14138840535587	16.3586483700814	15.0673293345655	14.0337430543787	3.62850828491411	4.36235862818857	4.52633536617976	3.56520176023676	1.3987387295933	3.00400311529905	2.54261353970521
GDF11 / TGFBR1 + ACVR2A	9.79617304727491	6.84692102089958	16.738707200508	4.43337570371341	15.8034966477422	7.36264925047954	8.32784255521047	6.81769260586671	5.99978446569415	10.2358768628049	4.94680654019318	2.67659672816174
GDF11 / TGFBR1 + ACVR2B	12.1629947526409	4.7500375150986	9.51096445719503	7.1492400487886	9.14445735101732	10.8183232676522	12.4157320720409	11.8369702305349	7.52078673602236	15.166350376494	10.318590339675	6.39287783403292
GDF11 / ACVR1B + ACVR2A	14.1032526333258	20.334003975222	28.4273770360802	10.9333084389721	23.1766983283224	13.5430342656984	16.4062803581031	12.0769493048332	7.58023930077871	8.62177591334727	6.89658508502007	3.33421667667011
GDF11 / ACVR1B + ACVR2B	17.5106939155213	14.1066738494055	16.1524883231863	17.6309998929679	13.4108504038578	19.8994842381868	24.4596340378156	20.9681629344768	9.50190186249902	12.7747603964053	14.3856517647961	7.96356046537736
GDF10 / ACVR1B + ACVR2B	20.4675248568825	16.4887067898956	18.8799745943979	20.6081455310658	15.6753875841316	23.2596829257126	28.58985315342	24.5088171910855	11.1063795356488	14.9318883201071	16.8147925204398	9.30827599184524
MSTN / TGFBR1 + ACVR2B	10.9730401245589	4.28532226695403	8.58046860452641	6.44980118062022	8.24981836058458	9.75992325168285	11.2010511369083	10.6789118908949	6.78499796316243	13.6825654050582	9.30908120317617	5.76743691918598
MSTN / ACVR1B + ACVR2B	15.797552399845	12.7265612886976	14.5722255157028	15.9060883603213	12.0988130455319	17.9526377709109	22.0666498002642	18.9167633381035	8.57229263986851	11.5249542782994	12.9782456741392	7.18445336021898
NODAL / ACVR1B + ACVR2A	13.2034076371229	19.0366116498065	26.6135945246159	10.2357188015643	21.6979305176996	12.6789334845357	15.3594928070061	11.3063907192435	7.09658913991384	8.07167147178921	6.45655484937229	3.12148006400616
NODAL / ACVR1B + ACVR2B	16.3934402783931	13.2066105656735	15.1218937382536	16.5060702441682	12.5551834917994	18.6298160428914	22.8990097002871	19.6303086829284	8.8956417984074	11.9596786192249	13.4677885530799	7.45545285197507
NODAL / ACVR1C + ACVR2A	5.81617589068905	8.11522974809467	11.3420246143115	4.74641026353085	12.1851342210541	5.30551199454439	5.37873254069864	4.87461335665165	5.7329023043336	4.14602867625225	9.32574309952385	3.19835840227718
NODAL / ACVR1C + ACVR2B	7.22140334776615	5.62992411179139	6.44455940875015	7.65403805402582	7.05074596366431	7.79566456376404	8.01899191414223	8.46336972400331	7.18624741536541	6.14311059207121	19.4526553393939	7.63907178099753
FASLG / FAS	8.53479390900616	9.53011917050716	12.7180450080683	6.51003426245936	13.7197813823648	8.69907867439078	6.65954341632311	7.54555626378345	5.78849511055022	16.8062742567687	9.67323783555959	8.85534954878104
FASLG / TNFRSF6B	3.34102197821135	3.34512139168155	3.25142051236274	6.4770732829128	2.71732550024551	3.25688639698967	3.56896238116537	4.44520410052817	4.43998012772211	3.4981661612356	2.95640053791924	2.91839197045046
LTA / TNFRSF1A	7.60865909187824	4.4806831165838	9.83401474695441	7.13130200475129	13.2930738402327	9.48848943199396	7.78297357758261	6.75515097060906	2.0633651774585	23.3797566437379	2.3997834129137	0.599775945028699
LTA / TNFRSF1B	0.162909307500368	0.167144949495378	0.243549414713051	0.868446609163097	0.25631064380058	16.6696948899752	8.94811048255565	6.88250723216981	7.10597867831415	25.3996943754771	3.16954432092629	0.846449610220664
LTA / TNFRSF14	4.17146739424483	2.51840960662429	3.64520107495558	5.72318616355173	3.72359249592237	14.6655863257592	18.5898438177433	18.4701382105171	20.9375882220989	23.0974722491425	12.0004283800642	9.63277189162525
LTB + LTA / LTBR	31.6601684716075	36.1743779755977	24.0270234435742	26.9481489964476	20.3766142077554	20.8036838934543	28.2977203005634	19.4083714935925	3.52499937740443	13.4292980779002	3.82899314436747	4.00740632260206
TNF / TNFRSF1A	8.50934696760626	5.01109155115201	10.9981328583529	7.97548192873956	14.8666639162863	10.6117054004283	8.70429622508077	7.55480338037921	2.30761951663899	26.1473748392967	2.68386182913447	0.670775435913671
TNF / TNFRSF1B	0.182193972030214	0.186931015302999	0.27237998818517	0.971250443865754	0.286651849327537	18.6429981879916	10.0073581798162	7.69723565458563	7.94716091074868	28.4064261129536	3.5447444852349	0.946649513006986
TNFSF10 / TNFRSF10A	23.5167214349387	8.67940441017999	5.37662220099646	14.7017013308497	8.39777181869923	9.85874088700571	19.8209604155782	15.4128661980727	8.51544697492983	9.34050948693517	14.8788983072743	11.7093550463665
TNFSF10 / TNFRSF10B	16.4061144087456	8.42262481390335	17.1007338254018	34.8661203199982	33.6944440615708	15.0096966087093	10.8370007581153	13.2782743322984	3.04562224653502	20.5245933490303	5.62032475074865	4.11376547728408
TNFSF10 / TNFRSF10C	1.30168794918681	0.664425546299045	0.579171501306699	2.6073577024451	0.582260415980335	1.36375582841017	0.737220968774394	0.708395821598249	0.5952100967275	24.1718605050116	0.731459537238519	0.609095362207545
TNFSF10 / TNFRSF10D	5.01388837060371	3.68212924900827	16.6403917984028	21.3399500510358	35.8727586375153	9.31087866716496	5.67580959847727	4.09754035115731	0.774750632164811	2.15823390388769	2.69742278761646	1.36067694268028
TNFSF10 / TNFRSF11B	0.593035489681058	0.381479155811162	47.1862605544594	1.32298350950532	51.1349893796282	0.392936440101599	0.409342410564431	2.13719286751189	0.431975615717443	0.389593771646643	0.377321500037168	0.415528268279925
TNFSF11 / TNFRSF11A	2.52875914145348	0.696388059608533	0.266948756183271	2.50518350401882	0.289387926992879	1.32816678257561	2.59907499136118	7.69136121126048	8.98519157935933	0.316138071504826	1.3589808163243	0.303702570440388
TNFSF11 / TNFRSF11B	0.457486381546164	0.294285117272145	36.4009776402487	1.02059143026051	39.4471522678499	0.303123629677526	0.315779715516219	1.64869834712611	0.333239687656861	0.300544989237325	0.291077769771269	0.320551682307857
TNFSF12 / TNFRSF12A	NA	NA	NA	NA	NA	NA	NA	NA	NA	NA	NA	NA
TNFSF13B / TNFRSF13B	11.4328413276498	12.974733015195	15.094548550072	16.5153731865951	12.2559449890011	18.8255457199344	14.6559660256147	15.5750445420806	12.3421620664585	28.9951780057879	17.0998811465795	31.089104988874
TNFSF13B / TNFRSF17	0.150184209129121	0.142377842750859	0.158054825436423	0.165242786247683	0.151629832532503	0.508859437990435	0.161767043558688	0.539463624373142	0.165072894608397	0.191525978945414	0.212780647347456	18.7888209153623
TNFSF13B / TNFRSF13C	31.7361784282555	39.9676010190923	21.8108908418475	29.4880008709315	23.6760455560718	32.0311773881583	24.0989831329935	28.5936843289059	21.6381371085049	36.3424217883357	32.1308165055448	53.7659394661599
TNFSF13 / TNFRSF13B	NA	NA	NA	NA	NA	NA	NA	NA	NA	NA	NA	NA
TNFSF13 / TNFRSF17	NA	NA	NA	NA	NA	NA	NA	NA	NA	NA	NA	NA
TNFSF14 / TNFRSF14	1.01294408978533	0.611537352589203	0.885152522119573	1.38974299717866	0.904188060229672	3.56119743676041	4.51411233639148	4.4850446065271	5.0842076035868	5.60868533601112	2.91402565419758	2.3390951992898
TNFSF14 / LTBR	6.77765027282618	7.74402963065403	5.14358482152678	5.76892474724913	4.36212349812094	4.45354843713821	6.05783421169945	4.154846948039	0.754614209125343	2.8748768618578	0.819691671977198	0.857885471458141
TNFSF14 / TNFRSF6B	1.65030435943701	1.65232927276148	1.6060455396309	3.1993630526509	1.34222826078663	1.60874542406352	1.7628959685734	2.19571728457061	2.19313689295641	1.72792603687475	1.46031984458302	1.44154543812932
TNFSF15 / TNFRSF6B	9.60429489646855	9.61607930738446	9.34672134359218	18.6193692471415	7.81138094997617	9.36243389148006	10.2595455542216	12.778440649265	12.7634235150804	10.0560306482452	8.49863987229913	8.38937824728044
TNFSF15 / TNFRSF25	3.3306781170528	4.96571857399364	1.52197626569313	3.70534552932501	1.64483284934357	2.22298147828683	1.47042467961235	1.88521538020328	7.67825852208103	2.15360364281363	20.4186366699177	1.51041329311426
TNFSF8 / TNFRSF8	6.14180578314941	6.61818788986599	7.91556894645582	7.52039381993687	7.61953953870219	27.237923224288	9.29918465660866	10.3864167156001	7.60369850016019	28.0124722181776	8.6651063215865	8.61542107891685
EDA / EDAR	7.93791489741978	6.36568015217857	5.38147463136253	6.16327531310236	5.35269669215738	6.77240835961132	5.44649145697416	5.96064165860741	5.96957764537541	5.42669710725633	12.6735787166197	6.19525080110808
EDA / EDA2R	45.9032788838554	44.6485085164762	44.5709937447462	40.2915323888195	36.7764528096746	41.9871680204131	39.4176968834374	39.9307746113681	30.6083970420999	44.0480766338692	42.0251654575356	43.6828036520067
CSF2 / CSF2RA + CSF2RB	0.155036018603821	0.42981911256932	0.301614868982773	0.762068423375571	0.694206739374911	6.88844203601724	5.46464367247425	12.1495315408859	0.272973655513795	10.8103242453989	0.391858874836338	0.927253412399499
CSF3 / CSF3R	0.13212612061587	0.113363057548498	0.145858005640576	0.156430980139641	0.152320069181614	3.94793617693497	1.2970284678798	0.644300765248334	0.173978633797182	17.8678254890502	0.181372203588802	0.143857843115969
EPO / EPOR	9.45969058733568	9.47978969897621	10.8010878207362	23.6437647532195	10.9991660224109	22.0682419983542	15.8773272244407	15.0947775814866	13.4979987204619	34.738588814727	13.4216829906445	13.3411494657421
IL12A + IL12B / IL12RB1 + IL12RB2	3.66713582136096	4.07314476348786	4.02820563611938	4.16736366186154	3.91605125125466	5.3369637850663	5.16613131423642	4.51653177889808	19.2487804917608	5.20950460088325	13.4676291645804	5.86557886283546
IL13 / IL13RA1 + IL4R	10.2235375801341	7.4340123005394	9.69134302817561	15.4590307010159	7.46017044902255	19.1082297903344	17.667232649558	20.2441053421064	5.07738433652904	32.5224779109956	3.31272858482224	7.57847401137723
IL13 / IL13RA2	0.428567482245565	0.254515030897546	14.8611244173753	2.12449781176236	1.22315476013869	0.28382407032399	0.299267943558064	0.28224032552547	0.267693802723957	0.315741408341077	0.295856159797857	0.293433591447414
IL15 / IL15RA + IL2RB + IL2RG	0.954552025179015	0.834364806159984	0.915929941873812	1.18488979420119	0.698720254055191	4.70014084694938	5.1740184848614	3.91808617827935	10.650828852004	6.14680665423192	7.99822944812838	3.38069227717983
IL2 / IL2RA + IL2RB + IL2RG	0.48888967976773	0.518111769862083	0.360221672940729	0.465382292874248	0.415916915341831	2.61114318121281	2.40072278847558	3.09931956224656	7.69845075400595	5.41479113069935	7.49477858323432	2.29242030577181
IL21 / IL21R + IL2RG	0.894045662516076	0.894418657772998	1.05131024141169	0.880500119411754	0.817858034953132	5.14164369044429	7.78032010166609	10.6249697176785	11.48109597315	13.8959130494175	16.8881382033114	18.3180675408567
IL23A + IL12B / IL23R + IL12RB1	17.5712812435876	16.9077001768373	18.2347886612121	19.9430085996506	17.2194821591834	23.8724343779384	22.0048886444723	21.9518904909093	18.5655801639365	24.8936014709781	27.7988627888845	26.4656222318974
IL3 / IL3RA + CSF2RB	0.370636356683047	1.34498031413248	0.914430185834392	3.29729532178383	2.02921898302831	6.84689825652569	5.49274201884818	15.0999961165805	0.830866087077903	11.3696125672854	1.12586399905609	2.89449711569315
IL4 / IL4R + IL2RG	3.22413690461678	2.68807490070751	1.56145276946194	2.98913570565267	1.67111961191371	11.2493076666294	16.650426111293	13.9192713404106	13.341619774052	25.6248550578338	19.045551925492	19.039698164184
IL5 / IL5RA + CSF2RB	2.70828989991418	8.39136967305447	6.621254781976	14.5463576510073	12.6201701662219	22.078539732159	19.362521098326	27.7585155190482	5.25788009002625	47.948590902906	7.29616303160458	17.1422682842644
IL7 / IL7R + IL2RG	0.625850760010157	0.370031810293833	1.05177531246139	0.864787320962748	0.419490474770517	6.11280286368636	10.9365594110368	13.2830766122683	5.59358569333429	7.57898508527276	29.4687541248234	2.51011948356444
LEP / LEPR	0.585538493434775	0.281216998268235	1.49168655789407	2.87530609180947	17.9451530969326	0.791153984699576	0.693619277953343	0.610889195218249	0.413375086345207	0.25212454346269	0.216335113728465	0.174703814454031
TSLP / IL7R + CRLF2	0.166483525024498	0.105200104610199	0.393837960797455	0.262492387326365	0.141855509739225	1.00802140256863	0.76720322207713	3.02368812528997	0.45305800377706	0.580055096016249	1.52873989005676	0.191875952540928
CTF1 / LIFR + IL6ST	7.39800082826456	2.69429302119126	27.1325016876304	38.3472170707718	34.2109712345081	4.25583856936054	4.2873022991273	6.42379878673923	4.13254574592917	3.76281180191529	5.61441255446481	2.33990052485614
CNTF / LIFR + IL6ST	NA	NA	NA	NA	NA	NA	NA	NA	NA	NA	NA	NA
LIF / LIFR + IL6ST	3.04153761223562	1.10770379087123	11.154976366275	15.7656785600383	14.0651451894033	1.74970149109183	1.7626371638132	2.64101425193868	1.69901215373024	1.54700356068683	2.30825156030949	0.962002522093432
OSM / OSMR + IL6ST	8.14802406306338	4.28149721864642	29.6847943992675	11.8811491224157	29.9387607609775	1.64699871304547	1.58493676152779	2.27146001857415	1.42668116776664	1.51978565261572	2.18039862965375	0.907071524665808
IL11 / IL11RA + IL6ST	4.1200598441756	2.89412652767512	15.8999641722713	11.9445886289489	17.2812381533736	5.4217755965586	4.59950295856081	6.50618973356739	7.76055523861107	3.86903756975161	14.9919391839633	2.88622083640222
IL6 / IL6R + IL6ST	3.47524829261278	2.23684824083111	5.03772439277616	6.0104420986914	4.91972750480265	10.6765364067377	8.43948736338634	10.6552955127052	2.36450652592367	11.4081390870402	11.2764665940451	2.4253322057146
IL31 / IL31RA + OSMR	10.2469196253209	8.23161027394683	18.4974000271286	6.71789787483468	20.6177978720006	2.24637705491424	1.97218569405034	2.29273257555722	1.81225746325475	2.38417101431102	2.32610516224968	2.3469587779597
CNTF / CNTFR + IL6ST	NA	NA	NA	NA	NA	NA	NA	NA	NA	NA	NA	NA
THPO / MPL	2.6906568394621	2.74612941218758	2.48441265881611	2.38247587987613	2.14936464121495	6.37539482548612	2.46966211716071	2.3192955208361	3.15110472286717	2.81765448764313	2.41245728544671	2.41013314548
GH1 / GHR	3.15346637277861	5.60131185069654	20.8957811696398	4.55573573737941	12.0164034207089	0.812940194158345	0.762102281844369	0.804865861986266	0.800777842517951	0.987441494748518	0.835821370019034	0.815039007052041
IL27 + EBI3 / IL27RA	3.60972917140421	3.20652923376811	4.65178306428127	6.73738071466982	3.88216156169886	14.4934031636758	20.7706994900485	21.8177104860517	20.621036311534	6.08756662598894	16.8237016903653	7.93175552993299
IL9 / IL9R + IL2RG	NA	NA	NA	NA	NA	NA	NA	NA	NA	NA	NA	NA
IL27 + IL12A / IL27RA + IL12RB2	1.54288454383173	1.68008446299448	1.66072297193577	2.10409211739797	1.57599312825623	3.35606228526667	4.11741322963316	3.77904421569005	17.4669064689699	2.09383245380465	8.72153669910959	2.4176689545679
IFNA1 / IFNAR1 + IFNAR2	3.60160887158849	2.21106878098835	4.46235330661645	5.74073714525535	8.98588833494399	12.1735369479949	11.8665409221582	11.2174163391968	5.32643387945013	27.8985831741075	6.51372273823086	6.60297478653354
IFNB1 / IFNAR1 + IFNAR2	2.18511299409829	1.34146579943641	2.70733067975939	3.48293215033858	5.45178059702588	7.38574196077745	7.19948603207731	6.80565910317149	3.23157241587384	16.9262012573251	3.95190613493358	4.00605577123489
IFNG / IFNGR1 + IFNGR2	5.97381078870526	4.57072697157335	4.72394951674872	4.24657106446052	4.63494388897508	12.6104809480501	12.3743302571583	12.6335041725877	2.31108235344599	15.2029277901169	1.87600394745986	3.97367706924135
IFNA2 / IFNAR1 + IFNAR2	3.94841750345771	2.42397855721431	4.89204534158253	6.2935282078753	9.85116375786826	13.3457596530333	13.0092021518932	12.2975716121341	5.83933056322003	30.5850129910783	7.14094666835877	7.2387930371074
IFNA4 / IFNAR1 + IFNAR2	4.23889155028764	2.60230388890135	5.25193945267909	6.75652549875929	10.5758863588157	14.3275699127237	13.9662528163125	13.2022696055022	6.26891380207226	32.8350669653818	7.66628616833272	7.77133082112126
IFNA5 / IFNAR1 + IFNAR2	3.14660196545176	1.93173484963636	3.89860481406094	5.01548486480581	7.85066199695196	10.6356011029498	10.3673892196707	9.80027136723472	4.65352233168355	24.3740338773233	5.69081582739584	5.76879227642817
IFNA6 / IFNAR1 + IFNAR2	4.04890176144497	2.4856669897282	5.0165442188564	6.45369377079676	10.1018684717577	13.6853992060535	13.3402765694528	12.6105355672904	5.98793713744215	31.363378585205	7.32267839421306	7.42301487950885
IFNA7 / IFNAR1 + IFNAR2	3.45045395882702	2.11827305535129	4.27507405203293	5.4998057578349	8.60876210725516	11.6626291895517	11.3685173938348	10.7466357384669	5.10289026961253	26.7277153602488	6.24035013522095	6.32585638933666
IFNA8 / IFNAR1 + IFNAR2	3.65865854482852	2.24609222633293	4.53303721680789	5.83167072243451	9.12822527700452	12.3663664111099	12.0545075521382	11.3951008017704	5.41080487119062	28.3404981933918	6.616900447705	6.70756625312935
IFNA10 / IFNAR1 + IFNAR2	3.67250767169477	2.25459436333605	4.5501961308568	5.85374535626208	9.16277836480323	12.4131768404527	12.100137501573	11.4382346976297	5.43128640074346	28.4477755329205	6.64194741304456	6.73295641590764
IFNA14 / IFNAR1 + IFNAR2	4.66485297517307	2.86380646790129	5.7797009172354	7.4354811159491	11.6386452356079	15.7673312330518	15.3697057896595	14.5289507687652	6.89886987052451	36.1346257639157	8.43666260781037	8.55226307913013
IFNA16 / IFNAR1 + IFNAR2	3.71916525542141	2.28323798635356	4.60800435780328	5.92811459888592	9.27918740651044	12.5708807554672	12.2538643904056	11.5835524044388	5.50028848940869	28.8091919239586	6.72633041377197	6.81849564571625
IFNA17 / IFNAR1 + IFNAR2	4.10814881994905	2.52203943495876	5.08995066493347	6.54812984134971	10.2496878133001	13.8856558917388	13.5354831200036	12.7950639116522	6.07555785110801	31.8223148685245	7.42983020494843	7.53163490112328
IFNA21 / IFNAR1 + IFNAR2	3.80128393013638	2.33365157774344	4.70974848180854	6.0590065816257	9.48407063162225	12.8484441323927	12.5244280881091	11.8393157025492	5.62173412849178	29.445295054078	6.87484689565424	6.96904712367487
IFNK / IFNAR1 + IFNAR2	3.29472317758096	2.02266815184043	4.08212534732564	5.25158072495825	8.22021924752663	11.1362548698986	10.8554173448334	10.2616033342417	4.87257938942626	25.521402207359	5.95870180331936	6.04034886791573
IFNE / IFNAR1 + IFNAR2	3.78193516124514	2.32177314774971	4.68577557250074	6.02816586564315	9.43579612906679	12.7830447618909	12.4606779791918	11.7790528577922	5.59311915617734	29.2954166920807	6.83985350231888	6.93357424538785
IFNW1 / IFNAR1 + IFNAR2	3.54658231525011	2.17728735019367	4.39417601574922	5.65302828868318	8.84859899888816	11.9875456755971	11.6852400352835	11.0460329896529	5.24505488345134	27.472339510921	6.41420395537376	6.50209238173987
IFNL1 / IL10RB + IFNLR1	NA	NA	NA	NA	NA	NA	NA	NA	NA	NA	NA	NA
IFLNL2 / IL10RB + IFNLR1	NA	NA	NA	NA	NA	NA	NA	NA	NA	NA	NA	NA
IFNL3 / IL10RB + IFNLR1	NA	NA	NA	NA	NA	NA	NA	NA	NA	NA	NA	NA
IL10 / IL10RA + IL10RB	1.05877641982282	1.45323115770615	1.27151591762674	1.36127241607908	1.17136966436061	22.869859655626	17.3385258641721	20.9300688102433	9.43110036081288	15.1106489231965	10.603655016026	4.85930981308733
IL19 / IL20RA + IL20RB	15.4392859169233	48.3496096596565	3.07438542050997	0.854926897173816	2.21359916043483	0.915211856672847	0.957410630105326	0.995932665771058	0.889018351763077	0.896760207761235	0.836519509238778	0.93696367416453
IL20 / IL20RA + IL20RB	6.31617705707059	19.7797162960694	1.25772414359738	0.349748665997753	0.905578425448022	0.374411107002025	0.391674530066079	0.407433807999838	0.363695403202926	0.366862579035916	0.342218245097363	0.383309726493226
IL20 / IL22RA1 + IL20RB	5.62113831828192	20.2385764827198	1.90255773892289	0.654587772835113	1.69155217935707	0.754105440872204	0.7501464316511	0.808062095781365	0.670912374373472	0.873499924350646	0.687862708928028	0.714910214917785
IL22 / IL22RA1 + IL20RB	11.9189173358966	42.9133578352304	4.03413457079334	1.38797110331471	3.58672380103873	1.59898581094742	1.59059122946471	1.71339411637769	1.42258536919113	1.85214680759348	1.4585264232859	1.51587726039048
IL22 / IL22RA2	0.358385218753805	0.361318719386075	0.420652920853887	0.384676026307173	0.368993790222708	0.412166063678764	0.457798295736306	3.2112615541767	0.337203555988136	0.470203515540936	0.409583107147205	0.415118014000546
IL24 / IL20RA + IL20RB	14.5155615358223	45.456877864957	2.89044655279889	0.803777069181263	2.08116068332644	0.860455211162788	0.900129254106961	0.93634653657714	0.835828849917682	0.843107514730772	0.786470985614799	0.880905628819113
IL24 / IL22RA1 + IL20RB	12.918253941132	46.5114102530582	4.37237488519654	1.50434495602816	3.88745114784666	1.7330521029687	1.72395368133635	1.85705292459296	1.54186144045169	2.00743927677805	1.58081595709305	1.64297535098549
IL26 / IL20RA + IL10RB	7.67089308469665	16.5181363176026	3.9581031466363	2.78709435434485	2.82967142377269	5.10825237020448	4.70841845486265	4.24221507959783	2.54420691255922	5.50760321553059	2.71986258786737	2.45343259545167
CLCF1 + CRLF1 / CNTFR + IL6ST	17.8928059135951	12.7154775273179	31.7907071594246	41.4256503128636	36.8929906264965	18.4915745045235	18.3389522808066	23.4864227451304	16.4590421360247	16.299552742825	21.3968374249336	9.39896708796024
MIF / CD74	10.6458067993741	1.82815663448082	0.152572807039099	0.286727150214745	0.442043132722868	26.4831820300472	32.8293080223755	43.5517275274625	4.04985143236554	9.94111861128531	5.90270657611453	27.3254022127395
MIF / CXCR2	0.114861543157771	1.00962087366805	0.0735113876209733	0.0838791532270563	0.0799597549561464	1.05882191643542	0.173783499682915	0.852426834243203	0.66294176488145	37.243006141959	0.145159386739944	0.0882620279001818
MIF / CXCR4	0.055734379926355	0.0568791942167342	0.0612174378434342	7.51856785206529	0.0803378449388901	20.9912344905478	10.6272508042063	21.9711918378901	29.8986559691418	56.6012252732456	26.3076906202461	24.3698827283753
IL16 / CD4	2.03906280408125	1.75091724952768	0.828221648607518	1.1186798467854	1.97030676100927	19.9964617175525	14.1926119138124	14.4017884154644	0.886601706318665	3.29759081167469	9.67918058975701	1.87373338753412
TXLNA / STX3	1.27925885670647	1.67941102708425	1.61186615945015	2.1651456149757	1.65109676438915	3.50218433004341	2.66881825483563	2.94206064402915	2.14128251707175	28.9027217691881	2.33652867651387	1.57775258993798
TXLNA / STX4	8.83181344329227	6.60414938006278	13.3303125683381	11.5543858820467	11.2041915581227	16.5107112513978	33.0135404738414	20.1289871172928	12.5069610207142	25.5580418863834	6.86640634109966	7.25090363588712
TXLNA / STX1A	18.5822685681173	11.797790260678	16.8629016527465	25.4706577980281	17.9571387942892	15.1508157829945	14.6175658705443	12.7852489119792	16.3031412665055	12.1489446893708	18.8732044665759	11.0983938215399
PRL / PRLR	4.08423623298388	4.62461210380944	4.42354201233946	4.10518103417867	7.10447656527247	6.7470186248814	8.05769773964865	5.53096474853954	4.04718004625464	7.48427562693798	4.05589914901446	4.37048184931266
AREG / EGFR	12.4641282215516	2.22789531693988	0.723979446597502	4.25851705110794	7.29555915110471	2.85601719271963	2.82893606689515	4.66819745510674	1.75725320780025	2.87888620768045	11.5659406903996	5.20510455380774
EFNA4 / EPHA2	12.2421130314635	3.13384576910321	2.48876149336264	6.50781351545343	1.69747163181602	0.428028679555467	0.488853807702823	1.0577743997899	0.370409434230693	0.571241282865379	0.371709116456064	0.406908843393191
EFNA4 / EPHA3	0.46063474240249	0.526439705602846	0.651469135683522	0.525411503052841	5.09330415170754	0.513278712962775	0.513278712962775	0.523421129309252	0.470758582894853	0.529573275279054	0.524504265508718	0.553858440269661
EFNA4 / EPHA4	3.67238908981358	10.2397795005863	5.42130599070291	2.90193494107279	3.84943624491536	0.524288830871435	0.31397525042681	0.460881101543941	5.55724692330529	0.395850882624277	5.43256336662858	1.15498038549862
EFNA4 / EPHA7	3.49801439214475	3.67727006942896	4.22571377171543	4.43924718039254	3.41653453883375	4.19574417049759	3.73870775192553	4.20880431781729	3.44074075520201	4.08870988043388	4.66071371880378	4.83259819637669
EFNA5 / EPHA3	1.27367981710493	1.45563407669134	1.80134716990554	1.45279104138531	14.0832596919887	1.41924322477406	1.41924322477406	1.44728755102224	1.30167278011822	1.46429856524308	1.45028248082115	1.53144835151902
EFNA5 / EPHA7	9.67219777644205	10.167849357275	11.6843256672842	12.2747570174927	9.44690160333618	11.6014581093602	10.3377278510192	11.6375701185473	9.51383309242864	11.3055025453459	12.8871238977399	13.3623937152452
EFNA5 / EPHA2	33.8501004191905	8.6652519634282	6.88155927438524	17.9944540980217	4.69360028354766	1.18352230109364	1.35170704914379	2.92480305987312	1.02420199133103	1.57951284544452	1.02779568252868	1.12512481913178
EFNB1 / EPHB1	0.102301519323412	0.100418669274515	0.443850518193355	0.293567703457214	0.163347702019877	0.173054840049747	0.146834409739179	1.21257846329464	0.117412597920971	2.00359154409627	0.119911705074862	0.118828758641509
EFNB1 / EPHB2	8.94197221649046	7.8413757031442	6.73418879151443	10.2900082290267	7.23745556952796	8.29591347566753	6.6250145169189	7.58088182870539	7.09735199762676	7.49764791734448	8.04944902649097	7.67881254548427
EGF / EGFR	19.7648996431016	3.53286861077968	1.14804508195974	6.7529120887933	11.5688792588453	4.52890825492881	4.48596455885728	7.4025597758879	2.786551348183	4.56517262718195	18.3406053725077	8.25395625824638
VEGFD / KDR	NA	NA	NA	NA	NA	NA	NA	NA	NA	NA	NA	NA
GDNF / GFRA1 + RET	2.72015793147423	2.6264034943467	14.440807423893	3.90549333593791	5.90139593757716	3.70444809461265	3.42935134531378	4.04205956713257	2.70899722549411	3.44045348904849	3.23055496137088	3.179588624812
GDNF / GFRA2 + RET	2.58266122818826	2.50350317715187	5.65523801761778	2.65475970070822	2.6486950978335	4.05086066041622	3.79245516524582	6.93420323778718	2.93008695264582	3.20422367117614	2.97175773991208	3.01752780604893
HBEGF / EGFR	19.2540642981015	3.44155956351834	1.1183731880413	6.5783791420582	11.269874835136	4.41185598283758	4.37002219160717	7.21123630623804	2.71453130532857	4.44718308126461	17.8665817426308	8.04062795054265
HBEGF / ERBB4	31.8807948168841	11.1649093912314	11.9973807054898	12.5482808399256	11.3172570827296	13.1807958090926	11.7162629414156	14.5334306617711	11.1121736518666	13.9911145253526	15.4228033278856	14.078558991136
HGF / MET	9.48272986760845	1.84735930636964	3.79810218008662	4.44733767999532	5.3870947103048	1.95882835324882	0.916661487665252	0.528127064222212	0.192967065750118	0.671980024583842	0.189941694884565	1.47542724790483
NRTN / GFRA1 + RET	3.01059918225964	2.90683423961295	15.9827054593036	4.32249720041909	6.53150965180585	4.09998562043778	3.79551578105879	4.4736451095907	2.99824680671982	3.80780334144721	3.57549317722037	3.5190849777583
NRTN / GFRA2 + RET	2.85842145107482	2.77081140426027	6.25906854683853	2.93821814225191	2.93150599945898	4.48338592792193	4.19738952916512	7.67459357993604	3.24294309588278	3.54635039848283	3.28906322612093	3.33972033028726
OSTN / NPR3	0.777443009123913	3.88760586077676	10.0316667776937	0.765927919671001	28.6568005546228	1.00011459749417	0.769471620600281	0.844939296592695	0.972313753711664	1.01346080218188	0.862749090703779	0.738826749544449
VEGFA / FLT1	0.47689000134795	0.44469453157369	1.91273890133404	11.8680334668034	0.542057775287805	1.48145195592193	2.20812778100255	2.2663608848152	0.505938295895771	1.1919681136902	0.680110893591247	0.668940725872689
VEGFA / KDR	0.311935652334239	0.247929032934918	0.244395602536796	22.1685950915531	0.313101193611397	0.294207156065882	0.31751798160905	0.298639702226625	0.26840480908814	0.350538729972456	0.284709618476158	0.288318105402345
VEGFA / NRP1	3.04038812286617	0.303779546654624	18.0209557744957	20.1825829812334	11.8405949347314	4.28732285601585	16.7314527268966	16.138654351993	0.189003111606384	0.918541096202082	0.175502889348785	0.209406856609346
VEGFB / FLT1	0.167659089798495	0.156340204641058	0.672457091390887	4.17241645477601	0.190569969942905	0.520830560104043	0.776306261140383	0.796779135710562	0.177871530005504	0.419057410399169	0.239104978211429	0.23517790876712
VEGFC / FLT4	3.3972101546037	2.87708556541609	3.18634883466278	15.6059341477107	3.23320690576076	3.50264081457416	3.3217165956125	3.56809165241514	4.32536040904449	3.93830930894944	4.46874398632961	3.70959729525691
CALCA / CALCR	31.9171391084082	29.4315104790677	33.3501535173571	35.5648121493691	31.2657689225223	34.3576060715273	33.8828295804816	35.6066432622242	33.9915026234602	37.8166919348603	33.9938605245855	37.6057720651449
CALCA / CALCRL + RAMP1	0.932022495435251	0.927979143450333	1.163038834896	4.16671481735122	1.81354825142109	1.1240843424113	2.92292541805885	10.1107859544435	1.86525855095681	0.970191817888574	0.802845475094094	0.968646739988015
CALCA / CALCRL + RAMP2	2.3895333116439	2.50904833834097	2.25395146862561	20.7254759082695	2.39555089332465	2.4494577925677	2.31200023598696	5.43225424040071	2.15898900868572	2.40225769880104	2.07836990778529	2.37894421331549
CALCA / CALCRL + RAMP3	1.33884057564987	1.08275126436425	1.2624933789866	10.9516478425024	1.18834789747778	1.28720524678161	1.16278342216187	2.8123031440494	1.12249550677498	1.23302358365054	1.15522187031118	1.20549667219106
GAL / GALR2	12.5878283224634	14.0408233631134	12.4439674273495	13.0373936196942	13.5229241407035	13.8106459309313	12.427982883448	12.426149793551	14.7180761924187	26.7170233782896	10.3876028677807	12.7376834215403
DLL3 / NOTCH1	10.267905708326	11.7580350455119	6.58739195013827	23.8974877446949	8.56258823410221	16.1069392938962	14.6978842405824	11.7693237018259	37.1675030603508	40.6857169261474	11.9870708236305	15.4190930181725
DLL3 / NOTCH2	12.3325420000631	26.1393471014764	28.2072402702588	9.39812064400635	42.2066071910664	41.8631848380065	34.1348191070425	23.7674823912275	15.0464277104393	43.0282510112785	10.7070576272815	8.56613911010519
DLL3 / NOTCH3	33.3488192321345	43.6663260036062	11.6807959894539	3.05817198264076	42.9485608921571	2.85459943847196	6.31222587793429	4.05865730594657	1.83916966830118	2.46333037470196	1.93922554253301	2.22875519960629
DLL3 / NOTCH4	5.53059331266314	5.05132280056191	4.4644376469704	20.3668558894717	5.10003959670958	8.3427513402891	5.35377290997871	9.07573799792383	4.4354534954162	6.33427092768301	4.48828111567319	6.58437947933401
JAG1 / NOTCH1	7.28773588671	8.34536821748252	4.67545905450996	16.9614509508015	6.07737189349016	11.4320410463065	10.4319518976441	8.35338044003977	26.3799603898469	28.8770434538349	8.507928364308	10.9438361357309
JAG1 / NOTCH2	8.75312955351159	18.5526302381342	20.0203355019055	6.67039832956564	29.9565086221224	29.712761603228	24.2274864280289	16.869178514061	10.679333673978	30.5396775101847	7.59942780231601	6.0798921587917
JAG1 / NOTCH3	23.6696161419128	30.9925568170358	8.29054712185901	2.17056431357273	30.4831167511133	2.02607691976225	4.48015752796986	2.88066752272765	1.30536675873042	1.74837027944086	1.37638229062454	1.58187849715951
JAG2 / NOTCH1	10.1989486501218	11.6790705974509	6.54315243499046	23.7369973292045	8.50508372324962	15.9987685352302	14.5991763942263	11.6902834415639	36.9178940607512	40.4124803548492	11.9065682202795	15.3155416879486
JAG2 / NOTCH2	12.2497192861951	25.9638008381294	28.0178064787584	9.33500487622777	41.9231566461011	41.5820406440987	33.905576964115	23.6078650638799	14.9453791207008	42.7392824821846	10.635151318734	8.50861075232898
JAG2 / NOTCH3	33.124855696224	43.3730722993622	11.6023502623702	3.03763395381619	42.6601275448557	2.83542855930536	6.26983431926328	4.0314002317167	1.82681819824808	2.44678717486649	1.92620211863274	2.21378735646593
CD58 / CD2	0.540853475710886	0.569080348527756	0.397780072276995	0.549509901378474	0.52446397644692	2.82102524795885	1.65156907136982	1.44327552737951	14.2039959384961	1.04154113632416	40.8255773099004	1.69896781102523
FN1 / ITGAV	13.6552892693492	11.5464204862519	25.9598443558873	29.0065234177314	48.7114268187866	6.08664425150114	11.9739487927027	9.45507260450719	2.44574490713699	1.43572053251473	1.93232488783036	1.05345499679146
CD209 / ICAM3	0.725268283909732	0.338776062884164	0.953168506853705	1.00806879013573	1.18698634166639	7.96654889526001	1.2594089302819	4.08594613907698	13.4255402929201	29.7043496952869	9.27630233537925	8.72919916634041
VCAM1 / ITGA9 + ITGB1	8.7073619070377	6.18210204014942	11.8123914099831	11.9049362663642	12.0727486116842	8.1073657670092	8.04169914143957	8.89568602361525	6.63192154117699	3.70352533915393	6.25460184803901	5.4630711920103
VTN / ITGAV	14.7617121697449	12.4819718166995	28.0632466141267	31.3567835357854	52.6582811900248	6.57981597811836	12.9441407008411	10.2211720000002	2.64391194120022	1.55205011326614	2.0888919487493	1.13881142608385
C3 / C3AR1	0.462040416863194	0.618678729250964	1.04836897129913	0.60638213691664	0.760028327473955	15.4332762538706	13.4651685350802	7.95290967788185	1.80363582075005	32.2754592173016	1.74342155986123	0.661107114748608
C3 / CR2	0.258252098480146	0.197249339415288	0.214253592813158	0.214413007688763	0.202917423881245	0.251379546065173	0.24221614284521	0.343673121426669	0.219747274680162	0.285833402354666	0.537134357332707	24.5435142481501
VCAN / CD44	4.51695558937701	8.20298537785429	7.65376261062798	4.57716369838855	5.34683939049454	14.6872800514529	16.0812400020518	13.5794298526214	9.47741206329132	4.93146591237496	10.4802907525722	4.06521748053895
GAS6 / MERTK	0.34193141401146	0.420628899578958	0.410743779572645	2.94849269153807	0.369271724373747	2.32612780838201	6.26303781549382	0.852321878431036	0.323822896758517	0.517792000330661	0.337106653359292	0.377083241620115
GAST / CCKBR	23.7907781810148	37.6697620237575	15.5103514894408	23.6459479566986	28.1369722902738	25.7784925485195	23.6809217738298	25.6304320639505	22.0082523432765	35.1344330836509	25.8717897178569	26.6745088696227
SEMA3F / NRP2	4.10062855184342	2.55324623068528	8.49686860375593	27.1952769947415	13.6033610651265	4.97569091266742	20.7375682015039	18.6530208535926	1.77085173628866	3.06449342675926	2.13899003173369	2.29774720555181
SEMA4A / PLXNB1	45.8770656958799	35.8088604127629	16.1188459184995	14.4566278920039	12.4302579677954	8.49063549135728	8.08709074299998	7.49648973636787	9.76418409647668	8.77463998936508	6.5467851291392	6.30623022307533
SEMA4A / PLXNB2	56.3830295684371	22.0415674306745	24.1222952990195	12.7552826132096	19.8575756157567	35.9537416500504	30.7650671272425	28.6904884977396	1.72252518995464	1.30328625483341	1.9772726036683	9.30188621096786
SEMA4A / PLXNB3	39.1969747506183	13.7924491231558	13.5411696856894	18.2352091772493	12.866437862863	11.9590398942343	10.6289650940649	11.2448188631753	10.7384374985642	12.896352081609	11.4091950467281	11.9532232405892
SEMA4A / PLXND1	1.73459269868251	2.11715095725534	17.0918992036301	33.7795340433323	12.3298261335859	15.1772121810407	28.7881303356814	15.2893211150729	12.4739015927114	5.20874310247104	3.48368215408819	2.33806666124783
SEMA4C / PLXNB2	49.5583318623032	19.373618655394	21.2024916869401	11.2113615316756	17.4539809208363	31.6018396674122	27.0412111255443	25.217743018522	1.51402781401332	1.14553427197833	1.73794016789918	8.17597009804142
SEMA4D / PLXNB2	61.9767785597025	24.2283068897806	26.51546335027	14.0207316285794	21.8276416874067	39.5207051074339	33.8172632317519	31.5368660748498	1.89341656662398	1.43258502130809	2.17343741987069	10.2247244658068
SEMA4D / PLXNB1	50.4285201303575	39.361450231817	17.7179933709705	15.8908670293287	13.6634613536497	9.33298972592947	8.88940938448091	8.24021497110257	10.7328868312934	9.64517025290211	7.19629036134215	6.9318700515666
SEMA4D / CD72	0.529543712882418	0.469306854723679	0.498678879331557	0.455407593078879	0.457256793346088	1.62003392136676	1.26991867077529	1.48074210153941	1.71440261975823	0.791553776716757	0.767052226346655	21.8400638104229
SEMA7A / PLXNC1	0.237691704514849	0.178307744239336	3.00972250110277	0.197995241568209	0.512271083391565	25.2968916692464	23.6659542358996	11.4383725838783	4.26706066263983	47.3052879905024	3.72353108953107	3.43678825216552
SEMA7A / ITGA1 + ITGB1	6.17677324341242	3.80137564947322	18.0435535818682	16.210286814361	25.4795913784177	6.23334415842529	5.30319824548061	4.85056010341863	4.84616240222677	2.34651496893994	4.76589299080576	3.59852858424559
EDN1 / EDNRA	1.46524036861907	1.85274665639755	6.44136736806521	1.2749725052183	38.526812126072	1.11528975630811	1.00654268256378	1.79895548597535	1.17306771856583	1.11095432479671	1.08449544130801	1.03372945099986
EDN1 / EDNRB	0.132353009400817	0.13113128931404	0.582353241363595	2.23982015909075	0.682805781831907	0.292194720754111	0.16040732250458	0.147951423352783	0.162896011570236	0.157078296871299	0.136245744971429	0.145079260304742
EDN2 / EDNRA	1.92441118762306	2.43335255413619	8.45993578403614	1.67451798728851	50.6001812854364	1.46479453504513	1.32196876405433	2.36270453462156	1.54067871033004	1.4591004843744	1.42435002807509	1.35767520680203
EDN3 / EDNRB	0.171828141955086	0.170242036029347	0.756043824602378	2.9078608638553	0.886456978496494	0.379343667239305	0.208249833583172	0.192078882750075	0.211480790098567	0.203927904737904	0.176881910836118	0.188350078681536
WNT5A / FZD5	18.2161816623757	10.4734865864853	7.51845016203851	8.15452948498391	14.5610490479986	5.37117127873479	16.3996855064015	18.2689782345782	2.64463497666642	7.16609362189475	1.95064034127721	3.31608858017126
WNT5B / FZD1 + LRP5	4.91319842928623	3.31033983105153	7.3789514191756	4.01800451507049	9.19850645068053	3.40416603318219	2.79366762146946	3.28127851123411	1.01985488195407	1.52283693134397	1.00742573125212	1.15854035295055
WNT5B / FZD1 + LRP6	2.67304023240405	3.34507026886919	12.0103950157962	2.98373609622942	13.5213839186591	1.40307554061926	1.29635224211437	1.73992269539668	0.452293962197545	0.678355679379667	0.72381357530964	0.686380936532296
WNT5B / FZD10 + LRP5	13.6460771158296	6.66880421812498	6.85340296083624	9.05226203510254	6.35732489022262	4.00079113009341	3.54055454119658	4.16057245862862	3.60077997464221	4.68400013043203	3.58313216666161	3.63413440931067
WNT5B / FZD10 + LRP6	7.42418888023619	6.73876999264854	11.1549828811946	6.72213306016874	9.34497692611695	1.64898307633754	1.64293195888285	2.20617494730358	1.59690468766698	2.08651236734156	2.57440288043353	2.15305455092195
WNT5B / FZD2 + LRP5	6.84429047262108	2.75361852246257	10.1550862972979	7.02064469606445	7.27998859700062	3.84152776524014	3.11610679064921	4.36493174929083	2.25356081816514	3.00584962077417	2.62948117558278	2.80483429665755
WNT5B / FZD2 + LRP6	3.72365660758255	2.78250811741318	16.5289877817996	5.21347124421577	10.7012503900808	1.58334041097864	1.44597445797833	2.31453800353943	0.999428418235447	1.33897144181671	1.88922529161771	1.66173304749782
WNT5B / FZD3 + LRP5	5.20640166826363	1.62737064187682	2.09801779531473	2.81644721377047	2.60968818912155	1.26836419337327	1.11111549803717	2.30172190649761	1.53398692908483	1.35962274393078	1.26838595456131	2.45026310503773
WNT5B / FZD3 + LRP6	2.83255832745718	1.64444420464334	3.41485138476693	2.09146982870035	3.83612232075917	0.522774376740885	0.515593571711607	1.22050541272117	0.68030563798024	0.60565106557091	0.911307845494961	1.45166621128312
WNT5B / FZD5 + LRP5	8.90784394626936	3.18988375828173	3.86140307614297	5.53029235987422	5.32996256401444	1.99070703127315	3.16473762216327	3.79685056637853	1.32012166811964	2.49025797171764	1.04887702099143	1.39762355779678
WNT5B / FZD5 + LRP6	4.84633901827044	3.22335043093973	6.2850361284624	4.10674823160795	7.83480127850411	0.820498270910467	1.46854073858547	2.01330866881735	0.585458843627476	1.10929844388807	0.7535954294917	0.828026545710747
WNT5B / FZD6 + LRP5	14.0787236771147	3.97238832702161	6.59150070613778	10.7465517206983	6.86954303947494	0.69952596723099	0.665597543642264	0.861172072642528	1.48724233260964	0.684200908960339	1.05323442183582	1.56823267490452
WNT5B / FZD6 + LRP6	7.65957152992377	4.01406464813073	10.7286960884286	7.98029821986934	10.0979141864516	0.288319595778453	0.308858813917388	0.456642991048323	0.659574944697113	0.304780875008304	0.75672612765276	0.929104462662994
WNT5B / FZD7 + LRP5	2.59293003817266	0.807443554295487	9.75749637412884	1.19644378251831	8.84004131727147	0.571935431994218	0.970132104388969	1.16188923202387	0.52942686547574	0.770714529468884	0.472546913616791	0.479509476129629
WNT5B / FZD7 + LRP6	1.4106913066101	0.815914850169911	15.881848132777	0.888469011824023	12.9944565618904	0.235731338490107	0.450172711673647	0.616100534414866	0.234794752583862	0.343318819950232	0.33951472593557	0.284086922362051
WNT5B / FZD8 + LRP5	5.00038853232658	2.14710980236237	7.53938775002537	8.53324057543778	7.00898238109008	1.81363549741908	1.6598566489282	1.90212437228695	1.79443467923977	1.93729664551201	1.53253911827516	1.64182427844503
WNT5B / FZD8 + LRP6	2.72047626753446	2.16963620970555	12.2715301824248	6.33671212345477	10.3028836433359	0.747515714927928	0.770227235298201	1.00861580432088	0.795811232891259	0.86297892773485	1.10109617422808	0.972704043489335
WNT5B / FZD9 + LRP5	12.4419787665443	5.84570277172982	7.56151073346666	12.1007501592351	8.45318943578399	5.04549575484404	4.34312520142916	5.17043442846238	4.47815618155447	6.07150540994094	4.39193765700806	4.60103703045295
WNT5B / FZD9 + LRP6	6.7690955886187	5.90703297556861	12.307538790554	8.98591450212202	12.4258019833136	2.07957297467726	2.01535073442081	2.74166187854579	1.98601098894963	2.70458385428236	3.15551211314106	2.72589910048379
SLIT1 / ROBO2	11.9287801819714	11.8635580745016	13.1817311938906	12.8298750878037	13.1817311938906	13.4563505937634	13.2427577271957	12.9373451224443	12.1466273020627	14.5809824218136	13.6098143760452	13.6737576186626
SHH / PTCH1	28.9690978984788	26.8418148886203	33.7252184489753	28.9961213106975	28.3637734647792	26.6631000558138	25.2506763771815	27.6243732390807	29.6675491681321	30.0603290204542	35.3529816320329	35.3826543983907
SLIT1 / ROBO1	4.46252762471276	22.0899703693674	9.4979063813937	4.56160837185832	7.79031388328113	0.327211643557246	0.288444678735231	1.23464907624504	0.254541334957736	0.239326670584889	0.416785593438366	1.57317727782195
GUCA2A / GUCY2C	10.9295563597446	12.4251798616044	11.1213029625472	11.70852693363	10.6355449021141	13.5373101578592	11.871245231286	12.7924889502757	11.7407919869861	14.0979407012913	11.5837506516592	26.4610311867502
IHH / PTCH1	23.053346193351	21.3604736072124	26.8382239265877	23.0748511804716	22.5716344818481	21.2182539590544	20.0942599655477	21.9832264672732	23.6091673989312	23.9217380542235	28.1335831507971	28.1571964699884
IHH / PTCH2	23.9442670883499	19.3943033561803	20.8364892353123	25.1953965176199	21.5000716950356	29.1607625356193	28.2587819329584	25.5367635264779	27.0197165651445	26.3115711807755	24.5460452993735	26.3405370817952
LCN1 / LMBR1L	17.3515566661024	12.3366620899745	11.9022927043651	21.6782829680719	11.9451581042607	17.5295671462247	15.7506530505543	26.1865645570612	29.0770295958978	17.5952260524141	20.7434915573568	11.302772458602
PLAU / PLAUR	1.27352645107993	0.184621951054911	1.33472824738694	1.85671209631714	1.05373699867937	6.07769407095221	10.662792220702	5.3317181359234	0.376443521649236	14.3311764734744	0.175686555236058	0.0832273092081645
PVR / CD96	0.690632626012598	0.646231558175221	0.543388838420473	0.637638538373018	0.639424002257649	1.98026939102226	0.810018111858707	0.818713433664737	27.9465132077685	1.20000539261281	18.2291616836872	1.9070273831591
PVR / CD226	0.912255696706728	1.06551465375346	0.948745924574998	1.00918286448182	0.958476652006536	2.8206946142172	2.23563462739596	12.2205438358101	12.9231545465778	3.43703193921125	7.44507972712303	1.1068702453375
RSPO4 / LGR4 + LRP5	36.3433655367043	16.5703086600002	19.451795584506	13.1210368367959	32.375730381328	4.20035784457906	5.3022138652393	5.47660820055698	3.23121348746706	3.7048777704439	3.09931898755385	3.60949974011321
RSPO4 / LGR4 + LRP6	19.7727162170999	16.7441560907496	31.660833018811	9.74357074091464	47.5908434135571	1.73123734157819	2.46039893205242	2.90401283198627	1.43300618236237	1.65035718878321	2.2267935866778	2.13845966238669
RSPO4 / LGR5 + LRP5	19.2264353591217	9.21515565978545	17.5253724477828	17.8577683768044	26.5782896529197	8.0839932119984	7.07804253195205	8.2950113449704	7.40575522010734	9.06530103064516	7.22301826795017	7.28780034881247
RSPO4 / LGR5 + LRP6	10.4601993956337	9.31183648621304	28.5252787204741	13.2610274339228	39.0688706069087	3.33193300083669	3.28444093905866	4.39849237066399	3.2843676397858	4.03818577869482	5.18958223407088	4.3176806193576

## Sheet: F_DEG
Gene	anova_FDR	av_M+IgG	av_L+IgG	av_L+a-T	av_L+ a-10	std_M+IgG	std_L+IgG	std_L+a-T	std_L+ a-10	2_vs_1	3_vs_1	4_vs_1	3_vs_2	4_vs_2	4_vs_3
A2ML1-AS2	0.043946	2.65023	4.01779	3.82548	4.0648	0.557804	0.161186	0.225773	0.181965	0	0	1	0	0	0
A2MP1	0.00912027	4.56311	5.04328	5.03465	5.07608	0.119446	0.101275	0.105042	0.0585073	1	1	1	0	0	0
A4GALT	0.00249638	4.4049	5.62821	4.9451	5.34354	0.236322	0.153172	0.139617	0.162074	1	0	1	0	0	0
AAAS	1.30495e-05	8.08331	7.04695	7.31763	6.76523	0.0692614	0.163176	0.103377	0.13825	-1	-1	-1	0	0	-1
AADAC	0.00580311	3.6209	2.86059	2.99396	3.14666	0.0519574	0.0709176	0.129042	0.183748	-1	-1	0	0	0	0
AADACL3	0.0444766	5.02612	5.79422	5.5872	5.78351	0.296394	0.11106	0.137633	0.0686368	1	0	1	0	0	0
AADAT	0.0154879	4.48208	5.02472	4.93022	4.95678	0.113359	0.114688	0.0994057	0.0977762	1	1	1	0	0	0
AAK1	0.00138225	9.60919	8.71949	8.91285	8.77211	0.039782	0.122619	0.120773	0.196151	-1	-1	-1	0	0	0
AAMP	0.00231591	8.27364	7.74931	7.96344	7.61377	0.078976	0.144429	0.080336	0.0948509	-1	0	-1	0	0	0
AARS	0.0214895	9.98125	9.78184	9.78424	9.5825	0.0780448	0.0690042	0.0619973	0.0833523	0	0	-1	0	0	0
AASDH	0.00207319	7.03766	6.59994	6.77218	6.27925	0.0667284	0.127159	0.133379	0.100004	0	0	-1	0	0	-1
AASDHPPT	1.70814e-06	8.77372	8.27731	8.53741	7.96561	0.0389213	0.0583035	0.0413802	0.0923887	-1	0	-1	1	-1	-1
ABAT	4.71806e-08	8.43698	5.65702	6.00165	6.04254	0.127953	0.154713	0.215805	0.167202	-1	-1	-1	0	0	0
ABCA1	0.00447171	9.57021	10.4197	10.4926	10.3244	0.145323	0.15003	0.191558	0.134026	1	1	1	0	0	0
ABCA10	0.00803991	3.53451	3.23781	2.97844	2.85647	0.0670092	0.152549	0.0806011	0.160936	0	-1	-1	0	0	0
ABCA2	0.00121512	7.70286	6.92774	6.90688	6.87007	0.0580158	0.169238	0.139849	0.136987	-1	-1	-1	0	0	0
ABCA3	0.00529294	6.41863	5.54788	5.80452	5.58546	0.140292	0.193432	0.098825	0.168504	-1	-1	-1	0	0	0
ABCA7	0.00275377	6.50808	6.0782	6.15145	5.80444	0.100651	0.120143	0.118351	0.0655697	-1	0	-1	0	0	0
ABCA8	0.0249254	3.55943	4.29993	3.84088	4.01091	0.0852184	0.0733583	0.193874	0.145787	1	0	0	0	0	0
ABCB4	4.15325e-05	6.23446	5.11436	5.27804	5.04563	0.084092	0.133902	0.109607	0.171738	-1	-1	-1	0	0	0
ABCB6	3.49417e-06	6.68477	6.13135	6.21031	6.04528	0.0501695	0.0513441	0.0468007	0.0644156	-1	-1	-1	0	0	0
ABCB8	0.000762778	6.66443	5.99455	6.06633	5.68561	0.074523	0.0669801	0.124079	0.184208	-1	-1	-1	0	0	0
ABCB9	1.51677e-05	8.72598	8.115	8.21139	7.89171	0.0498117	0.0993459	0.0555963	0.0936831	-1	-1	-1	0	0	-1
ABCB9	0.000156131	6.06514	5.4306	5.46463	5.43764	0.0608264	0.130644	0.0603044	0.0747058	-1	-1	-1	0	0	0
ABCC1	0.000146553	10.4011	10.9663	10.8903	11.1394	0.0559659	0.0936931	0.107892	0.0671509	1	1	1	0	0	0
ABCC10	0.00966174	7.84054	7.55897	7.59925	7.40564	0.0760875	0.041128	0.070257	0.0887665	0	0	-1	0	0	0
ABCC4	0.000619016	7.88093	8.15918	7.96864	7.03972	0.116851	0.11364	0.0931903	0.218462	0	0	-1	0	-1	-1
ABCC5	7.41196e-07	8.54858	6.30444	6.57304	5.85991	0.12522	0.106449	0.174279	0.298641	-1	-1	-1	0	0	0
ABCC5-AS1	8.87591e-07	7.18648	6.21394	6.40969	6.36123	0.10274	0.0779767	0.0496334	0.0487846	-1	-1	-1	0	0	0
ABCC6P1	0.00240768	3.44909	4.05667	4.00756	4.48363	0.171724	0.184131	0.141204	0.0855997	1	0	1	0	0	0
ABCC9	0.0031009	4.63245	5.03914	4.99187	5.13435	0.0577228	0.0900225	0.0840909	0.0802901	1	1	1	0	0	0
ABCD3	4.05438e-06	8.11869	6.54881	7.07049	6.65401	0.0697932	0.206895	0.133609	0.125251	-1	-1	-1	0	0	0
ABCD4	0.005866	7.02678	6.85007	6.87925	6.6876	0.0558377	0.0634928	0.0397439	0.055198	0	0	-1	0	0	0
ABCE1	6.39971e-05	9.86007	8.85756	9.03916	8.4836	0.0620476	0.159103	0.148066	0.174362	-1	-1	-1	0	0	-1
ABCF2	0.000267255	9.00271	8.48454	8.7445	8.28026	0.0400546	0.130672	0.0800681	0.0901053	-1	0	-1	0	0	-1
ABCG1	0.0469094	8.60216	7.7531	7.97033	8.25227	0.120918	0.197427	0.187343	0.21382	-1	0	0	0	0	0
ABCG2	0.00960714	8.33054	6.33177	6.47673	6.40837	0.203173	0.402039	0.434093	0.467132	-1	-1	-1	0	0	0
ABHD10	1.88351e-05	8.61469	6.60777	7.48586	6.59143	0.074118	0.338828	0.158915	0.219035	-1	-1	-1	1	0	-1
ABHD11	9.17232e-05	6.49818	5.49834	5.83472	5.18184	0.0913	0.0913036	0.152576	0.189331	-1	-1	-1	0	0	-1
ABHD11	3.46694e-07	7.96976	6.59602	7.08072	6.4075	0.0829777	0.0971441	0.113846	0.130322	-1	-1	-1	1	0	-1
ABHD12	0.000251707	10.2152	9.25418	9.67253	9.38253	0.0786449	0.131351	0.111384	0.136319	-1	-1	-1	0	0	0
ABHD14A-ACY1	0.000211406	7.13033	6.02398	6.3008	6.06219	0.0532099	0.124988	0.145725	0.188283	-1	-1	-1	0	0	0
ABHD14B	0.000710232	6.56776	5.05702	5.52162	5.14678	0.134715	0.18784	0.291011	0.180374	-1	-1	-1	0	0	0
ABHD15	1.7912e-06	8.05943	6.32379	6.9833	5.88599	0.0665159	0.181289	0.141026	0.240003	-1	-1	-1	0	0	-1
ABHD2	2.5949e-05	10.9107	8.81279	9.43948	8.90855	0.1227	0.215165	0.229791	0.264773	-1	-1	-1	0	0	0
ABHD3	4.6726e-05	9.02353	8.26309	8.43411	8.0863	0.066142	0.109275	0.110681	0.0951007	-1	-1	-1	0	0	0
ABHD4	0.0065551	9.53404	8.84707	9.04462	8.65803	0.102713	0.172192	0.142079	0.164916	-1	0	-1	0	0	0
ABHD6	0.000106848	8.58681	7.19358	8.02889	7.46443	0.0457302	0.170673	0.127549	0.220207	-1	0	-1	1	0	0
ABHD8	0.00562992	7.36763	6.29501	6.66987	6.07339	0.0742773	0.295661	0.150648	0.287099	-1	0	-1	0	0	0
ABI2	8.24164e-05	7.8535	6.69381	6.82037	6.447	0.0685018	0.185463	0.160606	0.182272	-1	-1	-1	0	0	0
ABL1	9.43192e-06	9.0477	8.1009	8.51877	7.67048	0.0694465	0.1529	0.0719556	0.166778	-1	-1	-1	0	0	-1
ABL2	0.0082166	6.7962	7.3397	7.15125	7.46564	0.0624738	0.144877	0.0918555	0.150542	1	0	1	0	0	0
ABL2	0.000486911	9.67075	10.3566	10.179	10.4902	0.0883617	0.141491	0.105538	0.0895654	1	1	1	0	0	0
ABRACL	0.000410742	7.60035	7.01845	7.10284	6.94618	0.0976315	0.0466844	0.0730535	0.10095	-1	-1	-1	0	0	0
ABTB2	2.42502e-08	5.85634	9.76448	8.92355	10.2601	0.226256	0.243184	0.299924	0.224713	1	1	1	0	0	1
ACAA2	0.000886597	10.2171	9.05917	9.26334	8.98169	0.141695	0.176717	0.180709	0.20173	-1	-1	-1	0	0	0
ACACA	0.00105851	7.62158	6.96784	6.95851	6.36528	0.142536	0.137139	0.175487	0.184427	0	-1	-1	0	0	0
ACACB	9.36106e-05	6.19695	5.08184	5.05168	4.87821	0.0531275	0.162263	0.173933	0.183517	-1	-1	-1	0	0	0
ACAD10	6.36425e-06	6.94068	6.15598	6.29167	6.01014	0.0650025	0.106416	0.0671493	0.0891821	-1	-1	-1	0	0	0
ACAD8	0.000942741	6.18532	5.59959	5.72802	5.1626	0.0762968	0.126912	0.128211	0.176256	-1	0	-1	0	0	-1
ACADM	0.0175896	9.89175	9.20813	9.41945	9.06452	0.118917	0.179499	0.165914	0.169466	-1	0	-1	0	0	0
ACADS	0.00103357	7.4167	6.72296	6.79937	6.80041	0.0658752	0.111219	0.0623525	0.145339	-1	-1	-1	0	0	0
ACADSB	0.000263277	6.58339	5.32305	5.84469	5.1622	0.127252	0.152863	0.124256	0.25628	-1	-1	-1	0	0	0
ACAP2	0.000135802	9.18822	8.69735	8.90172	8.58046	0.0370481	0.107946	0.0571883	0.0706123	-1	-1	-1	0	0	-1
ACAP3	0.000146222	7.15658	6.44269	6.47493	6.2465	0.0605092	0.15693	0.0987448	0.0990331	-1	-1	-1	0	0	0
ACAT1	0.00106067	8.17802	7.20834	7.40029	7.0792	0.106235	0.175881	0.152983	0.182195	-1	-1	-1	0	0	0
ACAT2	1.96215e-05	4.37435	5.74674	5.23164	5.52802	0.0811373	0.22614	0.119995	0.0786893	1	1	1	0	0	0
ACBD5	0.0403069	8.1045	8.37872	8.43864	8.47211	0.0538663	0.08505	0.112116	0.0725759	0	1	1	0	0	0
ACBD6	1.6453e-05	6.65395	5.80644	6.00704	5.20484	0.0749822	0.124913	0.106041	0.183888	-1	-1	-1	0	-1	-1
ACER2	0.000182082	5.85062	5.00658	5.02397	4.8385	0.107204	0.164274	0.138638	0.0732432	-1	-1	-1	0	0	0
ACHE	0.000512574	4.7469	5.86964	5.32767	5.7285	0.157769	0.154488	0.0872324	0.170077	1	1	1	0	0	0
ACN9	4.4395e-06	7.73423	6.03202	6.65198	5.75451	0.0694314	0.205028	0.143516	0.223888	-1	-1	-1	0	0	-1
ACOT11	4.34417e-06	7.42873	5.63249	5.95256	5.59023	0.0844826	0.242119	0.185715	0.140625	-1	-1	-1	0	0	0
ACOT6	0.021222	5.25904	5.70192	5.62165	5.79129	0.117175	0.0712304	0.0446506	0.146598	1	0	1	0	0	0
ACOT8	3.38565e-05	7.66971	6.90023	7.00927	6.80599	0.0478704	0.127911	0.0588816	0.112605	-1	-1	-1	0	0	0
ACOT9	4.25541e-06	9.90407	10.4344	10.4275	10.7709	0.0674184	0.064045	0.083106	0.0567728	1	1	1	0	1	1
ACOX1	0.0194548	9.1421	9.60797	9.4473	9.45555	0.0538608	0.0828752	0.0590616	0.124362	1	0	0	0	0	0
ACOX3	2.19976e-05	8.40328	9.20553	9.07349	9.38758	0.0816743	0.0909366	0.119768	0.079688	1	1	1	0	0	0
ACP2	0.0283645	9.41653	9.92206	9.89051	9.77276	0.057661	0.131144	0.104327	0.130369	1	1	0	0	0	0
ACP5	6.85604e-05	10.816	9.3783	9.59683	9.65477	0.146264	0.214439	0.127234	0.145355	-1	-1	-1	0	0	0
ACP6	2.16641e-05	5.69206	5.16693	5.13049	5.0408	0.0369794	0.0356817	0.0953691	0.0648694	-1	-1	-1	0	0	0
ACPP	4.37767e-09	9.04078	8.22036	8.71699	7.13787	0.105737	0.0501449	0.0419163	0.131841	-1	0	-1	1	-1	-1
ACRBP	0.0421966	5.7321	4.83843	5.42486	5.00369	0.180678	0.346895	0.107396	0.139071	-1	0	0	0	0	0
ACRV1	0.00300304	4.18127	4.5783	4.42604	4.82967	0.0983791	0.119875	0.102831	0.0653141	1	0	1	0	0	1
ACSBG2	0.017852	3.44288	3.32273	3.94368	4.26559	0.200307	0.313694	0.123048	0.102926	0	0	1	0	1	0
ACSF2	0.00018477	7.93251	6.39851	6.84248	6.20813	0.0825471	0.29285	0.145073	0.263341	-1	-1	-1	0	0	0
ACSL1	4.00783e-12	9.04987	11.4782	11.2368	11.3195	0.0963235	0.069861	0.0631825	0.0540001	1	1	1	0	0	0
ACSL3	0.0171154	10.1185	9.6711	9.79853	9.65248	0.0746971	0.115591	0.100394	0.0873205	-1	0	-1	0	0	0
ACSL5	1.75849e-05	9.82381	10.9521	10.7177	10.9773	0.0848046	0.127497	0.138125	0.112852	1	1	1	0	0	0
ACSM3	0.00231716	6.75268	5.30156	5.29408	6.21037	0.223288	0.299614	0.215072	0.246729	-1	-1	0	0	0	0
ACSM3	0.000555009	5.7507	5.09102	4.93788	5.38592	0.10759	0.091103	0.118583	0.0994531	-1	-1	0	0	0	1
ACSM5	0.00053171	6.68651	5.84791	6.16817	6.35011	0.110641	0.132582	0.0823601	0.0753885	-1	-1	0	0	1	0
ACSS1	2.18401e-05	6.8114	5.60326	5.85271	5.63266	0.140687	0.0984954	0.157186	0.0765472	-1	-1	-1	0	0	0
ACSS2	0.000312936	8.69221	8.34458	8.52092	7.87046	0.0541537	0.0967998	0.0744283	0.147678	0	0	-1	0	-1	-1
ACSS3	0.000129816	2.1317	3.77316	3.65441	4.14991	0.187244	0.266042	0.243713	0.228824	1	1	1	0	0	0
ACTA2	0.0347268	5.7451	5.00948	5.02092	4.79686	0.204985	0.188954	0.207737	0.20021	0	0	-1	0	0	0
ACTL6A	9.12843e-06	8.28516	7.0493	7.39077	6.69285	0.0386007	0.160467	0.111423	0.200638	-1	-1	-1	0	0	-1
ACTL7B	0.0307412	5.29533	5.52633	5.68435	5.75525	0.0842053	0.110567	0.116773	0.0773945	0	1	1	0	0	0
ACTR3B	6.94673e-05	6.41431	5.20795	5.52535	4.98263	0.0953785	0.0841433	0.225558	0.145668	-1	-1	-1	0	0	0
ACTR5	0.0108054	6.43429	5.81822	5.97455	5.59468	0.076402	0.189204	0.117813	0.187029	-1	0	-1	0	0	0
ACVR1B	0.000147342	6.89418	7.56057	7.50664	7.13769	0.060472	0.100531	0.0762678	0.0885087	1	1	0	0	-1	-1
ACVR2A	0.0224373	8.04409	8.39146	7.99363	8.44804	0.148014	0.115749	0.0721118	0.0664377	0	0	0	0	0	1
ACVR2B	0.000740884	6.1806	5.962	5.77761	5.34324	0.0798727	0.0916981	0.0990651	0.146204	0	0	-1	0	-1	-1
ACVR2B-AS1	0.000207957	4.43176	5.0694	5.19762	5.29907	0.142197	0.125586	0.0544029	0.0852179	1	1	1	0	0	0
ACYP1	0.00301559	5.9811	5.26569	5.14053	5.11709	0.0893423	0.0539483	0.216592	0.142227	-1	-1	-1	0	0	0
ADA	1.13141e-09	6.21929	9.82858	9.1923	9.33218	0.100467	0.18151	0.171987	0.193369	1	1	1	0	0	0
ADAL	0.00183971	6.46463	5.56615	5.79157	5.57244	0.147963	0.158653	0.108433	0.149772	-1	-1	-1	0	0	0
ADAM1	0.0061645	5.49976	4.95749	4.93649	4.71853	0.0894162	0.0944179	0.0532905	0.2085	-1	-1	-1	0	0	0
ADAM10	1.15895e-05	10.8655	10.1689	10.2839	9.98172	0.0561804	0.0826418	0.0824891	0.0933382	-1	-1	-1	0	0	0
ADAM11	0.00607269	5.06772	5.5716	5.73239	5.85828	0.174194	0.115011	0.103839	0.124791	0	1	1	0	0	0
ADAM15	9.91436e-07	9.69235	8.58559	8.78608	8.54911	0.0662727	0.102362	0.0873168	0.105647	-1	-1	-1	0	0	0
ADAM17	0.00616441	9.76899	9.94282	9.84423	10.3433	0.0728744	0.121316	0.0755822	0.121963	0	0	1	0	0	1
ADAM19	1.31364e-08	10.2713	12.1708	12.0763	12.105	0.181776	0.0482686	0.087615	0.0601947	1	1	1	0	0	0
ADAM5P	0.0017688	4.21445	3.17482	3.58635	3.3637	0.100972	0.260901	0.0948389	0.12582	-1	-1	-1	0	0	0
ADAM8	0.00239988	8.43547	9.21968	9.22988	9.48331	0.226059	0.140639	0.123159	0.105247	1	1	1	0	0	0
ADAMDEC1	8.87591e-07	3.67147	8.91574	8.37533	8.51342	0.150153	0.547858	0.47813	0.423492	1	1	1	0	0	0
ADAMTS14	0.0030098	5.65146	7.34692	7.37554	7.37423	0.349363	0.175865	0.319404	0.302118	1	1	1	0	0	0
ADAMTS15	0.0445088	5.30539	3.67871	4.45162	4.00933	0.376705	0.405199	0.245587	0.364448	-1	0	0	0	0	0
ADAMTS20	4.25281e-05	4.48982	5.23236	5.0537	5.1013	0.0551583	0.0735975	0.0978035	0.0693383	1	1	1	0	0	0
ADAMTSL4	0.000859346	8.86777	7.98993	8.29647	8.2089	0.0920143	0.15683	0.108489	0.103091	-1	-1	-1	0	0	0
ADAP1	0.0387835	8.24631	7.84531	7.79374	8.10461	0.100595	0.108053	0.089864	0.120123	0	-1	0	0	0	0
ADAP2	0.000869849	10.526	10.1228	10.6827	10.0939	0.0505878	0.12296	0.0792365	0.103408	-1	0	-1	1	0	-1
ADAR	1.46067e-06	10.1748	10.9882	11.0072	11.1952	0.0482487	0.115706	0.0886731	0.0656682	1	1	1	0	0	0
ADARB1	3.92363e-06	6.90928	8.84654	8.53234	8.38922	0.106448	0.190359	0.147825	0.196707	1	1	1	0	0	0
ADARB2-AS1	0.00329189	4.34619	5.35799	4.7496	5.10421	0.142147	0.12492	0.166181	0.164937	1	0	1	0	0	0
ADAT1	0.000474695	8.28501	7.84641	7.93429	7.49083	0.0870796	0.0482106	0.0550785	0.1464	-1	0	-1	0	0	-1
ADAT2	0.000740884	5.57494	4.11325	4.58518	3.78491	0.0855231	0.224215	0.221456	0.341294	-1	-1	-1	0	0	0
ADCK1	1.12695e-05	8.03982	6.57488	7.05952	6.42611	0.141482	0.162084	0.0642334	0.204163	-1	-1	-1	0	0	-1
ADCK2	0.000486911	7.40741	6.5744	6.94774	6.27763	0.069118	0.148057	0.0989511	0.213316	-1	0	-1	0	0	-1
ADCK3	1.12612e-07	8.4816	6.58945	7.05408	6.65732	0.120293	0.107877	0.130894	0.135789	-1	-1	-1	0	0	0
ADCK4	0.00775377	6.83716	6.46947	6.64374	5.93352	0.0776946	0.136254	0.121122	0.232443	0	0	-1	0	0	-1
ADCK5	0.000410066	6.3247	5.83254	5.83061	5.2125	0.0227808	0.195575	0.15226	0.120423	0	0	-1	0	-1	-1
ADCY1	0.0017433	6.16081	5.16595	5.35392	5.40781	0.155036	0.143711	0.1394	0.137064	-1	-1	-1	0	0	0
ADCY3	0.0300322	8.85812	7.86811	8.00778	7.72153	0.182306	0.269262	0.19846	0.305088	-1	0	-1	0	0	0
ADCY6	0.0314239	5.62419	5.3903	5.23824	5.33175	0.0666127	0.116807	0.0413167	0.0874605	0	-1	0	0	0	0
ADCY7	3.47366e-08	10.6843	9.93227	10.2401	9.66735	0.0372599	0.0371641	0.0645916	0.0746739	-1	-1	-1	1	-1	-1
ADCY9	7.6648e-05	7.56536	6.90366	6.96666	6.95757	0.0460649	0.0551846	0.056112	0.119125	-1	-1	-1	0	0	0
ADCYAP1R1	0.00511049	3.88557	4.38754	4.2412	4.40405	0.0979494	0.0375598	0.127622	0.0519912	1	1	1	0	0	0
ADD3	0.000293942	7.53138	5.67439	6.01138	5.61811	0.151872	0.308346	0.253708	0.277301	-1	-1	-1	0	0	0
ADH5	0.000189711	8.01875	7.28492	7.46122	6.91838	0.0630173	0.0792895	0.13565	0.169974	-1	-1	-1	0	0	-1
ADHFE1	0.0157949	6.90983	5.77755	6.06952	5.72063	0.138379	0.296691	0.211477	0.286088	-1	0	-1	0	0	0
ADK	7.71687e-05	10.6476	9.34002	9.34593	9.25505	0.0943106	0.147636	0.181995	0.206907	-1	-1	-1	0	0	0
ADM	4.5964e-05	8.03668	9.79737	9.13309	9.5261	0.215559	0.149501	0.179327	0.154942	1	1	1	0	0	0
ADM2	0.00379368	4.19943	4.80769	4.6855	4.49328	0.11849	0.0914881	0.0865281	0.0725767	1	1	0	0	0	0
ADO	2.11742e-06	9.30621	8.00073	8.54639	7.8312	0.0537764	0.133873	0.0942632	0.168777	-1	-1	-1	1	0	-1
ADO	0.000574809	7.52487	5.72285	5.92007	5.64304	0.175116	0.205052	0.413066	0.160353	-1	-1	-1	0	0	0
ADORA1	0.0376485	4.8969	4.82766	5.02335	5.47036	0.0706402	0.235855	0.10453	0.138068	0	0	1	0	1	0
ADORA2A	8.45219e-11	4.39231	9.68642	8.84176	10.0183	0.193754	0.195673	0.2785	0.184682	1	1	1	0	0	1
ADORA2B	3.7442e-05	9.81333	7.77551	7.54786	7.85539	0.118329	0.336121	0.285246	0.213842	-1	-1	-1	0	0	0
ADORA2B	0.0296204	6.43492	6.18958	6.01762	6.25157	0.112413	0.0754738	0.0609095	0.0668959	0	-1	0	0	0	0
ADORA2B	0.0296204	6.43492	6.18958	6.01762	6.25157	0.112413	0.0754738	0.0609095	0.0668959	0	-1	0	0	0	0
ADORA3	6.85446e-08	9.38161	4.75024	7.06785	5.03517	0.199565	0.37403	0.325424	0.27286	-1	-1	-1	1	0	-1
ADPGK-AS1	0.00146205	6.56519	7.40381	6.98294	7.67851	0.0965944	0.146793	0.0836701	0.249371	1	0	1	0	0	1
ADPRH	1.08841e-05	8.04245	8.76845	8.67956	9.23363	0.0673941	0.0874949	0.106549	0.131426	1	1	1	0	1	1
ADPRHL2	0.000287905	8.26939	8.718	8.71617	9.11736	0.0631754	0.100673	0.124926	0.089763	1	1	1	0	1	1
ADRA1B	0.00369446	5.32324	6.27211	5.74023	7.27951	0.0790748	0.454535	0.137579	0.42804	0	0	1	0	0	1
ADRB2	0.00990419	5.44485	4.74702	4.17173	4.2112	0.177543	0.224784	0.31588	0.228163	0	-1	-1	0	0	0
ADRBK1	1.43591e-05	9.64307	9.32757	9.54295	9.08416	0.0389583	0.0529853	0.0279002	0.0780461	-1	0	-1	0	-1	-1
ADSL	3.85613e-05	8.25579	7.85072	7.90362	7.60476	0.0442132	0.0578394	0.0452738	0.0898247	-1	-1	-1	0	0	-1
ADSS	0.0133312	8.53436	8.13375	8.29995	8.17201	0.0603091	0.056544	0.0670439	0.102713	-1	0	-1	0	0	0
ADTRP	0.0103452	5.47538	5.84159	5.55478	6.14479	0.122022	0.162865	0.116573	0.105116	0	0	1	0	0	1
AEN	0.0465657	6.66892	6.4784	6.50545	7.17109	0.154329	0.157289	0.183989	0.148944	0	0	0	0	1	1
AFAP1-AS1	4.51552e-06	3.29914	6.20304	5.40513	6.57469	0.289807	0.179612	0.295567	0.31038	1	1	1	0	0	1
AFAP1L1	0.000275979	6.30043	5.18847	5.37786	5.20219	0.233091	0.0885063	0.0968823	0.0947204	-1	-1	-1	0	0	0
AFF1	8.76258e-06	10.7098	9.87589	10.0862	9.77048	0.0364248	0.0974497	0.114603	0.076866	-1	-1	-1	0	0	0
AFF3	9.13857e-05	5.77234	4.6947	4.46136	4.77171	0.181789	0.0948752	0.152683	0.123051	-1	-1	-1	0	0	0
AFG3L2	4.87465e-06	8.91004	8.27764	8.45826	8.16541	0.0252086	0.0643287	0.070126	0.0799734	-1	-1	-1	0	0	-1
AGAP1-IT1	0.000610604	2.81641	4.05704	3.77184	4.15837	0.113845	0.150199	0.256131	0.168366	1	1	1	0	0	0
AGAP2	0.0140423	8.25695	7.66495	7.85302	7.51678	0.0594238	0.16165	0.173111	0.131098	-1	0	-1	0	0	0
AGAP5	0.00559176	4.11368	3.56775	3.63879	3.40989	0.038887	0.190139	0.0588064	0.139603	-1	-1	-1	0	0	0
AGAP5	0.00962564	3.9329	3.39606	3.53394	3.38628	0.0948751	0.159248	0.0724819	0.0885843	-1	0	-1	0	0	0
AGBL2	0.00492262	4.54033	4.975	5.04289	4.93708	0.0535353	0.097899	0.122966	0.043676	1	1	1	0	0	0
AGBL5	6.64159e-07	6.06175	4.7864	4.93492	4.55748	0.0908759	0.12313	0.0597049	0.149906	-1	-1	-1	0	0	0
AGFG2	0.0382236	8.48177	8.9484	8.69249	9.12183	0.0513045	0.195554	0.168445	0.118009	0	0	1	0	0	0
AGGF1	4.01011e-07	9.61932	9.05386	9.31188	8.89478	0.0359846	0.0588161	0.0423761	0.0612864	-1	-1	-1	1	0	-1
AGL	1.05247e-05	8.03043	6.8932	6.98356	6.78274	0.08679	0.120378	0.107967	0.152971	-1	-1	-1	0	0	0
AGPAT1	2.49057e-05	8.75888	7.46265	7.88983	7.37001	0.100851	0.158853	0.161968	0.138415	-1	-1	-1	0	0	0
AGPAT1	2.71186e-05	8.91963	7.63929	8.02365	7.51251	0.0964676	0.163426	0.162271	0.143271	-1	-1	-1	0	0	0
AGPAT1	2.71186e-05	8.91963	7.63929	8.02365	7.51251	0.0964676	0.163426	0.162271	0.143271	-1	-1	-1	0	0	0
AGPAT1	2.13751e-05	8.67444	7.38924	7.80224	7.27326	0.0945666	0.155862	0.159715	0.141864	-1	-1	-1	0	0	0
AGPAT1	2.71186e-05	8.91963	7.63929	8.02365	7.51251	0.0964676	0.163426	0.162271	0.143271	-1	-1	-1	0	0	0
AGPAT1	2.71186e-05	8.91963	7.63929	8.02365	7.51251	0.0964676	0.163426	0.162271	0.143271	-1	-1	-1	0	0	0
AGPAT1	2.71186e-05	8.91963	7.63929	8.02365	7.51251	0.0964676	0.163426	0.162271	0.143271	-1	-1	-1	0	0	0
AGPAT2	3.43583e-06	8.43862	7.61992	7.9081	7.36382	0.0405497	0.106005	0.0650766	0.119075	-1	-1	-1	0	0	-1
AGPAT3	6.94946e-06	6.14544	7.02892	6.82212	7.01026	0.0637305	0.105115	0.0861487	0.0772471	1	1	1	0	0	0
AGPAT4	0.00820499	6.84176	7.46408	7.4648	7.45203	0.0912628	0.11919	0.163519	0.103108	1	1	1	0	0	0
AGPAT4-IT1	0.0124248	5.77238	6.61872	6.52757	6.41313	0.133559	0.100326	0.213401	0.14959	1	1	1	0	0	0
AGPAT5	5.03015e-06	8.11195	7.32437	7.37973	7.14157	0.106551	0.0727223	0.063135	0.0803398	-1	-1	-1	0	0	0
AGPAT6	0.000142131	9.46823	10.1087	9.91483	10.0959	0.0336955	0.102551	0.065836	0.0968787	1	1	1	0	0	0
AGPAT9	0.000403935	10.3073	9.5605	9.91617	10.1435	0.0922495	0.106597	0.0550766	0.0988269	-1	-1	0	0	1	0
AGPS	9.48735e-06	9.27639	8.54104	8.76554	8.47824	0.0797892	0.117302	0.0288183	0.0603827	-1	-1	-1	0	0	0
AGRN	4.76279e-07	7.25206	8.97283	8.72768	9.32911	0.0909335	0.158861	0.157463	0.169055	1	1	1	0	0	1
AGTPBP1	0.000492022	9.3566	8.95801	8.91954	8.57905	0.0886849	0.0975637	0.0886217	0.100828	-1	-1	-1	0	0	0
AGTR1	0.000116535	4.05802	4.94281	4.54105	5.14235	0.075976	0.166757	0.0745717	0.15759	1	1	1	0	0	1
AGTRAP	6.68313e-06	7.73095	8.89921	8.71114	8.62778	0.0703989	0.093887	0.100378	0.132035	1	1	1	0	0	0
AHCY	0.000235607	8.44378	6.9355	7.04732	6.49857	0.0415703	0.217853	0.212614	0.340569	-1	-1	-1	0	0	0
AHCYL2	0.000445599	9.24525	8.72652	8.76079	8.45879	0.0788942	0.0464201	0.0632484	0.147288	-1	-1	-1	0	0	0
AHRR	6.178e-05	7.23532	6.48964	6.23686	6.39039	0.0656875	0.0703851	0.16417	0.0891218	-1	-1	-1	0	0	0
AHSA2	0.00076827	7.21233	6.20892	6.25351	5.94807	0.0822548	0.21878	0.185621	0.181263	-1	-1	-1	0	0	0
AIDA	0.000892945	6.71736	7.11835	7.19567	7.46207	0.080961	0.14169	0.0520284	0.106636	1	1	1	0	0	0
AIF1	0.000231504	10.9458	10.4223	10.5592	10.3292	0.078404	0.0818217	0.0681294	0.0685793	-1	-1	-1	0	0	0
AIF1	0.000231504	10.9458	10.4223	10.5592	10.3292	0.078404	0.0818217	0.0681294	0.0685793	-1	-1	-1	0	0	0
AIF1	0.000226516	11.0831	10.5585	10.6955	10.4657	0.078114	0.0817284	0.0681794	0.0687884	-1	-1	-1	0	0	0
AIF1	0.000298496	11.0881	10.562	10.7025	10.4672	0.0806509	0.0871593	0.0674685	0.071245	-1	-1	-1	0	0	0
AIF1	0.000231504	10.9458	10.4223	10.5592	10.3292	0.078404	0.0818217	0.0681294	0.0685793	-1	-1	-1	0	0	0
AIF1	0.000231504	10.9458	10.4223	10.5592	10.3292	0.078404	0.0818217	0.0681294	0.0685793	-1	-1	-1	0	0	0
AIFM1	0.000376614	9.13659	8.05297	8.35201	7.77305	0.0821103	0.158818	0.158959	0.233121	-1	-1	-1	0	0	0
AIFM2	0.000262689	6.81937	7.47265	7.5138	7.53104	0.108245	0.0812433	0.0775458	0.104557	1	1	1	0	0	0
AIG1	2.42558e-06	6.18691	4.54891	5.00929	4.4592	0.154514	0.166497	0.0475479	0.178335	-1	-1	-1	0	0	0
AIM2	9.22085e-07	4.28554	7.60994	7.65954	7.68469	0.30913	0.333034	0.228985	0.272423	1	1	1	0	0	0
AIMP2	0.000286767	9.1144	8.45542	8.66587	8.33434	0.118036	0.0867479	0.103498	0.0590409	-1	-1	-1	0	0	0
AIP	0.00310202	8.73178	8.32173	8.35126	8.13206	0.0701567	0.112696	0.0520847	0.115072	-1	-1	-1	0	0	0
AK2	0.00663284	9.12244	8.81983	8.82274	8.64127	0.0837577	0.0667608	0.0663359	0.0878385	0	0	-1	0	0	0
AK4	7.38964e-07	8.52623	10.3477	10.0194	10.2587	0.224879	0.0878292	0.111457	0.0652477	1	1	1	0	0	0
AKAP1	6.0015e-05	8.10875	6.4587	6.79073	5.97393	0.0846874	0.202393	0.188878	0.328781	-1	-1	-1	0	0	0
AKAP10	0.0335177	9.20184	9.09034	9.15082	8.91825	0.0612782	0.0653413	0.0680386	0.0439525	0	0	-1	0	0	0
AKAP11	4.51069e-05	8.94686	7.49749	8.03309	7.32715	0.108042	0.223145	0.144033	0.201383	-1	-1	-1	0	0	-1
AKAP11-IT1	0.00217598	5.14314	4.05019	4.22839	3.21486	0.193799	0.253152	0.26032	0.348456	0	0	-1	0	0	0
AKAP5	0.0152689	8.30088	6.57403	7.5164	6.05771	0.188715	0.581945	0.345872	0.538917	0	0	-1	0	0	0
AKAP9	0.00293405	7.83505	7.29549	7.40281	7.10369	0.0453061	0.157491	0.107436	0.117039	-1	-1	-1	0	0	0
AKIP1	0.00032243	8.59986	7.6647	7.881	7.46682	0.0977417	0.153345	0.107106	0.184252	-1	-1	-1	0	0	0
AKNA	0.0108535	8.87792	8.30339	8.65661	8.42323	0.0669839	0.130973	0.0955635	0.115241	-1	0	-1	0	0	0
AKNAD1	0.0258963	4.64375	3.64476	3.79217	2.97456	0.111343	0.425985	0.395498	0.292963	0	0	-1	0	0	0
AKR1C2	0.0160047	3.02647	4.8259	4.24618	5.38305	0.508615	0.320113	0.439911	0.425301	1	0	1	0	0	0
AKR1C3	0.000733258	5.25313	6.78698	6.6707	7.42515	0.322938	0.284732	0.236584	0.270525	1	1	1	0	0	0
AKR7A2	0.00014799	8.29755	7.01611	7.41592	6.97426	0.0765997	0.279868	0.12665	0.137928	-1	-1	-1	0	0	0
AKR7A2P1	0.00607563	4.68256	5.50246	5.23274	5.41544	0.14839	0.156144	0.142653	0.111346	1	1	1	0	0	0
AKR7A3	0.00790802	5.91899	5.18169	5.28356	4.99674	0.0524247	0.187599	0.0450422	0.252778	-1	-1	-1	0	0	0
AKT1S1	9.50669e-05	8.01432	9.30902	9.00622	9.39721	0.132242	0.181424	0.135038	0.185831	1	1	1	0	0	0
AKT3	3.69565e-06	8.00631	9.08207	8.77444	9.35725	0.127929	0.121792	0.0820296	0.107855	1	1	1	0	0	1
AKTIP	0.000782824	6.79373	5.923	6.28762	5.68883	0.0877144	0.138741	0.10104	0.220997	-1	0	-1	0	0	-1
ALAD	9.04714e-06	7.72753	5.99707	6.72272	5.71824	0.0989287	0.203568	0.136893	0.256086	-1	-1	-1	0	0	-1
ALAS1	6.03873e-07	9.78556	10.6245	10.4007	10.5763	0.0916964	0.0147614	0.061979	0.0434934	1	1	1	0	0	0
ALCAM	0.00257569	10.8927	11.3421	11.1798	11.3191	0.113601	0.0558072	0.0502471	0.0307877	1	1	1	0	0	0
ALDH16A1	0.000895039	7.26359	6.45477	6.52573	5.98867	0.0747817	0.164625	0.126829	0.244247	-1	-1	-1	0	0	0
ALDH3A2	8.0122e-05	9.5065	8.30393	8.4504	8.31533	0.0862187	0.145004	0.153526	0.171574	-1	-1	-1	0	0	0
ALDH3B1	3.18577e-05	8.57172	7.76654	7.87569	7.35474	0.0454739	0.142405	0.0834203	0.162689	-1	-1	-1	0	0	-1
ALDH4A1	0.00931886	6.42052	5.81555	5.90009	5.68062	0.112926	0.106124	0.124169	0.164319	-1	-1	-1	0	0	0
ALDH5A1	0.000332224	6.58307	4.86495	4.8796	4.57813	0.195248	0.327878	0.230653	0.285558	-1	-1	-1	0	0	0
ALDH6A1	0.00737374	7.52645	6.74908	6.71409	6.42523	0.102559	0.203318	0.150807	0.255993	-1	-1	-1	0	0	0
ALDH9A1	0.000643345	8.80016	8.14168	8.39399	7.83122	0.135505	0.121281	0.0944523	0.137058	-1	0	-1	0	0	-1
ALG1	1.81461e-05	8.91127	7.29645	7.81754	6.99061	0.0243947	0.234424	0.144911	0.252662	-1	-1	-1	0	0	-1
ALG10	0.0394727	7.07197	6.72101	6.9243	6.53833	0.0444692	0.20396	0.084809	0.110358	0	0	-1	0	0	0
ALG12	1.44183e-06	8.5175	7.77383	7.96081	7.66135	0.0537463	0.0656166	0.0642164	0.079439	-1	-1	-1	0	0	-1
ALG14	8.54393e-05	8.23081	7.36413	7.52299	7.0825	0.0808422	0.130441	0.107214	0.158297	-1	-1	-1	0	0	0
ALG2	8.69812e-07	9.27554	9.81659	9.73242	10.4205	0.0310357	0.0650546	0.0437371	0.132441	1	1	1	0	1	1
ALG3	2.63826e-05	9.08514	7.768	8.07043	7.46044	0.110183	0.146577	0.189002	0.170811	-1	-1	-1	0	0	0
ALG6	0.00054978	6.23746	5.31852	5.63726	5.13537	0.0350567	0.139203	0.19864	0.145381	-1	-1	-1	0	0	0
ALG8	3.86725e-05	9.50803	8.38021	8.62597	8.26214	0.0702505	0.133438	0.163081	0.136602	-1	-1	-1	0	0	0
ALG9	5.84866e-07	8.13063	7.49406	7.72755	7.31487	0.0476869	0.0313658	0.0807885	0.0506118	-1	-1	-1	0	0	-1
ALKBH3	5.67461e-06	8.44652	7.95338	8.13962	7.7221	0.0509951	0.0896955	0.051652	0.0513515	-1	-1	-1	0	0	-1
ALKBH4	0.00477907	5.24759	4.76044	4.54375	4.727	0.0902442	0.108093	0.097148	0.145076	-1	-1	-1	0	0	0
ALKBH6	0.00313009	6.7212	6.31089	6.21257	5.81443	0.0948208	0.14605	0.156724	0.130318	0	0	-1	0	0	0
ALKBH7	0.00244294	7.06439	6.23752	6.30252	5.99077	0.079953	0.15895	0.204752	0.170962	-1	-1	-1	0	0	0
ALKBH8	0.000412392	5.78313	4.78199	5.16327	4.82731	0.105156	0.137186	0.148146	0.133337	-1	-1	-1	0	0	0
ALMS1	2.48667e-05	7.64875	6.4027	6.80849	6.3698	0.173023	0.133932	0.0697639	0.129676	-1	-1	-1	0	0	0
ALOX12	0.00558297	4.32192	4.83936	4.76913	5.06206	0.0954564	0.113974	0.138611	0.118901	1	0	1	0	0	0
ALOX15	0.00186976	12.6012	11.9476	12.1795	11.9186	0.0111658	0.134701	0.0949254	0.13862	-1	-1	-1	0	0	0
ALOX15B	2.33855e-05	5.81983	8.33156	7.81034	8.9106	0.284591	0.248664	0.366457	0.261594	1	1	1	0	0	0
ALOX15P1	7.07405e-06	7.94934	6.6455	6.80607	6.73864	0.0931631	0.174387	0.100882	0.124149	-1	-1	-1	0	0	0
ALOX5	5.15281e-06	10.1469	8.58638	9.12092	8.31529	0.21495	0.132015	0.137689	0.115814	-1	-1	-1	0	0	-1
ALS2	0.000224696	7.31406	6.94731	6.97268	6.64953	0.037954	0.0453403	0.0622761	0.116282	-1	-1	-1	0	0	-1
ALS2CL	0.034915	4.63605	4.63386	4.46275	4.18726	0.114807	0.0497246	0.0918496	0.120903	0	0	-1	0	-1	0
ALYREF	0.000831306	9.79709	9.32858	9.38963	9.19828	0.0753389	0.0657395	0.068108	0.100944	-1	-1	-1	0	0	0
AMELX	0.000412711	3.58029	4.44099	4.19924	4.76373	0.0576202	0.197099	0.198387	0.0881563	1	1	1	0	0	1
AMICA1	0.0145346	9.45168	7.85212	8.32923	7.83222	0.135361	0.409981	0.310191	0.392887	-1	0	-1	0	0	0
AMIGO1	0.000192303	5.90047	5.448	5.53831	5.26609	0.0581286	0.047962	0.0608737	0.100921	-1	-1	-1	0	0	0
AMIGO3	0.00932348	6.27191	5.83803	5.64335	5.86989	0.0717294	0.100959	0.122098	0.122749	0	-1	0	0	0	0
AMIGO3//GMPPB	0.0245344	6.94781	7.14148	7.1324	7.3543	0.031623	0.0403393	0.0688938	0.122036	0	0	1	0	0	0
AMMECR1	0.013212	6.96672	6.54746	6.63196	6.47723	0.0577733	0.0738282	0.0495813	0.145639	-1	0	-1	0	0	0
AMMECR1L	0.000821714	8.03983	8.39776	8.28668	8.45876	0.0481118	0.0715014	0.0605957	0.049351	1	1	1	0	0	0
AMPD2	0.00906077	9.31486	8.62264	8.84313	7.94207	0.0906592	0.271675	0.188024	0.32041	0	0	-1	0	0	0
AMPD2	0.0258504	7.82185	7.39323	7.49433	6.70917	0.11624	0.280623	0.184027	0.273362	0	0	-1	0	0	0
AMPD3	1.66517e-10	7.80252	9.92388	9.54288	9.86866	0.149429	0.0438184	0.0367277	0.057627	1	1	1	-1	0	0
AMPH	0.0124598	6.09322	6.78233	6.61008	6.59768	0.112737	0.0920644	0.083476	0.172249	1	1	1	0	0	0
AMT	0.0303995	5.69294	5.4063	5.25232	5.16599	0.0684243	0.146503	0.113425	0.114036	0	-1	-1	0	0	0
AMY1A	0.0158426	8.09366	7.70086	7.50875	7.55863	0.0874427	0.143669	0.139581	0.0888483	0	-1	-1	0	0	0
AMY1A	0.00462801	6.84723	6.31532	6.103	6.18773	0.082554	0.155085	0.156538	0.0980389	-1	-1	-1	0	0	0
AMY1A	0.01085	7.93881	7.57385	7.39287	7.42515	0.0761263	0.135307	0.119432	0.0841108	0	-1	-1	0	0	0
AMY2A	0.00373745	4.47811	5.29116	5.15496	5.41026	0.148454	0.0864407	0.189369	0.143148	1	1	1	0	0	0
AMZ2	0.0066761	9.55357	9.00172	9.04814	9.54261	0.100459	0.168209	0.0914186	0.10532	-1	-1	0	0	1	1
ANAPC1	0.000836132	7.73086	6.70764	6.80856	6.11536	0.191292	0.160786	0.133205	0.292772	-1	-1	-1	0	0	0
ANAPC1	1.43478e-05	7.6023	6.51126	6.77076	6.27671	0.0535092	0.149011	0.119211	0.152629	-1	-1	-1	0	0	-1
ANAPC13	0.000419427	8.6576	7.81427	8.10854	7.51266	0.0659803	0.132948	0.144925	0.188398	-1	0	-1	0	0	-1
ANAPC15	0.00180068	9.64912	8.73957	8.8616	8.75019	0.0885752	0.141118	0.167241	0.167702	-1	-1	-1	0	0	0
ANAPC16	0.00499997	7.95103	7.56717	7.49045	7.31875	0.0520136	0.0934057	0.0976141	0.137991	0	-1	-1	0	0	0
ANAPC1P1	0.00177774	6.01495	5.37288	5.51697	5.32271	0.0694208	0.0449434	0.116592	0.14416	-1	-1	-1	0	0	0
ANAPC4	0.000169486	8.67852	8.39733	8.51736	8.22201	0.0310601	0.060237	0.0627174	0.0479143	-1	0	-1	0	0	-1
ANAPC5	1.8444e-05	9.70334	8.90344	8.95834	8.58248	0.0622516	0.103579	0.101796	0.133308	-1	-1	-1	0	0	0
ANAPC7	1.50509e-05	9.2207	8.30067	8.48638	8.14284	0.0382217	0.105192	0.0921094	0.143048	-1	-1	-1	0	0	0
ANGEL1	1.35563e-05	7.66199	6.36498	6.80129	6.23198	0.0734635	0.137336	0.102795	0.197655	-1	-1	-1	0	0	-1
ANGPTL4	3.47809e-05	7.62929	9.70854	9.63433	8.81001	0.115679	0.252887	0.171439	0.301588	1	1	1	0	-1	0
ANGPTL6	0.0187018	7.02463	7.32243	7.45587	7.71159	0.125608	0.176248	0.0965941	0.116354	0	0	1	0	0	0
ANK3	0.00797574	5.05389	5.96367	6.18873	5.80964	0.123739	0.226984	0.259969	0.148319	1	1	0	0	0	0
ANKH	2.05949e-07	9.98486	7.79666	8.31151	7.90251	0.103682	0.191623	0.12587	0.180973	-1	-1	-1	0	0	0
ANKLE2	3.6764e-05	8.2593	9.45754	9.06091	9.30527	0.0945161	0.158467	0.133624	0.10201	1	1	1	0	0	0
ANKMY1	7.12083e-06	7.67264	6.8039	6.92908	6.74627	0.134298	0.0507602	0.0388849	0.0758826	-1	-1	-1	0	0	0
ANKMY2	0.000245731	8.01088	7.15703	7.65505	7.26074	0.0502994	0.154037	0.0895612	0.118368	-1	0	-1	1	0	0
ANKRD1	0.000695051	4.34967	4.73981	4.63331	5.67795	0.10232	0.0998364	0.0753657	0.299844	0	0	1	0	1	1
ANKRD10	0.0408021	7.02537	7.65544	7.15537	7.56338	0.111228	0.152602	0.16027	0.167229	1	0	0	0	0	0
ANKRD13D	0.000193501	7.9442	7.33219	7.54231	6.86762	0.094138	0.137345	0.0740274	0.162694	-1	0	-1	0	0	-1
ANKRD16	0.000131172	5.62116	4.86372	4.7093	5.04077	0.0890894	0.154603	0.0544387	0.109682	-1	-1	-1	0	0	0
ANKRD18A	0.00723808	5.29096	5.93328	5.54289	5.95487	0.118817	0.168743	0.135816	0.0706661	1	0	1	0	0	0
ANKRD20A1	0.00138528	6.83476	4.16313	5.96688	5.00165	0.322082	0.354108	0.258326	0.482658	-1	0	-1	1	0	0
ANKRD20A2	0.00162574	7.18048	5.38249	6.52235	5.85884	0.431105	0.159197	0.117106	0.1257	-1	0	-1	1	0	0
ANKRD20A3	0.00126054	7.83544	5.98279	7.20297	6.74112	0.400314	0.0919642	0.142755	0.165464	-1	0	-1	1	0	0
ANKRD20A8P	0.00262321	6.11246	6.83999	6.58926	6.91712	0.146376	0.13037	0.107407	0.11641	1	0	1	0	0	0
ANKRD22	3.7873e-07	2.7383	7.65461	7.53521	7.35002	0.414522	0.412193	0.363204	0.313206	1	1	1	0	0	0
ANKRD26	0.000453421	6.82089	6.61103	6.52479	6.28886	0.027974	0.092897	0.0453308	0.0808699	0	-1	-1	0	-1	0
ANKRD26P3	0.0183507	3.26391	2.94545	2.8512	3.48927	0.137047	0.142447	0.136996	0.0987501	0	0	0	0	1	1
ANKRD28	0.00482264	6.99095	8.03853	7.8036	7.14233	0.0370565	0.186545	0.236858	0.206389	1	1	0	0	-1	0
ANKRD30A	0.00113436	-4.07407	3.45272	3.03421	4.13286	2.18024	0.652204	0.526908	0.377676	1	1	1	0	0	0
ANKRD32	8.08797e-07	6.84968	6.10772	6.28694	5.86135	0.0270055	0.0858001	0.0674106	0.089103	-1	-1	-1	0	0	-1
ANKRD33B	9.43192e-06	5.17869	6.63376	6.27238	7.01825	0.259428	0.0730896	0.124982	0.10056	1	1	1	0	0	1
ANKRD33B-IT1	1.16728e-05	4.1171	6.47605	5.77973	6.88055	0.35084	0.222811	0.133297	0.248922	1	1	1	0	0	1
ANKRD36	0.0250514	6.48507	5.47435	5.66811	5.39598	0.154803	0.245304	0.206833	0.29478	-1	0	-1	0	0	0
ANKRD39	0.00208664	7.38514	6.2214	6.62424	5.84041	0.0537032	0.192746	0.227974	0.323958	-1	0	-1	0	0	0
ANKRD42	5.96801e-05	7.49712	6.68121	6.96862	6.23134	0.117296	0.0505207	0.11549	0.17717	-1	-1	-1	0	0	-1
ANKRD44	3.01134e-06	10.3092	9.5517	9.84659	9.23411	0.0500778	0.101682	0.0616034	0.115519	-1	-1	-1	0	0	-1
ANKRD52	0.0346039	8.93601	9.18325	9.25894	8.98983	0.0450605	0.0997925	0.0454936	0.0973613	0	1	0	0	0	0
ANKRD54	1.12887e-05	6.79354	6.28379	6.45785	6.00323	0.059837	0.0604037	0.0701056	0.0809387	-1	-1	-1	0	0	-1
ANKRD6	0.0273788	5.59294	5.19279	5.23327	5.13301	0.0895686	0.0663262	0.127414	0.0856452	-1	0	-1	0	0	0
ANKRD61	0.00227391	3.22254	4.13388	4.07981	4.2701	0.203585	0.193641	0.147982	0.0960839	1	1	1	0	0	0
ANKRD9	0.00206355	6.2943	5.33298	5.4647	5.20131	0.0790239	0.157891	0.233434	0.15709	-1	-1	-1	0	0	0
ANKS1A	9.5096e-06	8.57152	7.81179	8.13573	7.7437	0.0678379	0.0819223	0.0727002	0.0857676	-1	-1	-1	1	0	-1
ANKS6	8.96395e-05	6.28545	5.46387	5.47063	5.19775	0.117499	0.0700915	0.138364	0.122421	-1	-1	-1	0	0	0
ANKZF1	0.00521223	6.20532	5.76191	5.77055	5.21853	0.123662	0.170036	0.118097	0.192815	0	0	-1	0	0	0
ANO10	0.00554345	7.7962	7.06597	7.25356	6.93619	0.102394	0.103213	0.121172	0.207037	-1	0	-1	0	0	0
ANO7L1	0.000834574	4.7408	6.06358	6.49746	7.16941	0.280728	0.415489	0.252175	0.336893	1	1	1	0	0	0
ANO8	0.000598039	7.36888	6.60687	7.07844	6.18765	0.0581153	0.154773	0.113077	0.23814	-1	0	-1	0	0	-1
ANP32A	3.2882e-05	8.43343	7.45641	7.56564	7.18398	0.0682693	0.156583	0.118947	0.144376	-1	-1	-1	0	0	0
ANP32A-IT1	0.00147744	6.7755	5.90694	5.85175	5.61524	0.110925	0.215744	0.146077	0.193698	-1	-1	-1	0	0	0
ANP32AP1	0.000396108	3.91314	3.20903	3.35174	3.18186	0.0904934	0.1379	0.113738	0.0305706	-1	-1	-1	0	0	0
ANP32B	3.06484e-06	8.28629	7.7719	7.86757	7.33164	0.0584909	0.064302	0.0906687	0.0729966	-1	-1	-1	0	-1	-1
ANP32C	0.00163851	3.35258	3.17909	3.45201	2.81496	0.113245	0.122308	0.0502624	0.0809407	0	0	-1	0	0	-1
ANP32D	0.00150427	3.02993	4.02891	3.9513	4.28547	0.246365	0.208082	0.117511	0.124652	1	1	1	0	0	0
ANTXR1	0.0252867	4.61551	5.01569	4.97456	5.09035	0.0638224	0.11514	0.117218	0.0914324	0	0	1	0	0	0
ANTXR2	1.37394e-05	10.7001	11.4017	11.1846	11.4352	0.0687278	0.0620591	0.0914069	0.0546896	1	1	1	0	0	0
ANXA10	0.0104671	3.41408	3.77197	3.79608	3.98574	0.0639934	0.137509	0.103168	0.0898817	0	0	1	0	0	0
ANXA11	1.01972e-06	10.869	9.89495	10.1855	10.0288	0.0403775	0.0812583	0.0851607	0.078182	-1	-1	-1	0	0	0
ANXA2	0.019359	9.2412	9.64606	9.33891	9.73381	0.106067	0.110808	0.0795515	0.120276	0	0	1	0	0	0
ANXA3	0.0128854	4.29906	6.06807	5.77242	5.72296	0.184726	0.431228	0.337092	0.357	1	1	1	0	0	0
ANXA4	3.81715e-05	10.7161	9.90932	10.1347	10.1684	0.0404841	0.0891882	0.0966791	0.0762498	-1	-1	-1	0	0	0
ANXA9	0.000928408	5.27154	4.52614	4.5879	4.57941	0.0605079	0.149202	0.139392	0.0807184	-1	-1	-1	0	0	0
AOC2	0.0133582	4.53139	4.91212	4.81926	5.10733	0.131398	0.104669	0.0514579	0.103649	0	0	1	0	0	0
AP1AR	6.71179e-06	7.8768	7.09687	7.03525	6.96268	0.0658096	0.0992679	0.106395	0.0657384	-1	-1	-1	0	0	0
AP1B1	2.35835e-05	10.8626	9.98445	10.219	9.88087	0.0531707	0.133001	0.0734375	0.121548	-1	-1	-1	0	0	0
AP1G2	0.00073513	8.21647	7.34195	7.46638	7.12621	0.0818283	0.181893	0.145864	0.16277	-1	-1	-1	0	0	0
AP1S1	0.0245588	7.86325	7.04875	7.2498	6.68043	0.131461	0.227133	0.199165	0.31651	0	0	-1	0	0	0
AP1S3	0.000102401	7.31461	6.67549	6.33716	7.48974	0.100905	0.097384	0.164679	0.15658	-1	-1	0	0	1	1
AP2A1	0.000711584	10.0651	9.66775	9.7637	9.3264	0.0496047	0.136556	0.0562969	0.116601	-1	0	-1	0	0	-1
AP2A2	1.97807e-08	10.2876	8.60214	9.22336	8.29565	0.145647	0.0923128	0.096101	0.0913291	-1	-1	-1	1	0	-1
AP2M1	1.11551e-05	10.8613	10.0781	10.3977	9.94325	0.0133635	0.0492603	0.124961	0.0934482	-1	-1	-1	0	0	-1
AP2S1	0.000347834	10.035	9.27991	9.47643	9.30631	0.0570228	0.103678	0.0858179	0.133819	-1	-1	-1	0	0	0
AP3M2	0.00250014	6.80576	6.0756	6.39136	5.68814	0.0855834	0.206675	0.139844	0.209454	-1	0	-1	0	0	-1
AP4B1	5.16527e-05	7.16213	6.48991	6.59221	6.1684	0.0682265	0.0758802	0.0720069	0.148574	-1	-1	-1	0	0	-1
AP4E1	0.0108654	8.16539	7.71505	8.01226	7.71407	0.0598317	0.107007	0.0804883	0.113403	-1	0	-1	0	0	0
AP5B1	0.00386556	7.72218	7.68277	7.78713	8.21879	0.10219	0.0797004	0.0803314	0.0902725	0	0	1	0	1	1
APAF1	1.81495e-05	8.3509	8.22921	8.23943	7.79698	0.0508027	0.0336664	0.0439392	0.0714013	0	0	-1	0	-1	-1
APBA1	9.01477e-07	7.46514	4.60677	4.83113	4.62833	0.126227	0.36505	0.243439	0.191527	-1	-1	-1	0	0	0
APBA3	0.00301882	6.56342	7.23055	7.07769	7.04618	0.123587	0.089904	0.110722	0.0637591	1	1	1	0	0	0
APBB1IP	2.81676e-05	11.1531	9.43958	10.0038	8.97897	0.0531928	0.20527	0.146343	0.333537	-1	-1	-1	0	0	-1
APBB2	0.00792135	4.65117	5.13011	5.1493	5.31005	0.133142	0.0852447	0.141023	0.0655702	1	1	1	0	0	0
APCDD1	0.000358017	5.1317	7.52435	7.94576	5.98634	0.190892	0.414341	0.431815	0.40822	1	1	0	0	-1	-1
APCDD1L	0.00405959	4.87949	5.28113	5.27586	5.4367	0.0427955	0.140725	0.083227	0.0772273	1	1	1	0	0	0
APEH	2.1545e-05	9.38619	8.45359	8.60356	8.20584	0.0456791	0.132117	0.0918867	0.15518	-1	-1	-1	0	0	0
APEX1	2.51363e-06	10.6301	9.12192	9.46349	8.49853	0.0545823	0.151491	0.155344	0.2382	-1	-1	-1	0	0	-1
APH1B	0.00177618	7.6535	7.4697	7.59598	6.91478	0.0902109	0.10085	0.0808542	0.160182	0	0	-1	0	-1	-1
APIP	0.049743	7.39121	7.62819	7.46517	7.02328	0.107887	0.138085	0.113484	0.153072	0	0	0	0	-1	0
APOA1BP	0.000342636	9.49226	8.4364	8.66063	8.18412	0.0336958	0.211886	0.122027	0.219635	-1	-1	-1	0	0	0
APOA4	0.00748574	5.74234	5.30415	4.69516	5.91085	0.0330605	0.346344	0.277696	0.0998302	0	-1	0	0	0	1
APOBEC3A	1.46695e-05	4.18507	9.54263	9.51439	10.2374	0.924847	0.500654	0.468406	0.269045	1	1	1	0	0	0
APOBEC3F	6.07981e-05	5.39833	6.53553	6.4578	6.97078	0.166661	0.218606	0.161376	0.100068	1	1	1	0	0	0
APOBEC3G	1.75375e-07	7.34508	9.13693	9.10574	9.64483	0.175799	0.159654	0.134423	0.126478	1	1	1	0	0	0
APOC1P1	0.0475398	3.89355	3.08825	3.67594	3.4852	0.27004	0.156631	0.0624649	0.0931702	-1	0	0	0	0	0
APOF	7.82451e-05	4.65414	5.46507	5.28553	5.46295	0.0789492	0.0931063	0.11807	0.0814508	1	1	1	0	0	0
APOL1	2.83872e-06	6.50481	8.48962	8.58474	8.7486	0.200724	0.210235	0.204491	0.17069	1	1	1	0	0	0
APOL2	0.00248423	7.11852	8.08206	7.40436	8.4358	0.075399	0.169565	0.256532	0.263003	1	0	1	0	0	1
APOL3	1.13141e-09	5.47108	9.12864	8.14708	9.09988	0.17321	0.146819	0.150855	0.205988	1	1	1	-1	0	1
APOL4	1.23081e-06	10.1786	8.06988	8.73794	8.37293	0.178185	0.110825	0.175612	0.148591	-1	-1	-1	1	0	0
APOL6	4.51337e-07	8.95284	10.5586	10.5899	11.0152	0.0656028	0.1935	0.18813	0.11348	1	1	1	0	0	0
APPL2	3.28376e-07	8.72262	6.74366	7.50814	6.33026	0.138213	0.193493	0.131953	0.189631	-1	-1	-1	1	0	-1
APRT	0.0124221	8.58886	8.03734	8.06501	7.80295	0.0557925	0.173853	0.157099	0.153069	0	0	-1	0	0	0
AQP3	0.00557428	9.7231	8.83792	9.3352	8.32223	0.271792	0.174491	0.163121	0.273626	0	0	-1	0	0	-1
AQP7	5.8021e-06	1.93567	4.67587	4.12232	4.36954	0.180266	0.253628	0.293518	0.234166	1	1	1	0	0	0
AQP9	3.05888e-05	10.5893	11.9915	11.8534	11.9976	0.279799	0.0661265	0.0680722	0.0389979	1	1	1	0	0	0
ARAP1	1.56959e-08	9.45948	10.1854	10.1218	9.77252	0.0323633	0.0358799	0.0452541	0.0463645	1	1	1	0	-1	-1
ARAP1-AS2	0.00122212	3.54	4.54093	4.27411	3.87886	0.098974	0.18863	0.163026	0.0929884	1	1	0	0	-1	0
ARAP2	4.30687e-07	8.46377	9.7894	9.56493	9.86576	0.126255	0.0977036	0.0737844	0.10586	1	1	1	0	0	0
ARAP3	0.000749951	6.35778	5.14853	5.31811	4.96635	0.193056	0.143412	0.193654	0.210086	-1	-1	-1	0	0	0
AREG	1.66403e-07	4.55526	7.43361	7.09384	9.58598	0.156263	0.389982	0.339431	0.319825	1	1	1	0	1	1
AREG	1.22931e-07	4.40195	7.41607	7.05677	9.58872	0.166512	0.400537	0.328689	0.327012	1	1	1	0	1	1
ARFGAP3	3.24325e-06	9.18016	10.1535	10.0653	10.0624	0.0814049	0.105669	0.0594397	0.0954131	1	1	1	0	0	0
ARFRP1	5.42126e-07	6.83784	7.6556	7.55475	7.46109	0.0566268	0.0592841	0.0518969	0.0669556	1	1	1	0	0	0
ARHGAP1	0.000233823	10.1272	9.71364	9.8978	9.66075	0.0403747	0.065438	0.0657265	0.0563349	-1	-1	-1	0	0	-1
ARHGAP10	4.22354e-05	10.1826	8.82448	9.00963	9.10324	0.0581292	0.199539	0.152237	0.142747	-1	-1	-1	0	0	0
ARHGAP11A	0.000360866	6.70636	5.59224	5.74173	5.14959	0.172439	0.187098	0.136583	0.23763	-1	-1	-1	0	0	0
ARHGAP11B	0.0104657	6.34619	5.61479	5.59292	5.47921	0.0980208	0.255547	0.141972	0.154397	-1	-1	-1	0	0	0
ARHGAP12	1.7428e-06	7.93335	7.83397	8.1159	7.42106	0.0454242	0.0626179	0.0443042	0.0593859	0	0	-1	1	-1	-1
ARHGAP15	0.0119461	7.66749	6.79478	6.99272	7.14929	0.0869952	0.206031	0.140063	0.172428	-1	-1	0	0	0	0
ARHGAP17	1.86011e-07	10.175	8.71779	9.23113	8.93437	0.069056	0.110678	0.0965319	0.101263	-1	-1	-1	1	0	0
ARHGAP18	1.24319e-07	11.2143	9.23574	10.2426	9.05195	0.0540302	0.180401	0.111803	0.195434	-1	-1	-1	1	0	-1
ARHGAP20	0.016615	5.91827	6.14374	6.13536	6.41976	0.0914925	0.0693019	0.0777254	0.110024	0	0	1	0	0	0
ARHGAP21	5.34834e-06	8.90014	7.79812	8.09026	8.42433	0.0227128	0.120805	0.0615946	0.124523	-1	-1	-1	0	1	0
ARHGAP22	1.85276e-05	5.72727	5.94619	6.01332	7.21939	0.141304	0.213708	0.147552	0.079612	0	0	1	0	1	1
ARHGAP22-IT1	0.00614737	6.91004	6.74993	6.74656	7.7631	0.0959345	0.218195	0.119765	0.266843	0	0	1	0	1	1
ARHGAP24	4.07258e-06	3.91044	6.52873	5.98662	5.95605	0.247543	0.266235	0.128237	0.219052	1	1	1	0	0	0
ARHGAP25	5.03519e-07	9.28486	10.2704	10.2451	10.2339	0.0456283	0.104805	0.096855	0.0565574	1	1	1	0	0	0
ARHGAP26	2.73485e-07	9.62805	8.62597	9.05587	8.64602	0.0708124	0.0320738	0.0720743	0.0879221	-1	-1	-1	1	0	-1
ARHGAP26-IT1	0.00939395	4.74543	3.87003	4.10537	3.98865	0.11649	0.159417	0.199713	0.136911	-1	-1	-1	0	0	0
ARHGAP27	0.00991887	8.27316	8.12664	8.50051	8.83922	0.0486376	0.167923	0.11392	0.147099	0	0	1	0	1	0
ARHGAP30	0.00350625	9.73345	9.1582	9.45622	9.22167	0.0246139	0.10746	0.0688741	0.134585	-1	0	-1	0	0	0
ARHGAP31	0.00160311	10.9332	11.2991	11.3519	11.2942	0.0934822	0.0395689	0.052199	0.0485779	1	1	1	0	0	0
ARHGAP31-AS1	0.0467634	4.04035	4.88883	4.47704	5.19382	0.237106	0.245034	0.343999	0.155938	0	0	1	0	0	0
ARHGAP32	0.0127281	5.9603	5.50342	5.54042	5.29663	0.107579	0.105549	0.0666464	0.164638	0	0	-1	0	0	0
ARHGAP35	8.81418e-07	9.12583	8.17306	8.43638	7.94263	0.0627269	0.0717812	0.0605768	0.1272	-1	-1	-1	0	0	-1
ARHGAP4	4.50983e-05	8.32086	7.40125	7.64575	7.27404	0.0380625	0.192392	0.0945371	0.092936	-1	-1	-1	0	0	0
ARHGAP5	0.00824614	6.49155	6.93819	6.93474	6.97074	0.120034	0.0807529	0.0830181	0.0682471	1	1	1	0	0	0
ARHGAP5-AS1	0.0150153	3.87836	4.39874	4.24547	4.80891	0.233891	0.156998	0.143646	0.0984558	0	0	1	0	0	0
ARHGAP9	1.15162e-05	8.49306	6.52211	7.10913	6.48538	0.122365	0.291748	0.150688	0.20921	-1	-1	-1	0	0	0
ARHGDIB	0.000602537	10.7004	10.2276	10.3854	9.95967	0.0319466	0.0686976	0.0570448	0.155389	-1	0	-1	0	0	-1
ARHGEF1	0.00255901	8.35973	7.68626	7.80388	7.67356	0.0524576	0.142596	0.109838	0.133138	-1	-1	-1	0	0	0
ARHGEF10L	0.00203826	7.43809	8.19082	8.02455	8.08339	0.0511194	0.123387	0.130455	0.130928	1	1	1	0	0	0
ARHGEF11	7.4965e-06	8.62699	9.61939	9.49373	9.96274	0.0621942	0.149023	0.111048	0.130775	1	1	1	0	0	1
ARHGEF12	0.00189652	8.38685	7.91259	8.03916	7.72658	0.107075	0.0890119	0.0795711	0.0956108	-1	0	-1	0	0	0
ARHGEF18	2.61347e-06	8.21241	7.60634	7.84904	7.68577	0.0397278	0.0452545	0.036397	0.0665064	-1	-1	-1	1	0	0
ARHGEF2	1.24299e-06	9.23567	9.8346	9.60851	10.0496	0.0551378	0.0591851	0.0699259	0.0551884	1	1	1	0	0	1
ARHGEF26	0.0180548	5.80509	6.02906	5.88571	6.18019	0.0414202	0.115684	0.0733552	0.0593354	0	0	1	0	0	1
ARHGEF3	0.0226314	7.83389	6.87066	7.18268	7.23757	0.0932993	0.254579	0.198655	0.159456	-1	0	0	0	0	0
ARHGEF40	0.0020521	7.78497	6.50316	7.01579	6.82422	0.116576	0.248915	0.119514	0.224264	-1	-1	-1	0	0	0
ARHGEF5	0.0116142	2.56545	3.29863	3.45537	4.2593	0.201398	0.470444	0.287929	0.193596	0	0	1	0	0	0
ARHGEF6	2.25254e-08	9.88319	8.20649	8.73044	7.88694	0.073104	0.148581	0.0785131	0.136972	-1	-1	-1	1	0	-1
ARHGEF9	1.96171e-05	7.41561	6.24477	6.36878	6.08442	0.0924339	0.108986	0.112187	0.185381	-1	-1	-1	0	0	0
ARID1A	0.000156526	9.24037	8.9112	9.06684	8.66561	0.0508245	0.0682566	0.0468165	0.0854945	-1	0	-1	0	0	-1
ARID1B	2.14389e-06	9.06221	8.54304	8.59955	8.50089	0.0475454	0.0522658	0.036134	0.0521287	-1	-1	-1	0	0	0
ARID3A	0.0170978	9.10895	9.46302	9.46645	9.58586	0.0854446	0.101622	0.0781369	0.0986734	0	1	1	0	0	0
ARID3B	0.00156905	5.65137	6.18652	6.21386	6.33764	0.0634393	0.129128	0.12291	0.0829839	1	1	1	0	0	0
ARID4A	0.00847488	8.58518	8.70507	8.74933	8.28205	0.0503531	0.114661	0.0897423	0.0794003	0	0	0	0	-1	-1
ARID4B	1.85601e-06	8.33135	9.09023	8.88831	9.17744	0.0497004	0.0851584	0.0469657	0.0854922	1	1	1	0	0	1
ARID5A	6.45044e-06	9.20991	10.0824	9.93061	10.0998	0.0405762	0.10771	0.0997203	0.0774459	1	1	1	0	0	0
ARID5B	4.58658e-06	7.98123	9.78227	9.30077	9.64863	0.134864	0.17414	0.107577	0.201334	1	1	1	0	0	0
ARL1	0.00196539	9.27956	8.72926	8.84891	8.59518	0.06746	0.117312	0.108051	0.105922	-1	-1	-1	0	0	0
ARL11	9.84444e-05	8.21629	7.11741	7.72348	6.78901	0.07628	0.190474	0.120347	0.221024	-1	0	-1	0	0	-1
ARL15	0.00997193	7.9455	7.42357	7.50195	7.52597	0.0723281	0.0898082	0.0943374	0.115502	-1	-1	-1	0	0	0
ARL2BP	0.0307493	6.89315	6.63753	6.63718	6.36711	0.102226	0.0685541	0.103331	0.120575	0	0	-1	0	0	0
ARL2-SNX15	4.56464e-06	7.98064	7.16619	7.4151	7.01949	0.0622734	0.0981086	0.0523479	0.105706	-1	-1	-1	0	0	-1
ARL3	8.55307e-07	7.58114	6.46943	6.96121	6.05312	0.0909246	0.106828	0.0858318	0.14662	-1	-1	-1	1	0	-1
ARL4A	0.0125255	5.14672	5.98562	6.13279	6.48115	0.187737	0.239102	0.239305	0.280003	0	1	1	0	0	0
ARL4C	2.19863e-05	9.48004	7.48537	8.79734	8.24113	0.0907061	0.289555	0.186834	0.138577	-1	0	-1	1	1	0
ARL5A	2.67087e-06	9.01499	8.03823	8.26033	7.62691	0.0564873	0.113478	0.120689	0.126873	-1	-1	-1	0	0	-1
ARL5B	6.64829e-07	9.12293	11.0402	10.4981	11.5131	0.0451828	0.213867	0.168821	0.211529	1	1	1	0	0	1
ARL6	0.00295053	4.98989	4.90605	5.13159	4.40776	0.0598136	0.0875406	0.121762	0.148794	0	0	-1	0	-1	-1
ARL6IP4	0.00011804	10.2413	9.63918	9.72767	9.42294	0.0553557	0.122874	0.0699306	0.105155	-1	-1	-1	0	0	0
ARL6IP6	0.000177069	7.21951	7.83958	7.75164	8.07301	0.0572898	0.145847	0.0729186	0.105453	1	1	1	0	0	0
ARL8B	3.4782e-07	10.5266	11.2915	11.1283	11.3641	0.074967	0.072145	0.0209723	0.0576677	1	1	1	0	0	1
ARMC1	7.52137e-05	8.36791	7.77906	8.04343	7.69837	0.0257789	0.0855835	0.0586141	0.104862	-1	-1	-1	0	0	-1
ARMC10	3.58883e-06	8.19655	6.9215	7.32476	6.73196	0.0261869	0.154011	0.151217	0.124684	-1	-1	-1	0	0	-1
ARMC12	0.0203822	4.40916	4.83719	4.82655	4.75355	0.0909708	0.116851	0.0820021	0.0741464	1	1	0	0	0	0
ARMC5	0.00213258	5.59865	5.74942	5.60385	6.10423	0.0750948	0.0344156	0.104	0.0832986	0	0	1	0	1	1
ARMC6	0.000664559	7.94918	7.40271	7.60997	7.25619	0.0765589	0.0944995	0.0788967	0.109506	-1	0	-1	0	0	-1
ARMC7	2.2601e-05	7.90915	6.89354	7.25524	6.80785	0.0842601	0.111466	0.163305	0.0485033	-1	-1	-1	0	0	-1
ARMCX1	0.0133009	6.26375	6.86965	6.86889	7.20366	0.13983	0.199265	0.153742	0.178583	0	0	1	0	0	0
ARMCX5-GPRASP2	4.43988e-06	6.79501	6.05515	6.4553	6.0598	0.0589931	0.0784711	0.0666207	0.0684	-1	-1	-1	1	0	-1
ARNT	1.16593e-05	9.70914	9.44186	9.48419	9.28573	0.0482932	0.0232657	0.0347022	0.0320454	-1	-1	-1	0	-1	-1
ARNT2	0.00162247	4.96644	6.22463	6.22506	5.46915	0.0201524	0.256362	0.305016	0.104388	1	1	0	0	0	0
ARNTL2	1.04922e-06	8.51389	9.17502	9.05673	9.31815	0.0872396	0.0546132	0.0422234	0.0423999	1	1	1	0	0	1
ARRB1	0.00236027	6.53477	6.8058	6.43197	5.93406	0.131429	0.067367	0.0910753	0.161201	0	0	-1	0	-1	-1
ARRB1	0.000126573	10.7056	10.7965	10.6508	10.2145	0.0188564	0.0313611	0.0540022	0.109357	0	0	-1	0	-1	-1
ARRDC1	0.000757247	8.67963	8.20359	8.26648	7.99703	0.0726259	0.121981	0.082143	0.0792385	-1	-1	-1	0	0	0
ARRDC2	0.000109901	8.79298	8.32459	8.45427	8.16936	0.0473547	0.0887055	0.0729996	0.0627029	-1	-1	-1	0	0	-1
ARRDC3	4.73097e-06	10.713	11.6839	11.5321	11.3878	0.099374	0.0734058	0.0817444	0.0650754	1	1	1	0	0	0
ARRDC4	2.55282e-06	11.6991	10.7738	11.0861	10.6695	0.0205692	0.128593	0.0801366	0.0914665	-1	-1	-1	0	0	-1
ARSE	5.7934e-06	3.37842	4.97264	4.99022	4.97191	0.220009	0.154339	0.139903	0.081017	1	1	1	0	0	0
ARSG	1.79177e-08	7.47542	6.08366	6.23246	6.28735	0.114407	0.0640612	0.0640249	0.0567805	-1	-1	-1	0	0	0
ARSK	0.00216848	6.70092	5.9768	6.06099	6.1978	0.0457788	0.145303	0.0940073	0.136547	-1	-1	-1	0	0	0
ART1	0.000570417	4.83321	5.52003	5.45935	5.64549	0.106259	0.11821	0.0956279	0.113446	1	1	1	0	0	0
ART3	0.0269598	3.6819	4.08974	4.03478	4.30977	0.122581	0.151306	0.132528	0.0818876	0	0	1	0	0	0
ART4	0.0336317	7.05046	6.77754	6.95351	6.53613	0.104842	0.130206	0.0613586	0.133832	0	0	-1	0	0	0
ARV1	5.74022e-06	9.4585	7.56883	8.03923	7.20608	0.0748549	0.158329	0.21525	0.262373	-1	-1	-1	0	0	-1
ASAH1	0.00273417	11.0273	10.2912	10.3866	10.2175	0.0893178	0.168302	0.133834	0.129074	-1	-1	-1	0	0	0
ASAP2	2.64956e-06	6.92973	8.34373	7.87676	8.44926	0.137086	0.145975	0.119826	0.107711	1	1	1	0	0	1
ASB13	9.36693e-06	7.68091	5.6497	6.20976	5.17754	0.0898376	0.289172	0.177806	0.292562	-1	-1	-1	0	0	-1
ASB2	0.0389878	4.0595	4.42239	4.42517	4.61006	0.107322	0.0989497	0.146243	0.0928983	0	0	1	0	0	0
ASB6	0.00359299	9.37022	8.9822	9.07553	8.88317	0.0520112	0.0701184	0.0469032	0.113462	-1	0	-1	0	0	0
ASB8	0.000128586	9.88851	9.69541	9.90296	9.50312	0.0484521	0.0386447	0.0435627	0.0590906	0	0	-1	1	0	-1
ASCC1	0.000232806	7.39355	7.16325	7.29489	6.86609	0.0498408	0.054461	0.0302147	0.0953841	0	0	-1	0	-1	-1
ASF1A	0.00578113	9.23154	8.66092	8.90247	8.41986	0.0841045	0.140281	0.161935	0.132657	-1	0	-1	0	0	0
ASIP	0.0284291	5.20797	5.6711	5.49977	5.57767	0.0973853	0.0267187	0.0922182	0.113349	1	0	1	0	0	0
ASMTL	0.00340607	5.07144	5.85815	5.55457	5.76839	0.0990544	0.113705	0.168016	0.0993379	1	0	1	0	0	0
ASMTL	0.00240654	7.22655	7.71387	7.74276	7.88207	0.0901021	0.151621	0.0828571	0.0750357	1	1	1	0	0	0
ASNS	0.0111103	5.82783	6.74862	6.57388	6.80311	0.20102	0.198555	0.147594	0.194224	1	1	1	0	0	0
ASPHD1	0.0116053	5.89779	5.28296	5.36234	5.12256	0.18955	0.0586875	0.137236	0.12048	-1	0	-1	0	0	0
ASPHD2	0.000223185	8.41892	6.79521	7.43509	8.08841	0.0884912	0.175435	0.161969	0.273192	-1	-1	0	0	1	0
ASPSCR1	4.24257e-05	7.66758	6.82376	6.9754	6.70251	0.0831176	0.0943636	0.0548303	0.145824	-1	-1	-1	0	0	0
ASRGL1	0.0116247	5.60686	4.8872	4.79106	4.6939	0.213423	0.233213	0.0802911	0.147873	-1	-1	-1	0	0	0
ASRGL1	0.03786	4.85939	5.34026	4.88165	4.98308	0.0628591	0.0495836	0.083989	0.16252	1	0	0	-1	0	0
ASS1	0.0129486	5.34845	7.12472	6.30113	6.09441	0.478396	0.207782	0.179052	0.173712	1	0	0	0	0	0
ASTE1	3.00109e-07	6.70317	5.57114	5.9036	5.38769	0.0435971	0.0814841	0.104132	0.110898	-1	-1	-1	0	0	-1
ASUN	4.17974e-08	8.65144	7.87006	8.15187	7.52738	0.0434006	0.0585625	0.0754472	0.0699323	-1	-1	-1	1	-1	-1
ASZ1	0.000334515	3.54043	4.89819	4.78247	4.85299	0.273643	0.151933	0.109364	0.146443	1	1	1	0	0	0
ATAD2	5.87863e-05	7.95969	6.64186	7.22512	6.3972	0.0699601	0.218567	0.143812	0.210208	-1	-1	-1	0	0	-1
ATAD5	0.0153218	6.60579	6.11976	6.38057	6.15261	0.0392386	0.1273	0.0651583	0.130779	-1	0	-1	0	0	0
ATCAY	0.0474979	4.54422	4.96249	4.73035	5.18879	0.135989	0.147669	0.111549	0.172431	0	0	1	0	0	0
ATE1	7.51015e-05	8.11408	7.42846	7.65239	7.22466	0.0583134	0.118394	0.0530109	0.129195	-1	-1	-1	0	0	-1
ATF3	1.56928e-05	7.14561	8.22635	7.7822	8.61389	0.212616	0.103396	0.0422458	0.112602	1	1	1	0	0	1
ATF5	0.000548641	11.0992	11.5502	11.6414	11.5991	0.0940542	0.0580958	0.0636885	0.0728574	1	1	1	0	0	0
ATF5	0.00317853	12.1069	12.434	12.5335	12.4492	0.094669	0.0288314	0.0628091	0.0549064	1	1	1	0	0	0
ATF6B	2.4855e-06	10.2549	9.57295	9.62671	9.31865	0.0483751	0.0661784	0.0640601	0.101001	-1	-1	-1	0	0	-1
ATF7IP	0.00161323	9.72954	9.66435	9.52649	9.24558	0.0628328	0.0683835	0.0544719	0.0909431	0	0	-1	0	-1	-1
ATF7IP2	0.0404749	7.51193	7.12395	7.08489	7.16535	0.084613	0.0896849	0.109132	0.102206	0	-1	0	0	0	0
ATG10	0.00341405	6.74432	6.23723	6.40737	6.13164	0.0751459	0.0919886	0.10891	0.102709	-1	0	-1	0	0	0
ATG10-IT1	0.0062019	4.32733	3.64158	4.09353	3.61678	0.0795491	0.129935	0.107585	0.187235	-1	0	-1	0	0	0
ATG14	9.43702e-05	8.50536	7.84884	8.05467	7.60848	0.0552865	0.124473	0.0811717	0.116453	-1	-1	-1	0	0	-1
ATG16L2	4.66153e-05	7.35373	6.56583	6.53854	6.23947	0.106193	0.127319	0.0984961	0.121515	-1	-1	-1	0	0	0
ATG2B	0.000161047	8.29665	7.86426	8.00091	7.59257	0.0500583	0.071336	0.0483279	0.117358	-1	0	-1	0	0	-1
ATG4A	0.0138042	7.86118	7.88729	7.95862	7.57631	0.0358319	0.0765635	0.0635488	0.0976634	0	0	-1	0	-1	-1
ATG4C	1.46067e-06	9.72436	8.09957	8.64656	7.93008	0.0922089	0.124731	0.182356	0.145315	-1	-1	-1	0	0	-1
ATG9A	4.99439e-08	9.7911	8.78528	9.03963	8.53208	0.063097	0.065375	0.0733224	0.0868728	-1	-1	-1	0	0	-1
ATIC	5.71909e-05	9.09914	7.7368	8.32889	7.23652	0.058556	0.214712	0.148248	0.281793	-1	-1	-1	0	0	-1
ATL2	0.00407727	6.69565	6.20226	6.18583	6.19525	0.0464195	0.130511	0.0989053	0.0865078	-1	-1	-1	0	0	0
ATM	2.59986e-05	9.06302	7.77138	8.03356	7.53326	0.071814	0.163328	0.126804	0.209932	-1	-1	-1	0	0	0
ATOH7	0.00274208	3.0281	3.86528	3.8812	4.64128	0.250219	0.260429	0.224947	0.196377	0	0	1	0	0	0
ATP10A	0.000651444	6.90863	7.86613	7.87262	8.79968	0.14259	0.29301	0.284638	0.204675	0	1	1	0	0	1
ATP10D	0.0226799	9.28005	8.20962	8.54464	8.23759	0.0868385	0.309376	0.190893	0.278115	-1	0	-1	0	0	0
ATP13A2	0.000108367	7.83088	8.3804	8.68808	7.32739	0.0740309	0.126881	0.209357	0.159044	0	1	0	0	-1	-1
ATP13A3	1.46082e-06	10.6351	11.6051	11.4492	11.557	0.128691	0.0368187	0.0594034	0.0466706	1	1	1	0	0	0
ATP1B1	3.65145e-05	10.2289	10.1468	9.87949	10.8942	0.0802239	0.120085	0.130277	0.0583201	0	0	1	0	1	1
ATP1B3	0.000161274	7.29932	8.05131	7.82603	8.15825	0.110453	0.094171	0.0944374	0.0995043	1	1	1	0	0	0
ATP2A1	0.0323715	5.30143	5.48676	5.73148	5.81855	0.0768039	0.140168	0.114817	0.121053	0	0	1	0	0	0
ATP2A3	0.000148458	9.20304	7.42831	7.69319	7.64142	0.0949761	0.255637	0.220422	0.250916	-1	-1	-1	0	0	0
ATP2B1	0.0151069	10.5896	10.7943	10.0821	10.7589	0.129709	0.156938	0.119107	0.155995	0	0	0	-1	0	1
ATP2B4	0.0192626	9.2642	8.24846	8.49295	8.07719	0.167695	0.240004	0.220862	0.288307	-1	0	-1	0	0	0
ATP2C1	3.2093e-08	8.41803	9.78834	9.59981	9.79249	0.0588773	0.119416	0.0594089	0.102403	1	1	1	0	0	0
ATP4A	0.0143226	5.05483	5.25641	5.14993	5.47872	0.0521446	0.103464	0.0822596	0.0761916	0	0	1	0	0	1
ATP5D	0.000212595	9.11357	7.9287	8.08341	7.74109	0.114588	0.142014	0.253621	0.0998801	-1	-1	-1	0	0	0
ATP5G1	0.000358423	9.7129	8.66126	8.80268	8.66224	0.0522779	0.171046	0.179702	0.143763	-1	-1	-1	0	0	0
ATP5G2	4.63587e-05	9.74217	9.00712	9.19944	8.88968	0.0867021	0.0827982	0.0808138	0.100757	-1	-1	-1	0	0	0
ATP5G3	0.000999788	9.96844	9.2741	9.33624	9.03551	0.0161005	0.163922	0.099627	0.172281	-1	-1	-1	0	0	0
ATP5L	0.0233765	6.58917	5.98571	6.17617	6.0743	0.0857481	0.175871	0.089486	0.130454	-1	0	-1	0	0	0
ATP5O	0.00407937	9.78355	9.31076	9.33261	9.03855	0.0851972	0.0741745	0.108622	0.156317	-1	-1	-1	0	0	0
ATP5SL	0.000297444	8.69756	7.63714	7.93046	7.48773	0.0860859	0.168704	0.1651	0.168946	-1	-1	-1	0	0	0
ATP6V0A1	1.88588e-07	10.6289	9.24824	9.5312	9.04073	0.0532227	0.0924265	0.139708	0.111857	-1	-1	-1	0	0	-1
ATP6V0CP3	0.0246917	6.07929	5.63039	5.69005	5.50604	0.101637	0.15961	0.0510937	0.133771	0	0	-1	0	0	0
ATP6V0D2	0.00211266	5.97163	4.7697	4.88611	4.8165	0.265384	0.151778	0.148098	0.177408	-1	-1	-1	0	0	0
ATP6V1D	0.0378099	7.91067	7.4442	7.64283	7.43548	0.0758472	0.125722	0.115764	0.116608	-1	0	-1	0	0	0
ATP6V1G3	0.0465364	3.90558	3.27848	3.53309	3.18374	0.0502301	0.261802	0.138844	0.174257	0	0	-1	0	0	0
ATP7A	0.000580128	8.85612	8.04996	8.26808	7.98639	0.0818277	0.163965	0.120915	0.106094	-1	-1	-1	0	0	0
ATP7B	0.0262048	4.81905	4.21895	4.36079	4.38249	0.157356	0.0594514	0.138424	0.0731617	-1	0	0	0	0	0
ATP8A1	0.0102512	7.5199	6.61843	6.71347	6.46996	0.117081	0.24326	0.175485	0.227064	-1	-1	-1	0	0	0
ATP8B4	1.3417e-05	8.37837	6.29073	6.84468	6.62997	0.130888	0.201728	0.259312	0.156359	-1	-1	-1	0	0	0
ATP9B	0.0173543	8.27093	7.9591	7.79064	7.7192	0.0937067	0.104081	0.121847	0.109917	0	-1	-1	0	0	0
ATPAF1	1.00434e-06	7.58982	6.35077	6.53835	6.29608	0.0593659	0.0966936	0.139125	0.098033	-1	-1	-1	0	0	0
ATPAF2	1.39288e-06	8.14088	7.11297	7.33228	6.78723	0.034958	0.0638809	0.0644071	0.171112	-1	-1	-1	0	0	-1
ATPBD4	1.15339e-05	7.23051	6.01693	6.24377	5.53691	0.141849	0.129576	0.143167	0.171918	-1	-1	-1	0	0	-1
ATPIF1	5.26107e-05	7.66658	6.48403	6.74312	6.36901	0.0829395	0.144511	0.170634	0.146746	-1	-1	-1	0	0	0
ATR	0.0341239	7.96207	7.76267	7.88973	7.69669	0.029455	0.0638026	0.0799174	0.0485372	0	0	-1	0	0	0
ATRN	5.59318e-05	9.52212	8.7636	8.85223	8.54011	0.0861781	0.0956065	0.0697212	0.138926	-1	-1	-1	0	0	0
ATXN10	1.27395e-06	10.2202	9.69887	9.80036	9.43724	0.0233498	0.060908	0.0475548	0.0806739	-1	-1	-1	0	-1	-1
ATXN2	0.000343903	9.42033	9.31267	9.39182	9.10395	0.0307256	0.0421567	0.0341786	0.0525749	0	0	-1	0	-1	-1
ATXN3	1.85328e-06	8.58426	7.9894	8.10321	7.90139	0.0407692	0.0672954	0.0461591	0.0634509	-1	-1	-1	0	0	0
ATXN7	0.00585407	9.08276	9.55139	9.47137	9.7436	0.0772006	0.129265	0.119683	0.0995162	1	0	1	0	0	0
AUH	0.0436545	9.2286	8.53885	8.92234	8.36485	0.1092	0.231846	0.164881	0.252444	0	0	-1	0	0	0
AURKA	0.00013184	7.31513	6.51931	6.67503	6.50678	0.0658001	0.0478612	0.124711	0.118254	-1	-1	-1	0	0	0
AVIL	0.000759872	5.09256	6.07599	5.51334	5.32614	0.0910526	0.185627	0.124767	0.0870455	1	0	0	-1	-1	0
AVP	0.0379944	4.02301	4.04504	4.23133	4.60073	0.0733974	0.205029	0.0928618	0.143204	0	0	1	0	1	0
AVPI1	6.31695e-05	9.61547	7.82802	8.69221	8.48095	0.0946983	0.212374	0.192068	0.184686	-1	-1	-1	1	0	0
AZI2	4.29038e-06	8.33893	9.42346	9.25675	9.53774	0.0550388	0.130251	0.107564	0.118425	1	1	1	0	0	0
AZIN1	0.000342636	9.14332	9.92192	9.62511	9.79642	0.0320757	0.133738	0.0789423	0.117501	1	1	1	0	0	0
B3GALNT1	0.000346042	8.03437	6.08778	7.03158	6.98794	0.081043	0.259103	0.259789	0.231718	-1	-1	-1	1	1	0
B3GALT1	0.0271867	5.05598	5.51703	5.43299	5.4817	0.0902352	0.111537	0.0818136	0.113199	1	0	1	0	0	0
B3GALT4	0.017986	7.08288	7.34917	7.33484	7.25491	0.0481662	0.0661017	0.0553308	0.0458512	1	1	0	0	0	0
B3GALT4	0.017986	7.08288	7.34917	7.33484	7.25491	0.0481662	0.0661017	0.0553308	0.0458512	1	1	0	0	0	0
B3GALT4	0.017986	7.08288	7.34917	7.33484	7.25491	0.0481662	0.0661017	0.0553308	0.0458512	1	1	0	0	0	0
B3GALT4	0.017986	7.08288	7.34917	7.33484	7.25491	0.0481662	0.0661017	0.0553308	0.0458512	1	1	0	0	0	0
B3GALT4	0.0104251	7.13237	7.42484	7.42624	7.33963	0.04439	0.0640228	0.0585287	0.0588141	1	1	0	0	0	0
B3GALTL	6.47066e-05	7.94505	6.59717	6.94255	6.23504	0.0818192	0.144669	0.1364	0.27833	-1	-1	-1	0	0	-1
B3GAT3	0.000138365	7.20554	6.5726	6.86086	6.38727	0.0486966	0.130839	0.0753746	0.109458	-1	0	-1	0	0	-1
B3GNT2	5.99974e-05	8.65114	8.84668	9.16617	9.41608	0.0650549	0.0903674	0.0613891	0.104389	0	1	1	0	1	0
B3GNT5	0.00430925	8.12163	7.3742	7.84615	8.40938	0.183897	0.161476	0.171006	0.0882275	-1	0	0	0	1	0
B3GNT6	0.0390582	5.76734	5.34755	5.2524	5.46668	0.101964	0.0824591	0.113498	0.130145	0	-1	0	0	0	0
B3GNT7	0.014227	5.97252	5.29213	5.54451	5.64003	0.150065	0.0854816	0.136375	0.058979	-1	0	0	0	0	0
B3GNTL1	0.0130859	5.51626	4.97535	5.19329	5.0623	0.0559992	0.156323	0.107246	0.0671822	-1	0	-1	0	0	0
B4GALNT4	0.0128668	5.34886	5.70233	5.43777	5.89257	0.0975289	0.152481	0.0984413	0.0739996	0	0	1	0	0	1
B4GALT1	2.75331e-08	10.1987	11.1804	11.0855	11.2398	0.0663247	0.0527363	0.0605614	0.0677901	1	1	1	0	0	0
B4GALT2	0.00934957	6.89004	6.30114	6.38993	6.0749	0.0951983	0.181226	0.0910167	0.178556	-1	0	-1	0	0	0
B4GALT3	0.00719535	8.2833	7.74612	7.88855	7.84343	0.0819677	0.0746072	0.1031	0.0966398	-1	-1	-1	0	0	0
B4GALT5	9.52929e-08	9.7142	11.5183	11.0529	11.6207	0.0919272	0.163172	0.113792	0.130148	1	1	1	0	0	1
B4GALT7	0.00201763	7.60593	7.30348	7.41254	7.14819	0.0815617	0.04378	0.0443671	0.0755925	-1	0	-1	0	0	-1
BAALC	8.46682e-08	3.96108	6.51522	6.07656	6.60297	0.0942988	0.231876	0.199284	0.161328	1	1	1	0	0	0
BAALC	0.00739418	4.72408	5.41759	5.26873	5.41094	0.0568972	0.245274	0.108243	0.069845	1	1	1	0	0	0
BACE1	0.00079324	9.02923	7.22907	7.51804	6.97441	0.201943	0.337435	0.278583	0.313793	-1	-1	-1	0	0	0
BACE1-AS	2.61652e-06	7.59125	6.32849	6.45152	6.09848	0.0793199	0.106502	0.106727	0.17245	-1	-1	-1	0	0	0
BACH1	0.0127843	9.4194	9.67359	9.25486	9.28725	0.0300202	0.103246	0.0911923	0.0691702	0	0	0	-1	-1	0
BAG1	0.00233675	7.3623	7.30436	7.42302	7.79629	0.029528	0.100386	0.0341025	0.109988	0	0	1	0	1	1
BAG4	2.14582e-05	8.68605	7.92895	8.21419	7.68443	0.0555434	0.105261	0.0854826	0.122692	-1	-1	-1	0	0	-1
BAHCC1	0.0188021	6.1202	6.92091	6.58734	6.77919	0.124979	0.155651	0.164255	0.160347	1	0	1	0	0	0
BAHD1	0.00040078	6.96245	6.47171	6.82078	6.55746	0.0364494	0.064899	0.0784762	0.0681177	-1	0	-1	1	0	-1
BAI1	0.0157269	6.75681	7.59647	7.40557	7.88119	0.235464	0.203379	0.177247	0.205478	0	0	1	0	0	0
BAI3	0.00596673	4.01559	3.32737	3.71975	3.47492	0.0548518	0.218519	0.0642345	0.0851842	-1	0	-1	0	0	0
BAIAP2	4.06243e-06	9.41745	6.88668	7.48098	7.05821	0.0968	0.254456	0.237139	0.262705	-1	-1	-1	0	0	0
BAIAP2L1	1.4585e-05	3.69455	5.71316	5.23065	6.03475	0.275571	0.223985	0.200916	0.166909	1	1	1	0	0	0
BAK1	0.000375077	9.06445	9.1494	9.3222	9.57209	0.0471591	0.0624748	0.0914493	0.0409121	0	1	1	0	1	1
BANF1	3.32095e-05	10.1767	9.41079	9.5428	9.33541	0.095784	0.0994502	0.0919939	0.0614221	-1	-1	-1	0	0	0
BASP1	1.11319e-09	10.9051	12.6741	12.4084	12.4917	0.14883	0.0168981	0.0347191	0.0326933	1	1	1	0	0	0
BATF	5.56615e-10	7.34639	10.0988	9.46438	9.57638	0.066498	0.110168	0.156195	0.107514	1	1	1	-1	-1	0
BATF2	0.000206505	4.95133	6.90304	7.33395	7.98554	0.120677	0.601773	0.321278	0.316919	1	1	1	0	0	0
BAZ1A	7.82251e-05	7.23253	8.02223	7.82352	8.21656	0.0777359	0.126192	0.095959	0.120467	1	1	1	0	0	0
BAZ1A	6.01261e-08	10.5933	11.2478	11.0768	11.4295	0.0397018	0.0585396	0.0388781	0.0591224	1	1	1	0	0	1
BAZ1B	0.000936477	9.50691	9.29832	9.45475	9.20059	0.0335163	0.0492982	0.026507	0.0604718	-1	0	-1	0	0	-1
BAZ2B	0.00986092	6.81229	5.98204	6.17063	6.00949	0.0902503	0.208043	0.19032	0.129423	-1	-1	-1	0	0	0
BBOX1	0.016634	5.211	4.7788	4.48944	4.78949	0.0852648	0.0871337	0.183789	0.126472	0	-1	0	0	0	0
BBS1	1.08197e-05	6.60947	5.7607	5.85784	5.60538	0.116927	0.0829809	0.0859243	0.0758646	-1	-1	-1	0	0	0
BBS10	0.0107642	6.84731	6.15954	6.46937	5.72807	0.0650089	0.19575	0.217844	0.25139	0	0	-1	0	0	0
BBS2	0.0109845	7.69081	6.88777	6.93779	6.46766	0.183301	0.223809	0.141457	0.27549	0	0	-1	0	0	0
BBS4	0.000154224	7.32954	6.90772	7.02116	6.37255	0.0847449	0.0738449	0.0595349	0.162046	0	0	-1	0	-1	-1
BBS5	4.26494e-05	6.16399	4.39128	5.02483	3.97928	0.111809	0.229697	0.27176	0.243212	-1	-1	-1	0	0	-1
BBS9	0.00508146	6.43704	5.88599	5.8948	5.89808	0.0989924	0.0914417	0.093609	0.117775	-1	-1	-1	0	0	0
BCAR3	0.00140145	7.9981	6.77446	7.35548	7.04879	0.10856	0.2351	0.138047	0.186587	-1	0	-1	0	0	0
BCAS3	0.000552506	8.41574	7.39596	7.40563	7.16073	0.108934	0.182716	0.108236	0.234864	-1	-1	-1	0	0	0
BCAT1	0.00182918	5.93714	6.57102	6.39143	6.76991	0.110765	0.072941	0.146731	0.121072	1	0	1	0	0	0
BCAT1	2.4388e-05	5.33841	6.95078	6.77959	7.48629	0.141901	0.255544	0.192977	0.229781	1	1	1	0	0	0
BCAT1	7.31056e-05	8.43084	9.47429	9.26272	9.80579	0.16975	0.093601	0.176134	0.100883	1	1	1	0	0	0
BCAT2	0.00250606	7.46198	6.45477	6.65893	6.20386	0.0596637	0.163235	0.207187	0.256839	-1	-1	-1	0	0	0
BCCIP	0.00107268	7.65047	7.1482	7.20815	6.91852	0.041792	0.123366	0.0799862	0.128006	-1	-1	-1	0	0	0
BCDIN3D	0.00941161	5.66638	5.29952	5.41429	5.21424	0.084458	0.0859184	0.0761004	0.0720678	-1	0	-1	0	0	0
BCHE	0.00141291	2.77369	3.58035	3.47472	4.07175	0.218508	0.176573	0.175411	0.114703	1	1	1	0	0	0
BCKDHA	0.000192277	9.30814	8.49938	8.56664	8.09138	0.140346	0.14792	0.103365	0.152108	-1	-1	-1	0	0	0
BCKDHB	0.000162212	6.60077	5.38113	5.63219	5.22241	0.058751	0.125912	0.194627	0.212003	-1	-1	-1	0	0	0
BCKDK	0.000214399	10.3619	9.94633	10.0746	9.64012	0.0534352	0.0909914	0.0452378	0.117653	-1	0	-1	0	0	-1
BCL11A	0.000863015	7.13335	7.76401	7.34297	8.07779	0.0376151	0.158721	0.125792	0.17029	1	0	1	0	0	1
BCL2	1.10808e-06	7.2915	8.47522	7.93325	9.62634	0.224382	0.110037	0.155755	0.154988	1	0	1	0	1	1
BCL2A1	6.2038e-10	6.50028	11.1837	10.3619	11.3415	0.312313	0.171427	0.190082	0.150832	1	1	1	0	0	1
BCL2L1	2.76591e-08	9.13625	9.93262	9.34986	10.5124	0.0542939	0.0656816	0.101534	0.0859474	1	0	1	-1	1	1
BCL2L11	2.78943e-07	9.1229	10.2865	10.1287	10.0498	0.0692109	0.0923056	0.0776474	0.0831374	1	1	1	0	0	0
BCL2L12	0.000778347	6.54191	6.01677	6.1452	5.93348	0.107181	0.0632766	0.0439979	0.0937767	-1	-1	-1	0	0	0
BCL2L14	4.66739e-06	4.1421	6.54975	5.71615	6.88556	0.260091	0.265951	0.15944	0.250101	1	1	1	0	0	1
BCL3	1.7661e-09	9.16583	10.9793	10.813	10.7317	0.098965	0.0678115	0.113857	0.0495163	1	1	1	0	0	0
BCL7A	0.0087887	8.29215	6.83997	7.50502	6.66748	0.140662	0.339001	0.256513	0.392848	-1	0	-1	0	0	0
BCL7C	0.00591041	8.30343	7.4591	7.61463	7.15196	0.0765309	0.273603	0.156343	0.216993	-1	0	-1	0	0	0
BCL9	3.47446e-06	8.55947	6.88787	7.71712	6.74124	0.129858	0.170116	0.15302	0.174865	-1	-1	-1	1	0	-1
BCL9L	2.46873e-07	6.61602	8.23208	7.56002	8.20624	0.0953751	0.104405	0.126785	0.123911	1	1	1	-1	0	1
BCOR	2.46804e-05	8.76808	9.39721	9.03245	9.52579	0.0524619	0.0599044	0.109271	0.0663046	1	0	1	-1	0	1
BCORP1	0.0185528	4.56369	5.07472	4.96908	5.26731	0.0784551	0.195717	0.144603	0.104472	0	0	1	0	0	0
BCR	0.0046881	7.08952	6.91616	7.08678	6.2915	0.0675606	0.103806	0.091987	0.230188	0	0	-1	0	-1	-1
BCS1L	0.00021757	7.08899	6.11338	6.25321	5.53169	0.0785099	0.208484	0.157089	0.228556	-1	-1	-1	0	0	-1
BDH2	0.0166337	6.26086	5.24685	5.5739	5.10082	0.130517	0.203587	0.236798	0.28867	-1	0	-1	0	0	0
BDNF	0.0291998	3.49855	3.93028	3.47632	3.94566	0.0949961	0.100348	0.119634	0.154295	0	0	0	0	0	0
BDNF-AS	0.0280518	3.63892	3.32238	3.10274	3.3947	0.0765137	0.080072	0.126305	0.117414	0	-1	0	0	0	0
BEND2	0.0072132	3.16083	3.93484	3.9035	4.2419	0.0994665	0.327805	0.17045	0.0920459	1	1	1	0	0	0
BEST1	0.000197161	7.00787	8.07178	7.71073	7.40296	0.114773	0.0971136	0.0684283	0.162144	1	1	0	0	-1	0
BET1	0.0261306	7.35523	7.61197	7.5152	7.82936	0.110317	0.0969491	0.0940545	0.0645215	0	0	1	0	0	0
BFSP1	0.00031785	4.87363	5.29616	5.3883	5.57015	0.0854094	0.10666	0.0645266	0.0800381	1	1	1	0	0	0
BHLHA15	0.014154	5.77289	6.60582	6.2383	6.66409	0.287768	0.129651	0.0789634	0.101524	1	0	1	0	0	0
BHLHE22	9.12843e-06	3.36935	5.72213	5.30017	6.7935	0.2909	0.308276	0.218087	0.345769	1	1	1	0	0	1
BHLHE41	0.00173232	7.43543	9.39583	8.43441	9.09632	0.220546	0.27916	0.300179	0.322317	1	0	1	0	0	0
BHMT2	0.0149248	4.75334	4.36908	4.56597	4.38821	0.053948	0.0631865	0.0582311	0.110392	-1	0	-1	0	0	0
BICD2	3.00837e-06	8.91844	8.08264	8.33156	7.96555	0.0329066	0.0858196	0.0624753	0.112937	-1	-1	-1	0	0	-1
BID	1.30294e-05	10.8022	11.2195	11.1466	11.3096	0.0840126	0.0192583	0.0233995	0.0126154	1	1	1	0	0	0
BIN1	3.66401e-06	8.8465	6.97047	7.32386	7.11096	0.154266	0.120476	0.154315	0.19997	-1	-1	-1	0	0	0
[truncated: 7,992 more rows]
